# Supplementary material for: Transcriptome Analysis of Kiwifruit in Response to Pseudomonas syringae pv. actinidiae Infection
Source: Int J Mol Sci. 2018 Jan 26;19(2):373. doi: 10.3390/ijms19020373 (PMC5855595; doi:10.3390/ijms19020373)
Supplement: Supplementary file 1 [file ijms-19-00373-s001.zip]

Archive with 9 entries (8 files):
- Supplementary final done ijms-249570/
- Supplementary final done ijms-249570/Figure S1, S2.pdf
- Supplementary final done ijms-249570/Supplemental Table 1ú║GO classification of differentially expressed genes.xls
- Supplementary final done ijms-249570/Supplemental Table 2ú║KEGG classification of differentially expressed genes.xls
- Supplementary final done ijms-249570/Supplemental Table 3ú║Differentially expressed genes between PY3 and XJ3.xls
- Supplementary final done ijms-249570/Supplemental Table 4ú║Differentially expressed genes between PY4 and XJ4.xls
- Supplementary final done ijms-249570/Supplemental Table 5ú║Genes encoding PR proteins and antimicrobial peptides.xlsx
- Supplementary final done ijms-249570/Supplemental Table 6ú║U-box domain containing genes.xlsx
- Supplementary final done ijms-249570/Supplemental Table 7ú║Primers for qRT-PCR.xlsx
