# Supplementary material for: Transcriptome Analysis of Kiwifruit in Response to Pseudomonas syringae pv. actinidiae Infection
Source: Int J Mol Sci. 2018 Jan 26;19(2):373. doi: 10.3390/ijms19020373 (PMC5855595; doi:10.3390/ijms19020373)
Supplement: Supplementary file 1 [file ijms-19-00373-s001.zip › Supplementary final done ijms-249570/Supplemental Table 1ú║GO classification of differentially expressed genes.xls]

GO ID	Description	GeneRatio (1521)	BgRatio (24936)	pvalue	qvalue	geneID
GO:0046246	terpene biosynthetic process	7	7	3.10E-09	3.36E-06	Unigene0005875;Unigene0005876;Unigene0006208;Unigene0013394;Unigene0082652;Unigene0082653;Unigene0082655
GO:0072350	tricarboxylic acid metabolic process	20	120	3.76E-05	0.019831929	Unigene0002472;Unigene0004714;Unigene0005232;Unigene0011673;Unigene0025816;Unigene0029049;Unigene0029061;Unigene0034986;Unigene0035533;Unigene0038122;Unigene0038182;Unigene0041597;Unigene0041683;Unigene0045353;Unigene0058602;Unigene0062805;Unigene0072490;Unigene0072491;Unigene0079351;Unigene0098191
GO:0031347	regulation of defense response	15	77	5.49E-05	0.019831929	Unigene0001730;Unigene0012412;Unigene0015635;Unigene0017683;Unigene0018873;Unigene0039867;Unigene0061341;Unigene0064568;Unigene0065366;Unigene0065367;Unigene0078488;Unigene0078491;Unigene0078492;Unigene0094878;Unigene0095223
GO:0042214	terpene metabolic process	7	19	8.14E-05	0.022040486	Unigene0005875;Unigene0005876;Unigene0006208;Unigene0013394;Unigene0082652;Unigene0082653;Unigene0082655
GO:0006101	citrate metabolic process	19	119	0.00010565	0.022883711	Unigene0002472;Unigene0004714;Unigene0005232;Unigene0011673;Unigene0025816;Unigene0029049;Unigene0029061;Unigene0034986;Unigene0035533;Unigene0038122;Unigene0041597;Unigene0041683;Unigene0045353;Unigene0058602;Unigene0062805;Unigene0072490;Unigene0072491;Unigene0079351;Unigene0098191
GO:0080134	regulation of response to stress	15	84	0.0001544	0.027869202	Unigene0001730;Unigene0012412;Unigene0015635;Unigene0017683;Unigene0018873;Unigene0039867;Unigene0061341;Unigene0064568;Unigene0065366;Unigene0065367;Unigene0078488;Unigene0078491;Unigene0078492;Unigene0094878;Unigene0095223
GO:0006083	acetate metabolic process	5	18	0.003680594	0.503355838	Unigene0007580;Unigene0028836;Unigene0032543;Unigene0101726;Unigene0103182
GO:0031112	positive regulation of microtubule polymerization or depolymerization	2	2	0.003718233	0.503355838	Unigene0046363;Unigene0107611
GO:0008152	metabolic process	1203	19066	0.006338196	0.762696239	Unigene0000125;Unigene0000144;Unigene0000180;Unigene0000252;Unigene0000307;Unigene0000581;Unigene0000767;Unigene0000883;Unigene0001001;Unigene0001052;Unigene0001061;Unigene0001085;Unigene0001237;Unigene0001396;Unigene0001420;Unigene0001426;Unigene0001477;Unigene0001630;Unigene0001645;Unigene0001669;Unigene0001680;Unigene0001730;Unigene0001738;Unigene0001740;Unigene0001881;Unigene0001889;Unigene00…
GO:0009808	lignin metabolic process	5	21	0.007505623	0.812859024	Unigene0015742;Unigene0074699;Unigene0088040;Unigene0095727;Unigene0095728
GO:0006915	apoptotic process	2	3	0.010701664	0.944767163	Unigene0017122;Unigene0048407
GO:0008361	regulation of cell size	2	3	0.010701664	0.944767163	Unigene0027707;Unigene0101756
GO:0009698	phenylpropanoid metabolic process	15	128	0.011340695	0.944767163	Unigene0005045;Unigene0009888;Unigene0015742;Unigene0017452;Unigene0023580;Unigene0040098;Unigene0064093;Unigene0074699;Unigene0080497;Unigene0086503;Unigene0088040;Unigene0094415;Unigene0094841;Unigene0095727;Unigene0095728
GO:0009063	cellular amino acid catabolic process	6	33	0.013647224	1	Unigene0028765;Unigene0029037;Unigene0097886;Unigene0097890;Unigene0101016;Unigene0107431
GO:0009617	response to bacterium	27	282	0.013881146	1	Unigene0001477;Unigene0001730;Unigene0005382;Unigene0016157;Unigene0018873;Unigene0021582;Unigene0029037;Unigene0035294;Unigene0039867;Unigene0046363;Unigene0050673;Unigene0055919;Unigene0059602;Unigene0061341;Unigene0064170;Unigene0064568;Unigene0065366;Unigene0065367;Unigene0067125;Unigene0067126;Unigene0076485;Unigene0078492;Unigene0087578;Unigene0099432;Unigene0100111;Unigene0101162;Unigene01…
GO:0015988	energy coupled proton transmembrane transport, against electrochemical gradient	11	88	0.017917153	1	Unigene0006067;Unigene0027011;Unigene0029619;Unigene0030950;Unigene0048157;Unigene0058277;Unigene0058278;Unigene0059600;Unigene0066635;Unigene0069136;Unigene0101571
GO:0009132	nucleoside diphosphate metabolic process	5	26	0.018855105	1	Unigene0035123;Unigene0049146;Unigene0049147;Unigene0049148;Unigene0065114
GO:0045333	cellular respiration	11	89	0.019354938	1	Unigene0001477;Unigene0008006;Unigene0013382;Unigene0025816;Unigene0031175;Unigene0037306;Unigene0038287;Unigene0043288;Unigene0044388;Unigene0048530;Unigene0079295
GO:0043900	regulation of multi-organism process	3	10	0.019660749	1	Unigene0001730;Unigene0061341;Unigene0078492
GO:0019369	arachidonic acid metabolic process	2	4	0.02053863	1	Unigene0016157;Unigene0087578
GO:1902600	hydrogen ion transmembrane transport	11	91	0.022483781	1	Unigene0006067;Unigene0027011;Unigene0029619;Unigene0030950;Unigene0048157;Unigene0058277;Unigene0058278;Unigene0059600;Unigene0066635;Unigene0069136;Unigene0101571
GO:0006026	aminoglycan catabolic process	4	20	0.030481372	1	Unigene0033581;Unigene0047800;Unigene0050117;Unigene0050118
GO:0001676	long-chain fatty acid metabolic process	2	5	0.032855486	1	Unigene0016157;Unigene0087578
GO:0006690	icosanoid metabolic process	2	5	0.032855486	1	Unigene0016157;Unigene0087578
GO:1901568	fatty acid derivative metabolic process	2	5	0.032855486	1	Unigene0016157;Unigene0087578
GO:0009683	indoleacetic acid metabolic process	7	51	0.034233186	1	Unigene0016157;Unigene0063216;Unigene0073528;Unigene0075775;Unigene0076485;Unigene0087578;Unigene0100775
GO:0040008	regulation of growth	9	74	0.035626517	1	Unigene0028705;Unigene0046363;Unigene0047510;Unigene0054530;Unigene0064170;Unigene0066324;Unigene0091935;Unigene0100649;Unigene0107611
GO:1901136	carbohydrate derivative catabolic process	4	21	0.03588743	1	Unigene0033581;Unigene0047800;Unigene0050117;Unigene0050118
GO:0048583	regulation of response to stimulus	20	214	0.038372739	1	Unigene0001730;Unigene0007094;Unigene0012412;Unigene0015635;Unigene0017683;Unigene0018873;Unigene0039867;Unigene0043474;Unigene0054768;Unigene0061341;Unigene0064568;Unigene0065366;Unigene0065367;Unigene0068533;Unigene0078488;Unigene0078491;Unigene0078492;Unigene0078883;Unigene0094878;Unigene0095223
GO:0009408	response to heat	6	42	0.040744257	1	Unigene0029492;Unigene0043208;Unigene0044887;Unigene0046408;Unigene0046433;Unigene0054565
GO:0022904	respiratory electron transport chain	6	42	0.040744257	1	Unigene0008006;Unigene0025816;Unigene0037306;Unigene0038287;Unigene0044388;Unigene0048530
GO:0006842	tricarboxylic acid transport	2	6	0.047313502	1	Unigene0013382;Unigene0031175
GO:0019474	L-lysine catabolic process to acetyl-CoA	2	6	0.047313502	1	Unigene0097886;Unigene0097890
GO:0009072	aromatic amino acid family metabolic process	12	116	0.050674839	1	Unigene0016157;Unigene0017452;Unigene0063216;Unigene0068348;Unigene0073528;Unigene0075775;Unigene0075942;Unigene0080497;Unigene0087578;Unigene0092821;Unigene0094841;Unigene0100775
GO:0010374	stomatal complex development	5	34	0.053555736	1	Unigene0009094;Unigene0019646;Unigene0057340;Unigene0096115;Unigene0096116
GO:0034754	cellular hormone metabolic process	8	69	0.058252831	1	Unigene0016157;Unigene0019635;Unigene0063216;Unigene0073528;Unigene0075775;Unigene0076485;Unigene0087578;Unigene0100775
GO:0006166	purine ribonucleoside salvage	1	1	0.06099615	1	Unigene0007167
GO:0043174	nucleoside salvage	1	1	0.06099615	1	Unigene0007167
GO:0043692	monoterpene metabolic process	1	1	0.06099615	1	Unigene0005876
GO:0046683	response to organophosphorus	1	1	0.06099615	1	Unigene0007167
GO:0042126	nitrate metabolic process	4	25	0.062672276	1	Unigene0005232;Unigene0055620;Unigene0068798;Unigene0089701
GO:2001057	reactive nitrogen species metabolic process	4	25	0.062672276	1	Unigene0005232;Unigene0055620;Unigene0068798;Unigene0089701
GO:0015669	gas transport	2	7	0.063605998	1	Unigene0054424;Unigene0055922
GO:0033559	unsaturated fatty acid metabolic process	2	7	0.063605998	1	Unigene0016157;Unigene0087578
GO:0006022	aminoglycan metabolic process	4	27	0.079096483	1	Unigene0033581;Unigene0047800;Unigene0050117;Unigene0050118
GO:0006558	L-phenylalanine metabolic process	4	27	0.079096483	1	Unigene0017452;Unigene0075942;Unigene0080497;Unigene0094841
GO:1902221	erythrose 4-phosphate/phosphoenolpyruvate family amino acid metabolic process	4	27	0.079096483	1	Unigene0017452;Unigene0075942;Unigene0080497;Unigene0094841
GO:0001906	cell killing	2	8	0.0814557	1	Unigene0063716;Unigene0063717
GO:0019477	L-lysine catabolic process	2	8	0.0814557	1	Unigene0097886;Unigene0097890
GO:0045926	negative regulation of growth	2	8	0.0814557	1	Unigene0054530;Unigene0091935
GO:0046440	L-lysine metabolic process	2	8	0.0814557	1	Unigene0097886;Unigene0097890
GO:0006554	lysine catabolic process	2	9	0.100612296	1	Unigene0097886;Unigene0097890
GO:0018131	oxazole or thiazole biosynthetic process	2	9	0.100612296	1	Unigene0059601;Unigene0059602
GO:0046484	oxazole or thiazole metabolic process	2	9	0.100612296	1	Unigene0059601;Unigene0059602
GO:0006568	tryptophan metabolic process	6	53	0.102425473	1	Unigene0016157;Unigene0063216;Unigene0073528;Unigene0075775;Unigene0087578;Unigene0100775
GO:0002682	regulation of immune system process	7	66	0.106468138	1	Unigene0001730;Unigene0012412;Unigene0017683;Unigene0061341;Unigene0065366;Unigene0065367;Unigene0078492
GO:0006772	thiamine metabolic process	4	30	0.107273392	1	Unigene0032913;Unigene0036078;Unigene0059601;Unigene0059602
GO:0009699	phenylpropanoid biosynthetic process	8	80	0.114072787	1	Unigene0005045;Unigene0017452;Unigene0023580;Unigene0064093;Unigene0080497;Unigene0094415;Unigene0094841;Unigene0095727
GO:0098660	inorganic ion transmembrane transport	11	120	0.115372228	1	Unigene0006067;Unigene0027011;Unigene0029619;Unigene0030950;Unigene0048157;Unigene0058277;Unigene0058278;Unigene0059600;Unigene0066635;Unigene0069136;Unigene0101571
GO:0098662	inorganic cation transmembrane transport	11	120	0.115372228	1	Unigene0006067;Unigene0027011;Unigene0029619;Unigene0030950;Unigene0048157;Unigene0058277;Unigene0058278;Unigene0059600;Unigene0066635;Unigene0069136;Unigene0101571
GO:0006586	indolalkylamine metabolic process	6	55	0.117079295	1	Unigene0016157;Unigene0063216;Unigene0073528;Unigene0075775;Unigene0087578;Unigene0100775
GO:0007584	response to nutrient	1	2	0.118274067	1	Unigene0089701
GO:0009910	negative regulation of flower development	1	2	0.118274067	1	Unigene0094878
GO:0010685	tetracyclic triterpenoid metabolic process	1	2	0.118274067	1	Unigene0032403
GO:0016137	glycoside metabolic process	1	2	0.118274067	1	Unigene0104634
GO:0016138	glycoside biosynthetic process	1	2	0.118274067	1	Unigene0104634
GO:0022616	DNA strand elongation	1	2	0.118274067	1	Unigene0092747
GO:0048581	negative regulation of post-embryonic development	1	2	0.118274067	1	Unigene0094878
GO:0051241	negative regulation of multicellular organismal process	1	2	0.118274067	1	Unigene0094878
GO:2000242	negative regulation of reproductive process	1	2	0.118274067	1	Unigene0094878
GO:0007215	glutamate receptor signaling pathway	5	43	0.119331145	1	Unigene0002440;Unigene0024248;Unigene0025166;Unigene0034208;Unigene0049335
GO:0007166	cell surface receptor signaling pathway	9	94	0.119356217	1	Unigene0002440;Unigene0006687;Unigene0024248;Unigene0025166;Unigene0034208;Unigene0049335;Unigene0065248;Unigene0065367;Unigene0098815
GO:0009201	ribonucleoside triphosphate biosynthetic process	11	121	0.120338038	1	Unigene0030950;Unigene0035123;Unigene0048157;Unigene0049146;Unigene0049147;Unigene0049148;Unigene0058277;Unigene0058278;Unigene0059600;Unigene0066635;Unigene0101571
GO:0006449	regulation of translational termination	2	10	0.120850183	1	Unigene0006661;Unigene0107728
GO:0009068	aspartate family amino acid catabolic process	2	10	0.120850183	1	Unigene0097886;Unigene0097890
GO:0009827	plant-type cell wall modification	2	10	0.120850183	1	Unigene0013385;Unigene0058539
GO:0048645	organ formation	2	10	0.120850183	1	Unigene0064568;Unigene0092399
GO:0071229	cellular response to acid chemical	18	219	0.122294593	1	Unigene0001730;Unigene0012412;Unigene0016157;Unigene0018873;Unigene0035294;Unigene0038290;Unigene0039867;Unigene0051545;Unigene0061341;Unigene0066928;Unigene0070617;Unigene0078488;Unigene0078491;Unigene0078492;Unigene0078883;Unigene0087578;Unigene0095223;Unigene0096202
GO:0009142	nucleoside triphosphate biosynthetic process	11	123	0.130622536	1	Unigene0030950;Unigene0035123;Unigene0048157;Unigene0049146;Unigene0049147;Unigene0049148;Unigene0058277;Unigene0058278;Unigene0059600;Unigene0066635;Unigene0101571
GO:0043207	response to external biotic stimulus	53	742	0.130736343	1	Unigene0001477;Unigene0001730;Unigene0005382;Unigene0007561;Unigene0012412;Unigene0013385;Unigene0014546;Unigene0015635;Unigene0016157;Unigene0018873;Unigene0018886;Unigene0021582;Unigene0021698;Unigene0029037;Unigene0035294;Unigene0039497;Unigene0039498;Unigene0039867;Unigene0046363;Unigene0050673;Unigene0050715;Unigene0054565;Unigene0055620;Unigene0055919;Unigene0059602;Unigene0061341;Unigene00…
GO:0051707	response to other organism	53	742	0.130736343	1	Unigene0001477;Unigene0001730;Unigene0005382;Unigene0007561;Unigene0012412;Unigene0013385;Unigene0014546;Unigene0015635;Unigene0016157;Unigene0018873;Unigene0018886;Unigene0021582;Unigene0021698;Unigene0029037;Unigene0035294;Unigene0039497;Unigene0039498;Unigene0039867;Unigene0046363;Unigene0050673;Unigene0050715;Unigene0054565;Unigene0055620;Unigene0055919;Unigene0059602;Unigene0061341;Unigene00…
GO:0009607	response to biotic stimulus	53	743	0.132823344	1	Unigene0001477;Unigene0001730;Unigene0005382;Unigene0007561;Unigene0012412;Unigene0013385;Unigene0014546;Unigene0015635;Unigene0016157;Unigene0018873;Unigene0018886;Unigene0021582;Unigene0021698;Unigene0029037;Unigene0035294;Unigene0039497;Unigene0039498;Unigene0039867;Unigene0046363;Unigene0050673;Unigene0050715;Unigene0054565;Unigene0055620;Unigene0055919;Unigene0059602;Unigene0061341;Unigene00…
GO:0015992	proton transport	17	208	0.134921386	1	Unigene0006067;Unigene0027011;Unigene0029619;Unigene0030950;Unigene0048157;Unigene0048530;Unigene0058277;Unigene0058278;Unigene0059600;Unigene0066635;Unigene0069136;Unigene0071149;Unigene0079295;Unigene0084106;Unigene0094415;Unigene0101571;Unigene0109702
GO:0009199	ribonucleoside triphosphate metabolic process	11	124	0.13593899	1	Unigene0030950;Unigene0035123;Unigene0048157;Unigene0049146;Unigene0049147;Unigene0049148;Unigene0058277;Unigene0058278;Unigene0059600;Unigene0066635;Unigene0101571
GO:0042723	thiamine-containing compound metabolic process	4	33	0.139290177	1	Unigene0032913;Unigene0036078;Unigene0059601;Unigene0059602
GO:0032776	DNA methylation on cytosine	2	11	0.141966385	1	Unigene0005391;Unigene0006481
GO:0045995	regulation of embryonic development	2	11	0.141966385	1	Unigene0028705;Unigene0100649
GO:0002252	immune effector process	9	98	0.143430924	1	Unigene0001730;Unigene0017683;Unigene0018886;Unigene0053354;Unigene0061341;Unigene0065367;Unigene0078492;Unigene0079138;Unigene0096202
GO:0010467	gene expression	162	2456	0.149689503	1	Unigene0000252;Unigene0001085;Unigene0001420;Unigene0001680;Unigene0001730;Unigene0001994;Unigene0003155;Unigene0003392;Unigene0005509;Unigene0005882;Unigene0006143;Unigene0006271;Unigene0006302;Unigene0006611;Unigene0007288;Unigene0008249;Unigene0008267;Unigene0008696;Unigene0009629;Unigene0010543;Unigene0011854;Unigene0012750;Unigene0014126;Unigene0014367;Unigene0014519;Unigene0014688;Unigene00…
GO:0051704	multi-organism process	58	829	0.153111397	1	Unigene0001477;Unigene0001730;Unigene0005382;Unigene0007561;Unigene0012412;Unigene0013385;Unigene0014546;Unigene0015635;Unigene0016157;Unigene0018873;Unigene0018886;Unigene0021582;Unigene0021698;Unigene0029037;Unigene0035294;Unigene0039497;Unigene0039498;Unigene0039867;Unigene0046363;Unigene0050673;Unigene0050715;Unigene0054565;Unigene0055620;Unigene0055919;Unigene0059602;Unigene0061341;Unigene00…
GO:1901606	alpha-amino acid catabolic process	3	23	0.16240718	1	Unigene0029037;Unigene0097886;Unigene0097890
GO:0009148	pyrimidine nucleoside triphosphate biosynthetic process	4	35	0.162495175	1	Unigene0035123;Unigene0049146;Unigene0049147;Unigene0049148
GO:0009208	pyrimidine ribonucleoside triphosphate metabolic process	4	35	0.162495175	1	Unigene0035123;Unigene0049146;Unigene0049147;Unigene0049148
GO:0009209	pyrimidine ribonucleoside triphosphate biosynthetic process	4	35	0.162495175	1	Unigene0035123;Unigene0049146;Unigene0049147;Unigene0049148
GO:0010119	regulation of stomatal movement	2	12	0.163778639	1	Unigene0046363;Unigene0107611
GO:0015846	polyamine transport	2	12	0.163778639	1	Unigene0019721;Unigene0075424
GO:0031110	regulation of microtubule polymerization or depolymerization	2	12	0.163778639	1	Unigene0046363;Unigene0107611
GO:0043648	dicarboxylic acid metabolic process	10	115	0.164042259	1	Unigene0005232;Unigene0029061;Unigene0038122;Unigene0045353;Unigene0058602;Unigene0079351;Unigene0087726;Unigene0092821;Unigene0095491;Unigene0101016
GO:0098655	cation transmembrane transport	11	129	0.16420697	1	Unigene0006067;Unigene0027011;Unigene0029619;Unigene0030950;Unigene0048157;Unigene0058277;Unigene0058278;Unigene0059600;Unigene0066635;Unigene0069136;Unigene0101571
GO:0009664	plant-type cell wall organization	8	88	0.167909615	1	Unigene0013385;Unigene0021129;Unigene0039783;Unigene0041574;Unigene0056635;Unigene0056636;Unigene0058539;Unigene0071149
GO:0000160	phosphorelay signal transduction system	9	102	0.16975709	1	Unigene0001738;Unigene0017683;Unigene0032133;Unigene0050067;Unigene0051507;Unigene0051508;Unigene0062308;Unigene0067822;Unigene0092442
GO:0000077	DNA damage checkpoint	1	3	0.172060268	1	Unigene0049993
GO:0002220	innate immune response activating cell surface receptor signaling pathway	1	3	0.172060268	1	Unigene0065367
GO:0002237	response to molecule of bacterial origin	1	3	0.172060268	1	Unigene0065367
GO:0002429	immune response-activating cell surface receptor signaling pathway	1	3	0.172060268	1	Unigene0065367
GO:0002757	immune response-activating signal transduction	1	3	0.172060268	1	Unigene0065367
GO:0002758	innate immune response-activating signal transduction	1	3	0.172060268	1	Unigene0065367
GO:0002764	immune response-regulating signaling pathway	1	3	0.172060268	1	Unigene0065367
GO:0002768	immune response-regulating cell surface receptor signaling pathway	1	3	0.172060268	1	Unigene0065367
GO:0007063	regulation of sister chromatid cohesion	1	3	0.172060268	1	Unigene0089211
GO:0007093	mitotic cell cycle checkpoint	1	3	0.172060268	1	Unigene0049993
GO:0009595	detection of biotic stimulus	1	3	0.172060268	1	Unigene0065367
GO:0019471	4-hydroxyproline metabolic process	1	3	0.172060268	1	Unigene0061301
GO:0019632	shikimate metabolic process	1	3	0.172060268	1	Unigene0087726
GO:0031570	DNA integrity checkpoint	1	3	0.172060268	1	Unigene0049993
GO:0032490	detection of molecule of bacterial origin	1	3	0.172060268	1	Unigene0065367
GO:0044773	mitotic DNA damage checkpoint	1	3	0.172060268	1	Unigene0049993
GO:0044774	mitotic DNA integrity checkpoint	1	3	0.172060268	1	Unigene0049993
GO:0045930	negative regulation of mitotic cell cycle	1	3	0.172060268	1	Unigene0049993
GO:0098581	detection of external biotic stimulus	1	3	0.172060268	1	Unigene0065367
GO:0044710	single-organism metabolic process	491	7773	0.174648257	1	Unigene0000180;Unigene0000581;Unigene0001001;Unigene0001052;Unigene0001085;Unigene0001477;Unigene0001645;Unigene0001730;Unigene0001738;Unigene0001740;Unigene0001955;Unigene0001989;Unigene0002472;Unigene0002511;Unigene0002673;Unigene0004590;Unigene0004600;Unigene0004714;Unigene0004858;Unigene0005044;Unigene0005045;Unigene0005232;Unigene0005391;Unigene0005463;Unigene0005509;Unigene0005703;Unigene00…
GO:0009141	nucleoside triphosphate metabolic process	11	131	0.1762688	1	Unigene0030950;Unigene0035123;Unigene0048157;Unigene0049146;Unigene0049147;Unigene0049148;Unigene0058277;Unigene0058278;Unigene0059600;Unigene0066635;Unigene0101571
GO:1901565	organonitrogen compound catabolic process	11	131	0.1762688	1	Unigene0028765;Unigene0029037;Unigene0033581;Unigene0047800;Unigene0050117;Unigene0050118;Unigene0068450;Unigene0097886;Unigene0097890;Unigene0101016;Unigene0107431
GO:0098542	defense response to other organism	16	203	0.177076181	1	Unigene0001730;Unigene0013385;Unigene0018873;Unigene0039867;Unigene0055620;Unigene0055919;Unigene0061341;Unigene0065366;Unigene0065367;Unigene0074416;Unigene0077643;Unigene0077644;Unigene0078492;Unigene0095223;Unigene0101162;Unigene0107409
GO:0033044	regulation of chromosome organization	3	24	0.177721504	1	Unigene0064505;Unigene0089211;Unigene0096919
GO:0009850	auxin metabolic process	7	76	0.180566507	1	Unigene0016157;Unigene0063216;Unigene0073528;Unigene0075775;Unigene0076485;Unigene0087578;Unigene0100775
GO:0032886	regulation of microtubule-based process	2	13	0.18612362	1	Unigene0046363;Unigene0107611
GO:0070507	regulation of microtubule cytoskeleton organization	2	13	0.18612362	1	Unigene0046363;Unigene0107611
GO:0009147	pyrimidine nucleoside triphosphate metabolic process	4	37	0.186976837	1	Unigene0035123;Unigene0049146;Unigene0049147;Unigene0049148
GO:0015980	energy derivation by oxidation of organic compounds	11	133	0.188737807	1	Unigene0001477;Unigene0008006;Unigene0013382;Unigene0025816;Unigene0031175;Unigene0037306;Unigene0038287;Unigene0043288;Unigene0044388;Unigene0048530;Unigene0079295
GO:0042430	indole-containing compound metabolic process	7	77	0.188955146	1	Unigene0016157;Unigene0063216;Unigene0073528;Unigene0075775;Unigene0076485;Unigene0087578;Unigene0100775
GO:0006074	(1->3)-beta-D-glucan metabolic process	5	51	0.198510321	1	Unigene0013576;Unigene0069835;Unigene0094909;Unigene0094911;Unigene0094913
GO:0009150	purine ribonucleotide metabolic process	16	211	0.218299156	1	Unigene0007167;Unigene0027011;Unigene0029619;Unigene0030950;Unigene0035123;Unigene0048157;Unigene0049146;Unigene0049147;Unigene0049148;Unigene0058277;Unigene0058278;Unigene0059600;Unigene0066635;Unigene0077035;Unigene0094415;Unigene0101571
GO:0006105	succinate metabolic process	1	4	0.222567481	1	Unigene0101016
GO:0019988	charged-tRNA amino acid modification	1	4	0.222567481	1	Unigene0090463
GO:0033045	regulation of sister chromatid segregation	1	4	0.222567481	1	Unigene0089211
GO:0033609	oxalate metabolic process	1	4	0.222567481	1	Unigene0092821
GO:0043455	regulation of secondary metabolic process	1	4	0.222567481	1	Unigene0005509
GO:0051304	chromosome separation	1	4	0.222567481	1	Unigene0089211
GO:0051983	regulation of chromosome segregation	1	4	0.222567481	1	Unigene0089211
GO:0071941	nitrogen cycle metabolic process	1	4	0.222567481	1	Unigene0045855
GO:0006084	acetyl-CoA metabolic process	4	40	0.22567694	1	Unigene0071541;Unigene0097886;Unigene0097890;Unigene0101756
GO:0006818	hydrogen transport	20	273	0.229076426	1	Unigene0006067;Unigene0017716;Unigene0027011;Unigene0029619;Unigene0030950;Unigene0048157;Unigene0048530;Unigene0058277;Unigene0058278;Unigene0059600;Unigene0066635;Unigene0069136;Unigene0071149;Unigene0071473;Unigene0071474;Unigene0079295;Unigene0084106;Unigene0094415;Unigene0101571;Unigene0109702
GO:0040034	regulation of development, heterochronic	2	15	0.231843531	1	Unigene0008634;Unigene0098357
GO:0048506	regulation of timing of meristematic phase transition	2	15	0.231843531	1	Unigene0008634;Unigene0098357
GO:0009909	regulation of flower development	6	68	0.233699059	1	Unigene0070380;Unigene0072082;Unigene0094878;Unigene0095712;Unigene0097687;Unigene0101756
GO:0009719	response to endogenous stimulus	61	910	0.237509405	1	Unigene0001730;Unigene0001738;Unigene0001740;Unigene0002440;Unigene0005389;Unigene0008368;Unigene0012412;Unigene0014546;Unigene0016157;Unigene0017655;Unigene0017683;Unigene0017716;Unigene0018873;Unigene0018886;Unigene0018888;Unigene0019646;Unigene0020236;Unigene0021441;Unigene0022815;Unigene0033221;Unigene0039867;Unigene0046363;Unigene0050673;Unigene0051017;Unigene0051507;Unigene0051508;Unigene00…
GO:0042451	purine nucleoside biosynthetic process	8	97	0.239572926	1	Unigene0007167;Unigene0030950;Unigene0048157;Unigene0058277;Unigene0058278;Unigene0059600;Unigene0066635;Unigene0101571
GO:0046129	purine ribonucleoside biosynthetic process	8	97	0.239572926	1	Unigene0007167;Unigene0030950;Unigene0048157;Unigene0058277;Unigene0058278;Unigene0059600;Unigene0066635;Unigene0101571
GO:0008299	isoprenoid biosynthetic process	18	245	0.239984229	1	Unigene0005509;Unigene0005875;Unigene0005876;Unigene0006208;Unigene0012510;Unigene0013394;Unigene0032402;Unigene0032403;Unigene0073994;Unigene0078763;Unigene0082652;Unigene0082653;Unigene0082655;Unigene0084442;Unigene0092399;Unigene0092979;Unigene0092980;Unigene0101756
GO:0008219	cell death	3	28	0.242236485	1	Unigene0017122;Unigene0048407;Unigene0094878
GO:0048831	regulation of shoot system development	6	69	0.24389086	1	Unigene0070380;Unigene0072082;Unigene0094878;Unigene0095712;Unigene0097687;Unigene0101756
GO:0000271	polysaccharide biosynthetic process	4	42	0.252515671	1	Unigene0055552;Unigene0058856;Unigene0096137;Unigene0104069
GO:0007349	cellularization	2	16	0.254972481	1	Unigene0021836;Unigene0081100
GO:0009414	response to water deprivation	5	56	0.255067249	1	Unigene0046363;Unigene0048502;Unigene0052065;Unigene0070811;Unigene0107611
GO:0006553	lysine metabolic process	3	29	0.258944977	1	Unigene0035294;Unigene0097886;Unigene0097890
GO:0006952	defense response	39	573	0.260517278	1	Unigene0001730;Unigene0003965;Unigene0009821;Unigene0013385;Unigene0016157;Unigene0018873;Unigene0018886;Unigene0018888;Unigene0021698;Unigene0027707;Unigene0029037;Unigene0039867;Unigene0050067;Unigene0050715;Unigene0051545;Unigene0055147;Unigene0055620;Unigene0055919;Unigene0057455;Unigene0061301;Unigene0061341;Unigene0065366;Unigene0065367;Unigene0070617;Unigene0070913;Unigene0074416;Unigene00…
GO:0009152	purine ribonucleotide biosynthetic process	14	189	0.264442259	1	Unigene0007167;Unigene0030950;Unigene0035123;Unigene0048157;Unigene0049146;Unigene0049147;Unigene0049148;Unigene0058277;Unigene0058278;Unigene0059600;Unigene0066635;Unigene0077035;Unigene0094415;Unigene0101571
GO:0042445	hormone metabolic process	8	100	0.265495368	1	Unigene0016157;Unigene0019635;Unigene0063216;Unigene0073528;Unigene0075775;Unigene0076485;Unigene0087578;Unigene0100775
GO:0009415	response to water	5	57	0.266831701	1	Unigene0046363;Unigene0048502;Unigene0052065;Unigene0070811;Unigene0107611
GO:0006720	isoprenoid metabolic process	25	358	0.269957474	1	Unigene0005509;Unigene0005875;Unigene0005876;Unigene0006208;Unigene0012510;Unigene0013394;Unigene0032402;Unigene0032403;Unigene0050475;Unigene0071361;Unigene0071541;Unigene0073994;Unigene0076086;Unigene0078763;Unigene0082652;Unigene0082653;Unigene0082655;Unigene0084442;Unigene0088636;Unigene0092399;Unigene0092979;Unigene0092980;Unigene0095679;Unigene0095680;Unigene0101756
GO:0006004	fucose metabolic process	1	5	0.26999548	1	Unigene0096137
GO:0006071	glycerol metabolic process	1	5	0.26999548	1	Unigene0021582
GO:0006546	glycine catabolic process	1	5	0.26999548	1	Unigene0029037
GO:0010586	miRNA metabolic process	1	5	0.26999548	1	Unigene0050067
GO:0022615	protein to membrane docking	1	5	0.26999548	1	Unigene0093292
GO:0045786	negative regulation of cell cycle	1	5	0.26999548	1	Unigene0049993
GO:0046452	dihydrofolate metabolic process	1	5	0.26999548	1	Unigene0095491
GO:0006754	ATP biosynthetic process	7	86	0.270596358	1	Unigene0030950;Unigene0048157;Unigene0058277;Unigene0058278;Unigene0059600;Unigene0066635;Unigene0101571
GO:0009145	purine nucleoside triphosphate biosynthetic process	7	86	0.270596358	1	Unigene0030950;Unigene0048157;Unigene0058277;Unigene0058278;Unigene0059600;Unigene0066635;Unigene0101571
GO:0009206	purine ribonucleoside triphosphate biosynthetic process	7	86	0.270596358	1	Unigene0030950;Unigene0048157;Unigene0058277;Unigene0058278;Unigene0059600;Unigene0066635;Unigene0101571
GO:0009863	salicylic acid mediated signaling pathway	10	131	0.277798849	1	Unigene0001730;Unigene0016157;Unigene0018873;Unigene0035294;Unigene0038290;Unigene0039867;Unigene0061341;Unigene0078492;Unigene0087578;Unigene0096202
GO:0071446	cellular response to salicylic acid stimulus	10	131	0.277798849	1	Unigene0001730;Unigene0016157;Unigene0018873;Unigene0035294;Unigene0038290;Unigene0039867;Unigene0061341;Unigene0078492;Unigene0087578;Unigene0096202
GO:0009790	embryo development	11	146	0.278310316	1	Unigene0005509;Unigene0016482;Unigene0034338;Unigene0044812;Unigene0053989;Unigene0064505;Unigene0076485;Unigene0089211;Unigene0095827;Unigene0100111;Unigene0103491
GO:0006164	purine nucleotide biosynthetic process	14	192	0.283574074	1	Unigene0007167;Unigene0030950;Unigene0035123;Unigene0048157;Unigene0049146;Unigene0049147;Unigene0049148;Unigene0058277;Unigene0058278;Unigene0059600;Unigene0066635;Unigene0077035;Unigene0094415;Unigene0101571
GO:0002376	immune system process	30	439	0.285144848	1	Unigene0001730;Unigene0013385;Unigene0017683;Unigene0018873;Unigene0018886;Unigene0018888;Unigene0021698;Unigene0027707;Unigene0029037;Unigene0039867;Unigene0050067;Unigene0050715;Unigene0053354;Unigene0055620;Unigene0061341;Unigene0065366;Unigene0065367;Unigene0074416;Unigene0077643;Unigene0077644;Unigene0078488;Unigene0078491;Unigene0078492;Unigene0079138;Unigene0095179;Unigene0095223;Unigene00…
GO:0009751	response to salicylic acid	10	132	0.28561404	1	Unigene0001730;Unigene0016157;Unigene0018873;Unigene0035294;Unigene0038290;Unigene0039867;Unigene0061341;Unigene0078492;Unigene0087578;Unigene0096202
GO:0006006	glucose metabolic process	22	315	0.285878005	1	Unigene0001477;Unigene0001645;Unigene0005703;Unigene0007167;Unigene0011839;Unigene0013382;Unigene0029366;Unigene0031175;Unigene0035293;Unigene0037774;Unigene0038122;Unigene0041926;Unigene0043346;Unigene0045647;Unigene0046408;Unigene0060064;Unigene0072165;Unigene0081198;Unigene0084922;Unigene0089701;Unigene0097778;Unigene0103182
GO:0009630	gravitropism	4	45	0.293861873	1	Unigene0043474;Unigene0054768;Unigene0076485;Unigene0080264
GO:0019318	hexose metabolic process	28	410	0.294643762	1	Unigene0001477;Unigene0001645;Unigene0005703;Unigene0007167;Unigene0011839;Unigene0013382;Unigene0015690;Unigene0029366;Unigene0031175;Unigene0035293;Unigene0037774;Unigene0038122;Unigene0041926;Unigene0043346;Unigene0045647;Unigene0046408;Unigene0056813;Unigene0060064;Unigene0066005;Unigene0066007;Unigene0066008;Unigene0072165;Unigene0081198;Unigene0084922;Unigene0089701;Unigene0096137;Unigene00…
GO:2000241	regulation of reproductive process	6	74	0.296549592	1	Unigene0070380;Unigene0072082;Unigene0094878;Unigene0095712;Unigene0097687;Unigene0101756
GO:0010243	response to organonitrogen compound	12	164	0.299536612	1	Unigene0002440;Unigene0016157;Unigene0017683;Unigene0017716;Unigene0018886;Unigene0065366;Unigene0065367;Unigene0071473;Unigene0071474;Unigene0079138;Unigene0087578;Unigene0096202
GO:0009144	purine nucleoside triphosphate metabolic process	7	89	0.299706074	1	Unigene0030950;Unigene0048157;Unigene0058277;Unigene0058278;Unigene0059600;Unigene0066635;Unigene0101571
GO:0009205	purine ribonucleoside triphosphate metabolic process	7	89	0.299706074	1	Unigene0030950;Unigene0048157;Unigene0058277;Unigene0058278;Unigene0059600;Unigene0066635;Unigene0101571
GO:0046034	ATP metabolic process	7	89	0.299706074	1	Unigene0030950;Unigene0048157;Unigene0058277;Unigene0058278;Unigene0059600;Unigene0066635;Unigene0101571
GO:0009625	response to insect	2	18	0.301254086	1	Unigene0007561;Unigene0039498
GO:0010928	regulation of auxin mediated signaling pathway	2	18	0.301254086	1	Unigene0043474;Unigene0054768
GO:0042742	defense response to bacterium	2	18	0.301254086	1	Unigene0055919;Unigene0101162
GO:0043244	regulation of protein complex disassembly	2	18	0.301254086	1	Unigene0006661;Unigene0107728
GO:0048528	post-embryonic root development	4	46	0.307843739	1	Unigene0046363;Unigene0065248;Unigene0093292;Unigene0107611
GO:0000956	nuclear-transcribed mRNA catabolic process	3	32	0.309773251	1	Unigene0050067;Unigene0087360;Unigene0100111
GO:0010073	meristem maintenance	3	32	0.309773251	1	Unigene0047510;Unigene0072082;Unigene0076485
GO:0010038	response to metal ion	16	227	0.311310573	1	Unigene0001477;Unigene0007167;Unigene0011839;Unigene0013382;Unigene0029037;Unigene0031175;Unigene0041926;Unigene0046363;Unigene0048237;Unigene0054565;Unigene0055820;Unigene0059307;Unigene0083938;Unigene0086503;Unigene0090219;Unigene0107611
GO:0000912	assembly of actomyosin apparatus involved in cytokinesis	1	6	0.314531875	1	Unigene0021836
GO:0009753	response to jasmonic acid	1	6	0.314531875	1	Unigene0078883
GO:0009867	jasmonic acid mediated signaling pathway	1	6	0.314531875	1	Unigene0078883
GO:0009896	positive regulation of catabolic process	1	6	0.314531875	1	Unigene0054530
GO:0010160	formation of organ boundary	1	6	0.314531875	1	Unigene0092399
GO:0010192	mucilage biosynthetic process	1	6	0.314531875	1	Unigene0021129
GO:0019747	regulation of isoprenoid metabolic process	1	6	0.314531875	1	Unigene0005509
GO:0048859	formation of anatomical boundary	1	6	0.314531875	1	Unigene0092399
GO:0051093	negative regulation of developmental process	1	6	0.314531875	1	Unigene0094878
GO:0071395	cellular response to jasmonic acid stimulus	1	6	0.314531875	1	Unigene0078883
GO:0072530	purine-containing compound transmembrane transport	1	6	0.314531875	1	Unigene0107409
GO:1902407	assembly of actomyosin apparatus involved in mitotic cytokinesis	1	6	0.314531875	1	Unigene0021836
GO:0009692	ethylene metabolic process	5	61	0.314914852	1	Unigene0017683;Unigene0035294;Unigene0079138;Unigene0079231;Unigene0098357
GO:0043449	cellular alkene metabolic process	5	61	0.314914852	1	Unigene0017683;Unigene0035294;Unigene0079138;Unigene0079231;Unigene0098357
GO:1900673	olefin metabolic process	5	61	0.314914852	1	Unigene0017683;Unigene0035294;Unigene0079138;Unigene0079231;Unigene0098357
GO:0009814	defense response, incompatible interaction	11	152	0.32345889	1	Unigene0013385;Unigene0018873;Unigene0039867;Unigene0055620;Unigene0065366;Unigene0065367;Unigene0074416;Unigene0077643;Unigene0077644;Unigene0095223;Unigene0107409
GO:0051495	positive regulation of cytoskeleton organization	2	19	0.324236356	1	Unigene0046363;Unigene0107611
GO:0051552	flavone metabolic process	2	19	0.324236356	1	Unigene0008274;Unigene0096960
GO:0051553	flavone biosynthetic process	2	19	0.324236356	1	Unigene0008274;Unigene0096960
GO:0035556	intracellular signal transduction	44	670	0.32666358	1	Unigene0001730;Unigene0001738;Unigene0001740;Unigene0002950;Unigene0004734;Unigene0005389;Unigene0005993;Unigene0006687;Unigene0008368;Unigene0012412;Unigene0016020;Unigene0016157;Unigene0016536;Unigene0017683;Unigene0027707;Unigene0032133;Unigene0034818;Unigene0037478;Unigene0043293;Unigene0048318;Unigene0050067;Unigene0051507;Unigene0051508;Unigene0051545;Unigene0052111;Unigene0054570;Unigene00…
GO:0005991	trehalose metabolic process	3	33	0.326821558	1	Unigene0001989;Unigene0010603;Unigene0061049
GO:0009793	embryo development ending in seed dormancy	8	107	0.328691553	1	Unigene0005509;Unigene0044812;Unigene0053989;Unigene0064505;Unigene0076485;Unigene0089211;Unigene0095827;Unigene0100111
GO:0006163	purine nucleotide metabolic process	17	246	0.332756283	1	Unigene0007167;Unigene0027011;Unigene0029619;Unigene0030950;Unigene0035123;Unigene0048157;Unigene0049146;Unigene0049147;Unigene0049148;Unigene0058277;Unigene0058278;Unigene0059600;Unigene0066635;Unigene0077035;Unigene0094415;Unigene0101571;Unigene0103674
GO:0009629	response to gravity	4	48	0.335978381	1	Unigene0043474;Unigene0054768;Unigene0076485;Unigene0080264
GO:0016051	carbohydrate biosynthetic process	4	48	0.335978381	1	Unigene0055552;Unigene0058856;Unigene0096137;Unigene0104069
GO:0009813	flavonoid biosynthetic process	5	63	0.339373768	1	Unigene0008274;Unigene0046156;Unigene0083568;Unigene0096960;Unigene0104634
GO:0044036	cell wall macromolecule metabolic process	13	185	0.339845411	1	Unigene0004847;Unigene0039783;Unigene0041574;Unigene0041871;Unigene0043571;Unigene0047800;Unigene0050067;Unigene0050117;Unigene0050118;Unigene0056635;Unigene0056636;Unigene0065367;Unigene0071902
GO:0006468	protein phosphorylation	29	436	0.341316184	1	Unigene0004734;Unigene0005000;Unigene0005386;Unigene0006687;Unigene0007140;Unigene0008368;Unigene0013531;Unigene0014357;Unigene0018091;Unigene0030822;Unigene0033974;Unigene0037478;Unigene0041645;Unigene0044440;Unigene0046226;Unigene0052111;Unigene0059602;Unigene0065366;Unigene0065367;Unigene0067178;Unigene0075969;Unigene0084909;Unigene0085939;Unigene0094878;Unigene0096202;Unigene0098956;Unigene01…
GO:0072522	purine-containing compound biosynthetic process	14	201	0.343268368	1	Unigene0007167;Unigene0030950;Unigene0035123;Unigene0048157;Unigene0049146;Unigene0049147;Unigene0049148;Unigene0058277;Unigene0058278;Unigene0059600;Unigene0066635;Unigene0077035;Unigene0094415;Unigene0101571
GO:0015711	organic anion transport	17	248	0.344926717	1	Unigene0012439;Unigene0013382;Unigene0017716;Unigene0023720;Unigene0031175;Unigene0031955;Unigene0048237;Unigene0055620;Unigene0071473;Unigene0071474;Unigene0077643;Unigene0077644;Unigene0084922;Unigene0092609;Unigene0095274;Unigene0107015;Unigene0107409
GO:0015849	organic acid transport	13	186	0.346913275	1	Unigene0012439;Unigene0013382;Unigene0017716;Unigene0023720;Unigene0031175;Unigene0031955;Unigene0048237;Unigene0055620;Unigene0071473;Unigene0071474;Unigene0084922;Unigene0095274;Unigene0107015
GO:0046942	carboxylic acid transport	13	186	0.346913275	1	Unigene0012439;Unigene0013382;Unigene0017716;Unigene0023720;Unigene0031175;Unigene0031955;Unigene0048237;Unigene0055620;Unigene0071473;Unigene0071474;Unigene0084922;Unigene0095274;Unigene0107015
GO:0000079	regulation of cyclin-dependent protein serine/threonine kinase activity	2	20	0.347016528	1	Unigene0009094;Unigene0057340
GO:0009636	response to toxic substance	2	20	0.347016528	1	Unigene0021582;Unigene0054906
GO:0012501	programmed cell death	2	20	0.347016528	1	Unigene0017122;Unigene0048407
GO:1904029	regulation of cyclin-dependent protein kinase activity	2	20	0.347016528	1	Unigene0009094;Unigene0057340
GO:0001101	response to acid chemical	41	630	0.355727263	1	Unigene0001730;Unigene0001738;Unigene0002440;Unigene0012412;Unigene0013385;Unigene0016157;Unigene0017683;Unigene0018873;Unigene0019635;Unigene0021384;Unigene0021441;Unigene0035294;Unigene0038290;Unigene0039497;Unigene0039867;Unigene0046363;Unigene0048502;Unigene0051545;Unigene0052065;Unigene0054938;Unigene0055620;Unigene0061341;Unigene0063357;Unigene0063358;Unigene0066928;Unigene0070617;Unigene00…
GO:0009071	serine family amino acid catabolic process	1	7	0.356352854	1	Unigene0029037
GO:0009250	glucan biosynthetic process	1	7	0.356352854	1	Unigene0096137
GO:0030855	epithelial cell differentiation	1	7	0.356352854	1	Unigene0016256
GO:0045851	pH reduction	1	7	0.356352854	1	Unigene0094415
GO:0051452	intracellular pH reduction	1	7	0.356352854	1	Unigene0094415
GO:0051453	regulation of intracellular pH	1	7	0.356352854	1	Unigene0094415
GO:0009259	ribonucleotide metabolic process	17	250	0.357190901	1	Unigene0007167;Unigene0027011;Unigene0029619;Unigene0030950;Unigene0035123;Unigene0048157;Unigene0049146;Unigene0049147;Unigene0049148;Unigene0058277;Unigene0058278;Unigene0059600;Unigene0066635;Unigene0077035;Unigene0094415;Unigene0097778;Unigene0101571
GO:0019693	ribose phosphate metabolic process	17	251	0.363354078	1	Unigene0007167;Unigene0027011;Unigene0029619;Unigene0030950;Unigene0035123;Unigene0048157;Unigene0049146;Unigene0049147;Unigene0049148;Unigene0058277;Unigene0058278;Unigene0059600;Unigene0066635;Unigene0077035;Unigene0094415;Unigene0097778;Unigene0101571
GO:0016310	phosphorylation	41	632	0.363496143	1	Unigene0001738;Unigene0001740;Unigene0004734;Unigene0005000;Unigene0005386;Unigene0006687;Unigene0007134;Unigene0007140;Unigene0008368;Unigene0013531;Unigene0014357;Unigene0018091;Unigene0018409;Unigene0018888;Unigene0030822;Unigene0033974;Unigene0037478;Unigene0041645;Unigene0044440;Unigene0046226;Unigene0052111;Unigene0052112;Unigene0059602;Unigene0065366;Unigene0065367;Unigene0067178;Unigene00…
GO:0010506	regulation of autophagy	2	21	0.369533773	1	Unigene0028705;Unigene0100649
GO:0032446	protein modification by small protein conjugation	37	570	0.371085679	1	Unigene0001669;Unigene0002983;Unigene0004436;Unigene0007094;Unigene0011947;Unigene0013156;Unigene0014546;Unigene0016952;Unigene0017014;Unigene0018649;Unigene0023381;Unigene0024493;Unigene0025337;Unigene0035092;Unigene0039099;Unigene0039783;Unigene0040662;Unigene0041574;Unigene0042600;Unigene0042767;Unigene0049285;Unigene0049993;Unigene0052779;Unigene0054565;Unigene0055147;Unigene0057401;Unigene00…
GO:0046128	purine ribonucleoside metabolic process	8	112	0.375276085	1	Unigene0007167;Unigene0030950;Unigene0048157;Unigene0058277;Unigene0058278;Unigene0059600;Unigene0066635;Unigene0101571
GO:0033043	regulation of organelle organization	15	222	0.379221596	1	Unigene0006268;Unigene0016482;Unigene0018313;Unigene0028705;Unigene0040208;Unigene0046363;Unigene0050067;Unigene0064505;Unigene0089211;Unigene0092446;Unigene0096169;Unigene0096919;Unigene0098473;Unigene0100649;Unigene0107611
GO:0042278	purine nucleoside metabolic process	8	113	0.384662158	1	Unigene0007167;Unigene0030950;Unigene0048157;Unigene0058277;Unigene0058278;Unigene0059600;Unigene0066635;Unigene0101571
GO:0023052	signaling	102	1622	0.386781007	1	Unigene0001730;Unigene0001738;Unigene0001740;Unigene0002440;Unigene0002950;Unigene0004734;Unigene0005389;Unigene0005993;Unigene0006687;Unigene0008368;Unigene0012412;Unigene0014546;Unigene0015635;Unigene0016020;Unigene0016157;Unigene0016536;Unigene0017683;Unigene0018873;Unigene0018886;Unigene0018888;Unigene0019646;Unigene0020236;Unigene0021384;Unigene0021441;Unigene0021698;Unigene0022815;Unigene00…
GO:0044700	single organism signaling	102	1622	0.386781007	1	Unigene0001730;Unigene0001738;Unigene0001740;Unigene0002440;Unigene0002950;Unigene0004734;Unigene0005389;Unigene0005993;Unigene0006687;Unigene0008368;Unigene0012412;Unigene0014546;Unigene0015635;Unigene0016020;Unigene0016157;Unigene0016536;Unigene0017683;Unigene0018873;Unigene0018886;Unigene0018888;Unigene0019646;Unigene0020236;Unigene0021384;Unigene0021441;Unigene0021698;Unigene0022815;Unigene00…
GO:0015672	monovalent inorganic cation transport	20	303	0.390426842	1	Unigene0006067;Unigene0027011;Unigene0029619;Unigene0030950;Unigene0048157;Unigene0048530;Unigene0055620;Unigene0058277;Unigene0058278;Unigene0059600;Unigene0065248;Unigene0066635;Unigene0067252;Unigene0069136;Unigene0071149;Unigene0079295;Unigene0084106;Unigene0094415;Unigene0101571;Unigene0109702
GO:0010074	maintenance of meristem identity	2	22	0.391735424	1	Unigene0072082;Unigene0076485
GO:0015696	ammonium transport	2	22	0.391735424	1	Unigene0065248;Unigene0067252
GO:0042440	pigment metabolic process	4	52	0.39237839	1	Unigene0008274;Unigene0021573;Unigene0021575;Unigene0096960
GO:0007165	signal transduction	101	1609	0.394861017	1	Unigene0001730;Unigene0001738;Unigene0001740;Unigene0002440;Unigene0002950;Unigene0004734;Unigene0005389;Unigene0005993;Unigene0006687;Unigene0008368;Unigene0012412;Unigene0014546;Unigene0015635;Unigene0016020;Unigene0016157;Unigene0016536;Unigene0017683;Unigene0018873;Unigene0018886;Unigene0018888;Unigene0019646;Unigene0020236;Unigene0021384;Unigene0021441;Unigene0021698;Unigene0022815;Unigene00…
GO:0000075	cell cycle checkpoint	1	8	0.395623876	1	Unigene0049993
GO:0008645	hexose transport	1	8	0.395623876	1	Unigene0016739
GO:0009073	aromatic amino acid family biosynthetic process	1	8	0.395623876	1	Unigene0068348
GO:0009133	nucleoside diphosphate biosynthetic process	1	8	0.395623876	1	Unigene0065114
GO:0009138	pyrimidine nucleoside diphosphate metabolic process	1	8	0.395623876	1	Unigene0065114
GO:0009139	pyrimidine nucleoside diphosphate biosynthetic process	1	8	0.395623876	1	Unigene0065114
GO:0009186	deoxyribonucleoside diphosphate metabolic process	1	8	0.395623876	1	Unigene0065114
GO:0009189	deoxyribonucleoside diphosphate biosynthetic process	1	8	0.395623876	1	Unigene0065114
GO:0009196	pyrimidine deoxyribonucleoside diphosphate metabolic process	1	8	0.395623876	1	Unigene0065114
GO:0009197	pyrimidine deoxyribonucleoside diphosphate biosynthetic process	1	8	0.395623876	1	Unigene0065114
GO:0010029	regulation of seed germination	1	8	0.395623876	1	Unigene0092821
GO:0010075	regulation of meristem growth	1	8	0.395623876	1	Unigene0047510
GO:0010104	regulation of ethylene-activated signaling pathway	1	8	0.395623876	1	Unigene0068533
GO:0031060	regulation of histone methylation	1	8	0.395623876	1	Unigene0096919
GO:0046903	secretion	1	8	0.395623876	1	Unigene0007094
GO:0048638	regulation of developmental growth	1	8	0.395623876	1	Unigene0047510
GO:1900140	regulation of seedling development	1	8	0.395623876	1	Unigene0092821
GO:0010817	regulation of hormone levels	15	225	0.399215999	1	Unigene0014546;Unigene0016157;Unigene0019635;Unigene0043474;Unigene0046156;Unigene0054768;Unigene0063216;Unigene0065248;Unigene0071776;Unigene0073528;Unigene0075775;Unigene0076485;Unigene0083938;Unigene0087578;Unigene0100775
GO:0051128	regulation of cellular component organization	21	321	0.402126891	1	Unigene0006268;Unigene0006661;Unigene0013576;Unigene0016482;Unigene0018313;Unigene0028705;Unigene0040208;Unigene0046363;Unigene0050067;Unigene0054530;Unigene0064505;Unigene0066324;Unigene0071776;Unigene0089211;Unigene0092446;Unigene0096169;Unigene0096919;Unigene0098473;Unigene0100649;Unigene0107611;Unigene0107728
GO:0001558	regulation of cell growth	4	53	0.406399363	1	Unigene0028705;Unigene0054530;Unigene0066324;Unigene0100649
GO:0010564	regulation of cell cycle process	7	100	0.410164943	1	Unigene0023135;Unigene0044812;Unigene0054530;Unigene0064505;Unigene0066324;Unigene0089211;Unigene0092263
GO:0010087	phloem or xylem histogenesis	5	69	0.413147196	1	Unigene0006661;Unigene0038290;Unigene0044207;Unigene0051597;Unigene0107728
GO:0010035	response to inorganic substance	19	291	0.413402226	1	Unigene0001477;Unigene0007167;Unigene0011839;Unigene0013382;Unigene0029037;Unigene0031175;Unigene0041926;Unigene0046363;Unigene0048237;Unigene0048502;Unigene0052065;Unigene0054565;Unigene0055820;Unigene0059307;Unigene0070811;Unigene0083938;Unigene0086503;Unigene0090219;Unigene0107611
GO:0002218	activation of innate immune response	2	23	0.413576209	1	Unigene0017683;Unigene0065367
GO:0002253	activation of immune response	2	23	0.413576209	1	Unigene0017683;Unigene0065367
GO:0006020	inositol metabolic process	2	23	0.413576209	1	Unigene0068586;Unigene0085555
GO:0007005	mitochondrion organization	2	23	0.413576209	1	Unigene0039158;Unigene0042461
GO:0009260	ribonucleotide biosynthetic process	15	228	0.419292333	1	Unigene0007167;Unigene0030950;Unigene0035123;Unigene0048157;Unigene0049146;Unigene0049147;Unigene0049148;Unigene0058277;Unigene0058278;Unigene0059600;Unigene0066635;Unigene0077035;Unigene0094415;Unigene0097778;Unigene0101571
GO:0046390	ribose phosphate biosynthetic process	15	228	0.419292333	1	Unigene0007167;Unigene0030950;Unigene0035123;Unigene0048157;Unigene0049146;Unigene0049147;Unigene0049148;Unigene0058277;Unigene0058278;Unigene0059600;Unigene0066635;Unigene0077035;Unigene0094415;Unigene0097778;Unigene0101571
GO:0007568	aging	5	70	0.425373176	1	Unigene0035294;Unigene0053354;Unigene0054570;Unigene0054571;Unigene0089701
GO:0009163	nucleoside biosynthetic process	9	134	0.432424641	1	Unigene0007167;Unigene0030950;Unigene0048157;Unigene0058277;Unigene0058278;Unigene0059600;Unigene0066635;Unigene0097778;Unigene0101571
GO:0042455	ribonucleoside biosynthetic process	9	134	0.432424641	1	Unigene0007167;Unigene0030950;Unigene0048157;Unigene0058277;Unigene0058278;Unigene0059600;Unigene0066635;Unigene0097778;Unigene0101571
GO:0010065	primary meristem tissue development	1	9	0.432500324	1	Unigene0053989
GO:0015718	monocarboxylic acid transport	1	9	0.432500324	1	Unigene0107015
GO:0015749	monosaccharide transport	1	9	0.432500324	1	Unigene0016739
GO:0046890	regulation of lipid biosynthetic process	1	9	0.432500324	1	Unigene0005509
GO:0048508	embryonic meristem development	1	9	0.432500324	1	Unigene0053989
GO:0045595	regulation of cell differentiation	2	24	0.435017545	1	Unigene0044812;Unigene0071776
GO:1901701	cellular response to oxygen-containing compound	22	343	0.435189405	1	Unigene0001730;Unigene0012412;Unigene0016157;Unigene0018873;Unigene0035294;Unigene0038290;Unigene0039867;Unigene0051545;Unigene0061341;Unigene0066928;Unigene0070617;Unigene0078488;Unigene0078491;Unigene0078492;Unigene0078883;Unigene0087578;Unigene0089211;Unigene0089701;Unigene0095223;Unigene0095827;Unigene0096202;Unigene0100111
GO:0048316	seed development	8	120	0.450344456	1	Unigene0005509;Unigene0044812;Unigene0053989;Unigene0064505;Unigene0076485;Unigene0089211;Unigene0095827;Unigene0100111
GO:0010033	response to organic substance	101	1632	0.454001853	1	Unigene0001477;Unigene0001730;Unigene0001738;Unigene0001740;Unigene0002440;Unigene0003965;Unigene0005389;Unigene0007167;Unigene0008368;Unigene0012412;Unigene0014546;Unigene0016157;Unigene0017655;Unigene0017683;Unigene0017716;Unigene0018873;Unigene0018886;Unigene0018888;Unigene0019646;Unigene0020236;Unigene0021384;Unigene0021441;Unigene0021698;Unigene0022815;Unigene0033221;Unigene0034796;Unigene00…
GO:0009620	response to fungus	13	201	0.454774947	1	Unigene0005382;Unigene0016157;Unigene0050673;Unigene0055919;Unigene0063716;Unigene0063717;Unigene0064568;Unigene0065367;Unigene0067125;Unigene0067126;Unigene0087578;Unigene0092821;Unigene0096202
GO:0009605	response to external stimulus	76	1225	0.455625134	1	Unigene0001477;Unigene0001730;Unigene0001738;Unigene0005382;Unigene0007561;Unigene0012412;Unigene0013385;Unigene0014546;Unigene0015635;Unigene0016157;Unigene0018873;Unigene0018886;Unigene0019553;Unigene0021582;Unigene0021698;Unigene0027573;Unigene0029037;Unigene0035294;Unigene0039497;Unigene0039498;Unigene0039867;Unigene0043474;Unigene0046363;Unigene0048502;Unigene0050067;Unigene0050673;Unigene00…
GO:0010154	fruit development	8	121	0.459662813	1	Unigene0005509;Unigene0044812;Unigene0053989;Unigene0064505;Unigene0076485;Unigene0089211;Unigene0095827;Unigene0100111
GO:0006722	triterpenoid metabolic process	3	41	0.460527188	1	Unigene0032402;Unigene0032403;Unigene0078763
GO:0016104	triterpenoid biosynthetic process	3	41	0.460527188	1	Unigene0032402;Unigene0032403;Unigene0078763
GO:0000023	maltose metabolic process	1	10	0.467128117	1	Unigene0025123
GO:0007127	meiosis I	1	10	0.467128117	1	Unigene0065492
GO:0010191	mucilage metabolic process	1	10	0.467128117	1	Unigene0021129
GO:0019682	glyceraldehyde-3-phosphate metabolic process	1	10	0.467128117	1	Unigene0078729
GO:0043200	response to amino acid	1	10	0.467128117	1	Unigene0002440
GO:0072521	purine-containing compound metabolic process	17	268	0.46964177	1	Unigene0007167;Unigene0027011;Unigene0029619;Unigene0030950;Unigene0035123;Unigene0048157;Unigene0049146;Unigene0049147;Unigene0049148;Unigene0058277;Unigene0058278;Unigene0059600;Unigene0066635;Unigene0077035;Unigene0094415;Unigene0101571;Unigene0103674
GO:0006306	DNA methylation	2	26	0.476577165	1	Unigene0005391;Unigene0006481
GO:0042545	cell wall modification	2	26	0.476577165	1	Unigene0013385;Unigene0058539
GO:0044728	DNA methylation or demethylation	2	26	0.476577165	1	Unigene0005391;Unigene0006481
GO:0005996	monosaccharide metabolic process	29	466	0.483075717	1	Unigene0001477;Unigene0001645;Unigene0005703;Unigene0007167;Unigene0011839;Unigene0013382;Unigene0015690;Unigene0019955;Unigene0029366;Unigene0031175;Unigene0035293;Unigene0037774;Unigene0038122;Unigene0041926;Unigene0043346;Unigene0045647;Unigene0046408;Unigene0056813;Unigene0060064;Unigene0066005;Unigene0066007;Unigene0066008;Unigene0072165;Unigene0081198;Unigene0084922;Unigene0089701;Unigene00…
GO:0016265	death	4	59	0.488662762	1	Unigene0017122;Unigene0048407;Unigene0092442;Unigene0094878
GO:0043067	regulation of programmed cell death	15	239	0.492766528	1	Unigene0001730;Unigene0003965;Unigene0016157;Unigene0018886;Unigene0018888;Unigene0039497;Unigene0055147;Unigene0055620;Unigene0061341;Unigene0065366;Unigene0065367;Unigene0078492;Unigene0083938;Unigene0087578;Unigene0096202
GO:0006661	phosphatidylinositol biosynthetic process	2	27	0.496646175	1	Unigene0028705;Unigene0100649
GO:0010638	positive regulation of organelle organization	2	27	0.496646175	1	Unigene0046363;Unigene0107611
GO:0022406	membrane docking	2	27	0.496646175	1	Unigene0011209;Unigene0093292
GO:0051130	positive regulation of cellular component organization	2	27	0.496646175	1	Unigene0046363;Unigene0107611
GO:0048588	developmental cell growth	10	158	0.498794317	1	Unigene0013659;Unigene0016371;Unigene0036315;Unigene0046226;Unigene0047268;Unigene0070380;Unigene0071776;Unigene0079817;Unigene0084922;Unigene0101756
GO:0010941	regulation of cell death	15	240	0.499379896	1	Unigene0001730;Unigene0003965;Unigene0016157;Unigene0018886;Unigene0018888;Unigene0039497;Unigene0055147;Unigene0055620;Unigene0061341;Unigene0065366;Unigene0065367;Unigene0078492;Unigene0083938;Unigene0087578;Unigene0096202
GO:0043101	purine-containing compound salvage	1	11	0.499644291	1	Unigene0007167
GO:0006760	folic acid-containing compound metabolic process	3	44	0.507841532	1	Unigene0006196;Unigene0068348;Unigene0095491
GO:0042558	pteridine-containing compound metabolic process	3	44	0.507841532	1	Unigene0006196;Unigene0068348;Unigene0095491
GO:0009812	flavonoid metabolic process	7	110	0.509864843	1	Unigene0001630;Unigene0008274;Unigene0012494;Unigene0046156;Unigene0083568;Unigene0096960;Unigene0104634
GO:0071669	plant-type cell wall organization or biogenesis	8	127	0.514769332	1	Unigene0013385;Unigene0021129;Unigene0039783;Unigene0041574;Unigene0056635;Unigene0056636;Unigene0058539;Unigene0071149
GO:0009396	folic acid-containing compound biosynthetic process	2	28	0.516216151	1	Unigene0068348;Unigene0095491
GO:0042559	pteridine-containing compound biosynthetic process	2	28	0.516216151	1	Unigene0068348;Unigene0095491
GO:1901293	nucleoside phosphate biosynthetic process	25	408	0.520348337	1	Unigene0006271;Unigene0007167;Unigene0011839;Unigene0013954;Unigene0030950;Unigene0035123;Unigene0047080;Unigene0048157;Unigene0049146;Unigene0049147;Unigene0049148;Unigene0052134;Unigene0057261;Unigene0058277;Unigene0058278;Unigene0059600;Unigene0065114;Unigene0066635;Unigene0077035;Unigene0085729;Unigene0094415;Unigene0094949;Unigene0097778;Unigene0101571;Unigene0109709
GO:0009746	response to hexose	8	128	0.523780217	1	Unigene0007167;Unigene0046306;Unigene0048237;Unigene0059063;Unigene0083938;Unigene0097886;Unigene0097890;Unigene0101415
GO:0034284	response to monosaccharide	8	128	0.523780217	1	Unigene0007167;Unigene0046306;Unigene0048237;Unigene0059063;Unigene0083938;Unigene0097886;Unigene0097890;Unigene0101415
GO:0006487	protein N-linked glycosylation	1	12	0.530177532	1	Unigene0099970
GO:0006749	glutathione metabolic process	1	12	0.530177532	1	Unigene0078062
GO:0007167	enzyme linked receptor protein signaling pathway	1	12	0.530177532	1	Unigene0006687
GO:0009593	detection of chemical stimulus	1	12	0.530177532	1	Unigene0065367
GO:0034220	ion transmembrane transport	13	212	0.532984913	1	Unigene0006067;Unigene0006817;Unigene0027011;Unigene0029619;Unigene0030950;Unigene0048157;Unigene0058277;Unigene0058278;Unigene0059600;Unigene0066635;Unigene0069136;Unigene0082853;Unigene0101571
GO:0042398	cellular modified amino acid biosynthetic process	2	29	0.535273275	1	Unigene0068348;Unigene0095491
GO:0045088	regulation of innate immune response	3	46	0.538145471	1	Unigene0017683;Unigene0065366;Unigene0065367
GO:0050776	regulation of immune response	3	46	0.538145471	1	Unigene0017683;Unigene0065366;Unigene0065367
GO:1901700	response to oxygen-containing compound	48	793	0.544092782	1	Unigene0001730;Unigene0001738;Unigene0001740;Unigene0002440;Unigene0007167;Unigene0012412;Unigene0016157;Unigene0018873;Unigene0021441;Unigene0021698;Unigene0035294;Unigene0038290;Unigene0039867;Unigene0043208;Unigene0044887;Unigene0046156;Unigene0046306;Unigene0046363;Unigene0048237;Unigene0048502;Unigene0050715;Unigene0051545;Unigene0052065;Unigene0054565;Unigene0059063;Unigene0061341;Unigene00…
GO:0019400	alditol metabolic process	2	30	0.553807268	1	Unigene0021582;Unigene0097173
GO:0018871	1-aminocyclopropane-1-carboxylate metabolic process	1	13	0.558848691	1	Unigene0010299
GO:0070297	regulation of phosphorelay signal transduction system	1	13	0.558848691	1	Unigene0068533
GO:0070647	protein modification by small protein conjugation or removal	40	665	0.560504302	1	Unigene0001669;Unigene0002983;Unigene0004436;Unigene0007094;Unigene0011947;Unigene0013156;Unigene0014546;Unigene0016952;Unigene0017014;Unigene0018649;Unigene0023381;Unigene0024493;Unigene0025337;Unigene0035092;Unigene0039099;Unigene0039783;Unigene0040662;Unigene0041574;Unigene0042600;Unigene0042767;Unigene0043448;Unigene0049285;Unigene0049993;Unigene0052779;Unigene0054565;Unigene0055147;Unigene00…
GO:0034968	histone lysine methylation	10	166	0.562499746	1	Unigene0011839;Unigene0013954;Unigene0023135;Unigene0039783;Unigene0041574;Unigene0052134;Unigene0080686;Unigene0089211;Unigene0095179;Unigene0097778
GO:0009894	regulation of catabolic process	4	65	0.56585151	1	Unigene0028705;Unigene0054530;Unigene0087392;Unigene0100649
GO:0010629	negative regulation of gene expression	29	484	0.567421645	1	Unigene0005391;Unigene0008043;Unigene0011839;Unigene0013954;Unigene0015301;Unigene0015307;Unigene0023135;Unigene0024870;Unigene0039783;Unigene0041574;Unigene0044812;Unigene0050067;Unigene0052134;Unigene0061969;Unigene0072053;Unigene0080784;Unigene0086334;Unigene0087835;Unigene0089211;Unigene0092747;Unigene0093578;Unigene0095179;Unigene0095712;Unigene0096169;Unigene0097475;Unigene0097687;Unigene00…
GO:0006633	fatty acid biosynthetic process	9	150	0.569008707	1	Unigene0013385;Unigene0016157;Unigene0017898;Unigene0070382;Unigene0073994;Unigene0087578;Unigene0091860;Unigene0091861;Unigene0092399
GO:0006839	mitochondrial transport	2	31	0.57181101	1	Unigene0004778;Unigene0053210
GO:0016458	gene silencing	28	469	0.575027871	1	Unigene0005391;Unigene0008043;Unigene0011839;Unigene0013954;Unigene0015301;Unigene0015307;Unigene0024870;Unigene0039783;Unigene0041574;Unigene0044812;Unigene0050067;Unigene0052134;Unigene0061969;Unigene0072053;Unigene0080784;Unigene0086334;Unigene0087835;Unigene0089211;Unigene0092747;Unigene0093578;Unigene0095179;Unigene0095712;Unigene0096169;Unigene0097475;Unigene0097687;Unigene0097778;Unigene00…
GO:0018205	peptidyl-lysine modification	16	269	0.578175887	1	Unigene0006661;Unigene0011839;Unigene0013954;Unigene0023135;Unigene0039099;Unigene0039783;Unigene0041574;Unigene0052134;Unigene0080686;Unigene0089211;Unigene0089279;Unigene0095179;Unigene0097778;Unigene0097886;Unigene0097890;Unigene0107728
GO:0018022	peptidyl-lysine methylation	10	169	0.585535883	1	Unigene0011839;Unigene0013954;Unigene0023135;Unigene0039783;Unigene0041574;Unigene0052134;Unigene0080686;Unigene0089211;Unigene0095179;Unigene0097778
GO:0006900	membrane budding	1	14	0.585771258	1	Unigene0001052
GO:0006901	vesicle coating	1	14	0.585771258	1	Unigene0001052
GO:0031056	regulation of histone modification	1	14	0.585771258	1	Unigene0096919
GO:0071900	regulation of protein serine/threonine kinase activity	2	32	0.589280194	1	Unigene0009094;Unigene0057340
GO:0019932	second-messenger-mediated signaling	3	50	0.595391214	1	Unigene0002440;Unigene0048502;Unigene0070811
GO:0006637	acyl-CoA metabolic process	6	102	0.595561146	1	Unigene0025881;Unigene0038122;Unigene0071541;Unigene0097886;Unigene0097890;Unigene0101756
GO:0035383	thioester metabolic process	6	102	0.595561146	1	Unigene0025881;Unigene0038122;Unigene0071541;Unigene0097886;Unigene0097890;Unigene0101756
GO:0072330	monocarboxylic acid biosynthetic process	9	154	0.600990697	1	Unigene0013385;Unigene0016157;Unigene0017898;Unigene0070382;Unigene0073994;Unigene0087578;Unigene0091860;Unigene0091861;Unigene0092399
GO:0055085	transmembrane transport	15	256	0.601614851	1	Unigene0006067;Unigene0006817;Unigene0027011;Unigene0029619;Unigene0030950;Unigene0035242;Unigene0048157;Unigene0058277;Unigene0058278;Unigene0059600;Unigene0066635;Unigene0069136;Unigene0082853;Unigene0101571;Unigene0107409
GO:0006402	mRNA catabolic process	6	103	0.605155151	1	Unigene0007094;Unigene0043571;Unigene0050067;Unigene0087360;Unigene0095827;Unigene0100111
GO:0006575	cellular modified amino acid metabolic process	6	103	0.605155151	1	Unigene0006196;Unigene0061301;Unigene0068348;Unigene0078062;Unigene0086503;Unigene0095491
GO:0050832	defense response to fungus	2	33	0.606213009	1	Unigene0055919;Unigene0065367
GO:0009165	nucleotide biosynthetic process	22	375	0.606436547	1	Unigene0006271;Unigene0007167;Unigene0011839;Unigene0013954;Unigene0030950;Unigene0035123;Unigene0047080;Unigene0048157;Unigene0049146;Unigene0049147;Unigene0049148;Unigene0052134;Unigene0058277;Unigene0058278;Unigene0059600;Unigene0066635;Unigene0077035;Unigene0094415;Unigene0094949;Unigene0097778;Unigene0101571;Unigene0109709
GO:0009725	response to hormone	48	811	0.608229911	1	Unigene0001730;Unigene0001738;Unigene0001740;Unigene0008368;Unigene0012412;Unigene0014546;Unigene0016157;Unigene0017655;Unigene0017683;Unigene0018886;Unigene0018888;Unigene0019646;Unigene0020236;Unigene0021441;Unigene0033221;Unigene0046363;Unigene0050673;Unigene0051017;Unigene0051507;Unigene0051508;Unigene0051545;Unigene0054938;Unigene0055552;Unigene0056830;Unigene0057171;Unigene0058856;Unigene00…
GO:0009119	ribonucleoside metabolic process	9	155	0.608803165	1	Unigene0007167;Unigene0030950;Unigene0048157;Unigene0058277;Unigene0058278;Unigene0059600;Unigene0066635;Unigene0097778;Unigene0101571
GO:0000469	cleavage involved in rRNA processing	1	15	0.61105181	1	Unigene0043448
GO:0015740	C4-dicarboxylate transport	1	15	0.61105181	1	Unigene0031955
GO:0019216	regulation of lipid metabolic process	1	15	0.61105181	1	Unigene0005509
GO:0033692	cellular polysaccharide biosynthetic process	1	15	0.61105181	1	Unigene0096137
GO:0034637	cellular carbohydrate biosynthetic process	1	15	0.61105181	1	Unigene0096137
GO:0007346	regulation of mitotic cell cycle	4	69	0.613558165	1	Unigene0023135;Unigene0049993;Unigene0089211;Unigene0092263
GO:0007154	cell communication	107	1795	0.615701431	1	Unigene0001730;Unigene0001738;Unigene0001740;Unigene0002440;Unigene0002950;Unigene0004734;Unigene0005389;Unigene0005993;Unigene0006687;Unigene0008368;Unigene0012412;Unigene0013385;Unigene0014546;Unigene0015635;Unigene0016020;Unigene0016157;Unigene0016536;Unigene0017683;Unigene0018873;Unigene0018886;Unigene0018888;Unigene0019646;Unigene0020236;Unigene0021384;Unigene0021441;Unigene0021698;Unigene00…
GO:0009116	nucleoside metabolic process	9	156	0.616538185	1	Unigene0007167;Unigene0030950;Unigene0048157;Unigene0058277;Unigene0058278;Unigene0059600;Unigene0066635;Unigene0097778;Unigene0101571
GO:0006766	vitamin metabolic process	5	87	0.618701292	1	Unigene0032913;Unigene0036078;Unigene0059601;Unigene0059602;Unigene0061779
GO:0006767	water-soluble vitamin metabolic process	5	87	0.618701292	1	Unigene0032913;Unigene0036078;Unigene0059601;Unigene0059602;Unigene0061779
GO:0006259	DNA metabolic process	113	1896	0.619093746	1	Unigene0001061;Unigene0002509;Unigene0003212;Unigene0003816;Unigene0005391;Unigene0006481;Unigene0006699;Unigene0006700;Unigene0006701;Unigene0006954;Unigene0007561;Unigene0008043;Unigene0009094;Unigene0009177;Unigene0010916;Unigene0011190;Unigene0013518;Unigene0013958;Unigene0014499;Unigene0015301;Unigene0015307;Unigene0015652;Unigene0016346;Unigene0017863;Unigene0018124;Unigene0018313;Unigene00…
GO:0006260	DNA replication	18	310	0.620039372	1	Unigene0005391;Unigene0009094;Unigene0011190;Unigene0018636;Unigene0021745;Unigene0023135;Unigene0039099;Unigene0040208;Unigene0057340;Unigene0057651;Unigene0059708;Unigene0066324;Unigene0078430;Unigene0088523;Unigene0088527;Unigene0089211;Unigene0092747;Unigene0097475
GO:0018904	ether metabolic process	3	52	0.622218908	1	Unigene0000581;Unigene0050303;Unigene0080006
GO:0009845	seed germination	2	34	0.622609853	1	Unigene0053156;Unigene0098357
GO:0090351	seedling development	2	34	0.622609853	1	Unigene0053156;Unigene0098357
GO:0048569	post-embryonic organ development	6	105	0.623963163	1	Unigene0006687;Unigene0046363;Unigene0065248;Unigene0092446;Unigene0093292;Unigene0107611
GO:0009696	salicylic acid metabolic process	6	106	0.633171505	1	Unigene0016157;Unigene0018873;Unigene0029037;Unigene0039867;Unigene0065367;Unigene0087578
GO:0042537	benzene-containing compound metabolic process	6	106	0.633171505	1	Unigene0016157;Unigene0018873;Unigene0029037;Unigene0039867;Unigene0065367;Unigene0087578
GO:0006885	regulation of pH	1	16	0.634790432	1	Unigene0094415
GO:0030004	cellular monovalent inorganic cation homeostasis	1	16	0.634790432	1	Unigene0094415
GO:0030641	regulation of cellular pH	1	16	0.634790432	1	Unigene0094415
GO:1902275	regulation of chromatin organization	1	16	0.634790432	1	Unigene0096919
GO:1903308	regulation of chromatin modification	1	16	0.634790432	1	Unigene0096919
GO:0002684	positive regulation of immune system process	2	35	0.638473069	1	Unigene0017683;Unigene0065367
GO:0031349	positive regulation of defense response	2	35	0.638473069	1	Unigene0017683;Unigene0065367
GO:0045089	positive regulation of innate immune response	2	35	0.638473069	1	Unigene0017683;Unigene0065367
GO:0050778	positive regulation of immune response	2	35	0.638473069	1	Unigene0017683;Unigene0065367
GO:0051716	cellular response to stimulus	142	2387	0.640309913	1	Unigene0001730;Unigene0001738;Unigene0001740;Unigene0002440;Unigene0002950;Unigene0003965;Unigene0004734;Unigene0005389;Unigene0005993;Unigene0006687;Unigene0007561;Unigene0008368;Unigene0009821;Unigene0012412;Unigene0013385;Unigene0014546;Unigene0015635;Unigene0016020;Unigene0016157;Unigene0016536;Unigene0017683;Unigene0018873;Unigene0018886;Unigene0018888;Unigene0019646;Unigene0020236;Unigene00…
GO:0022613	ribonucleoprotein complex biogenesis	11	194	0.642063691	1	Unigene0009629;Unigene0011839;Unigene0013954;Unigene0014367;Unigene0017470;Unigene0023857;Unigene0028705;Unigene0043448;Unigene0052134;Unigene0094599;Unigene0100649
GO:0006576	cellular biogenic amine metabolic process	7	125	0.646032025	1	Unigene0016157;Unigene0063216;Unigene0073528;Unigene0075775;Unigene0086503;Unigene0087578;Unigene0100775
GO:0044106	cellular amine metabolic process	7	125	0.646032025	1	Unigene0016157;Unigene0063216;Unigene0073528;Unigene0075775;Unigene0086503;Unigene0087578;Unigene0100775
GO:0000723	telomere maintenance	4	72	0.64712196	1	Unigene0018313;Unigene0040208;Unigene0089211;Unigene0092446
GO:0032200	telomere organization	4	72	0.64712196	1	Unigene0018313;Unigene0040208;Unigene0089211;Unigene0092446
GO:0060249	anatomical structure homeostasis	4	72	0.64712196	1	Unigene0018313;Unigene0040208;Unigene0089211;Unigene0092446
GO:0006862	nucleotide transport	3	54	0.647804114	1	Unigene0077643;Unigene0077644;Unigene0107409
GO:0009755	hormone-mediated signaling pathway	34	587	0.64860035	1	Unigene0001730;Unigene0001738;Unigene0001740;Unigene0008368;Unigene0012412;Unigene0014546;Unigene0016157;Unigene0018886;Unigene0018888;Unigene0019646;Unigene0020236;Unigene0046363;Unigene0050673;Unigene0051507;Unigene0051508;Unigene0051545;Unigene0054938;Unigene0055552;Unigene0056830;Unigene0057171;Unigene0058856;Unigene0061341;Unigene0066928;Unigene0071816;Unigene0078492;Unigene0078883;Unigene00…
GO:0006544	glycine metabolic process	5	90	0.648627673	1	Unigene0016157;Unigene0029037;Unigene0043056;Unigene0087578;Unigene0092399
GO:0044786	cell cycle DNA replication	5	90	0.648627673	1	Unigene0009094;Unigene0039099;Unigene0057340;Unigene0066324;Unigene0089211
GO:0009308	amine metabolic process	8	143	0.649980738	1	Unigene0016157;Unigene0019635;Unigene0063216;Unigene0073528;Unigene0075775;Unigene0086503;Unigene0087578;Unigene0100775
GO:0032870	cellular response to hormone stimulus	34	588	0.652497114	1	Unigene0001730;Unigene0001738;Unigene0001740;Unigene0008368;Unigene0012412;Unigene0014546;Unigene0016157;Unigene0018886;Unigene0018888;Unigene0019646;Unigene0020236;Unigene0046363;Unigene0050673;Unigene0051507;Unigene0051508;Unigene0051545;Unigene0054938;Unigene0055552;Unigene0056830;Unigene0057171;Unigene0058856;Unigene0061341;Unigene0066928;Unigene0071816;Unigene0078492;Unigene0078883;Unigene00…
GO:0071495	cellular response to endogenous stimulus	34	588	0.652497114	1	Unigene0001730;Unigene0001738;Unigene0001740;Unigene0008368;Unigene0012412;Unigene0014546;Unigene0016157;Unigene0018886;Unigene0018888;Unigene0019646;Unigene0020236;Unigene0046363;Unigene0050673;Unigene0051507;Unigene0051508;Unigene0051545;Unigene0054938;Unigene0055552;Unigene0056830;Unigene0057171;Unigene0058856;Unigene0061341;Unigene0066928;Unigene0071816;Unigene0078492;Unigene0078883;Unigene00…
GO:0010565	regulation of cellular ketone metabolic process	2	36	0.653806708	1	Unigene0005509;Unigene0092399
GO:0031329	regulation of cellular catabolic process	2	36	0.653806708	1	Unigene0028705;Unigene0100649
GO:0060918	auxin transport	7	126	0.654286724	1	Unigene0014546;Unigene0043474;Unigene0046156;Unigene0054768;Unigene0065248;Unigene0071776;Unigene0083938
GO:0006541	glutamine metabolic process	1	17	0.657081112	1	Unigene0109672
GO:0006549	isoleucine metabolic process	1	17	0.657081112	1	Unigene0072165
GO:0016050	vesicle organization	1	17	0.657081112	1	Unigene0001052
GO:0006401	RNA catabolic process	6	109	0.659985097	1	Unigene0007094;Unigene0043571;Unigene0050067;Unigene0087360;Unigene0095827;Unigene0100111
GO:0009168	purine ribonucleoside monophosphate biosynthetic process	7	127	0.662425239	1	Unigene0030950;Unigene0048157;Unigene0058277;Unigene0058278;Unigene0059600;Unigene0066635;Unigene0101571
GO:0019748	secondary metabolic process	24	421	0.664199837	1	Unigene0005045;Unigene0009888;Unigene0015742;Unigene0016157;Unigene0017452;Unigene0023580;Unigene0028705;Unigene0040098;Unigene0042018;Unigene0048237;Unigene0063905;Unigene0064093;Unigene0074699;Unigene0080497;Unigene0084922;Unigene0086503;Unigene0087578;Unigene0088040;Unigene0092782;Unigene0094415;Unigene0094841;Unigene0095727;Unigene0095728;Unigene0100649
GO:0016049	cell growth	12	215	0.665895273	1	Unigene0013659;Unigene0016371;Unigene0036315;Unigene0046226;Unigene0046363;Unigene0047268;Unigene0070380;Unigene0071776;Unigene0079817;Unigene0084922;Unigene0101756;Unigene0107611
GO:0006448	regulation of translational elongation	2	37	0.668616312	1	Unigene0006661;Unigene0107728
GO:0018958	phenol-containing compound metabolic process	6	110	0.668645881	1	Unigene0016157;Unigene0018873;Unigene0029037;Unigene0039867;Unigene0065367;Unigene0087578
GO:0009127	purine nucleoside monophosphate biosynthetic process	7	128	0.670446025	1	Unigene0030950;Unigene0048157;Unigene0058277;Unigene0058278;Unigene0059600;Unigene0066635;Unigene0101571
GO:0009081	branched-chain amino acid metabolic process	3	56	0.672131941	1	Unigene0006356;Unigene0072165;Unigene0092782
GO:0045087	innate immune response	18	320	0.672935433	1	Unigene0013385;Unigene0018873;Unigene0021698;Unigene0027707;Unigene0029037;Unigene0039867;Unigene0050067;Unigene0050715;Unigene0055620;Unigene0065366;Unigene0065367;Unigene0074416;Unigene0077643;Unigene0077644;Unigene0095179;Unigene0095223;Unigene0099937;Unigene0107409
GO:0006261	DNA-dependent DNA replication	5	93	0.677025116	1	Unigene0009094;Unigene0039099;Unigene0057340;Unigene0066324;Unigene0089211
GO:0006955	immune response	18	321	0.677999766	1	Unigene0013385;Unigene0018873;Unigene0021698;Unigene0027707;Unigene0029037;Unigene0039867;Unigene0050067;Unigene0050715;Unigene0055620;Unigene0065366;Unigene0065367;Unigene0074416;Unigene0077643;Unigene0077644;Unigene0095179;Unigene0095223;Unigene0099937;Unigene0107409
GO:0009690	cytokinin metabolic process	1	18	0.678012114	1	Unigene0019635
GO:0010769	regulation of cell morphogenesis involved in differentiation	1	18	0.678012114	1	Unigene0071776
GO:0048278	vesicle docking	1	18	0.678012114	1	Unigene0011209
GO:0060284	regulation of cell development	1	18	0.678012114	1	Unigene0071776
GO:0009914	hormone transport	7	129	0.678347704	1	Unigene0014546;Unigene0043474;Unigene0046156;Unigene0054768;Unigene0065248;Unigene0071776;Unigene0083938
GO:0051493	regulation of cytoskeleton organization	2	38	0.682908715	1	Unigene0046363;Unigene0107611
GO:0055067	monovalent inorganic cation homeostasis	2	38	0.682908715	1	Unigene0071149;Unigene0094415
GO:0009167	purine ribonucleoside monophosphate metabolic process	7	130	0.686129059	1	Unigene0030950;Unigene0048157;Unigene0058277;Unigene0058278;Unigene0059600;Unigene0066635;Unigene0101571
GO:0007126	meiotic nuclear division	4	76	0.688770693	1	Unigene0018313;Unigene0064505;Unigene0065492;Unigene0092446
GO:0051640	organelle localization	4	76	0.688770693	1	Unigene0006593;Unigene0018614;Unigene0034338;Unigene0067402
GO:0009124	nucleoside monophosphate biosynthetic process	10	184	0.691381593	1	Unigene0030950;Unigene0048157;Unigene0057261;Unigene0058277;Unigene0058278;Unigene0059600;Unigene0066635;Unigene0085729;Unigene0097778;Unigene0101571
GO:0009126	purine nucleoside monophosphate metabolic process	7	131	0.693789026	1	Unigene0030950;Unigene0048157;Unigene0058277;Unigene0058278;Unigene0059600;Unigene0066635;Unigene0101571
GO:0015833	peptide transport	3	58	0.695200486	1	Unigene0015117;Unigene0047659;Unigene0067088
GO:1901987	regulation of cell cycle phase transition	3	58	0.695200486	1	Unigene0023135;Unigene0089211;Unigene0092263
GO:1901990	regulation of mitotic cell cycle phase transition	3	58	0.695200486	1	Unigene0023135;Unigene0089211;Unigene0092263
GO:0048468	cell development	26	463	0.697540285	1	Unigene0013659;Unigene0016371;Unigene0022326;Unigene0028705;Unigene0033221;Unigene0034338;Unigene0036315;Unigene0039099;Unigene0043474;Unigene0046226;Unigene0046363;Unigene0047268;Unigene0050067;Unigene0050628;Unigene0054768;Unigene0070380;Unigene0071149;Unigene0071776;Unigene0079817;Unigene0082583;Unigene0084922;Unigene0088155;Unigene0089211;Unigene0100649;Unigene0101756;Unigene0107611
GO:0006771	riboflavin metabolic process	1	19	0.697666323	1	Unigene0061779
GO:0010051	xylem and phloem pattern formation	1	19	0.697666323	1	Unigene0076485
GO:0042726	flavin-containing compound metabolic process	1	19	0.697666323	1	Unigene0061779
GO:0006364	rRNA processing	3	59	0.706265007	1	Unigene0028705;Unigene0043448;Unigene0100649
GO:0006721	terpenoid metabolic process	16	292	0.706797625	1	Unigene0005509;Unigene0005876;Unigene0012510;Unigene0032402;Unigene0032403;Unigene0050475;Unigene0071361;Unigene0073994;Unigene0078763;Unigene0082655;Unigene0084442;Unigene0092399;Unigene0092979;Unigene0095679;Unigene0095680;Unigene0101756
GO:0034728	nucleosome organization	4	78	0.708242374	1	Unigene0022580;Unigene0022581;Unigene0055551;Unigene0109522
GO:0006801	superoxide metabolic process	2	40	0.709974678	1	Unigene0001477;Unigene0027670
GO:0016567	protein ubiquitination	2	40	0.709974678	1	Unigene0039783;Unigene0041574
GO:0031123	RNA 3'-end processing	2	40	0.709974678	1	Unigene0000252;Unigene0019763
GO:0022622	root system development	12	223	0.713560775	1	Unigene0016256;Unigene0028705;Unigene0043474;Unigene0046363;Unigene0054768;Unigene0065248;Unigene0076485;Unigene0082583;Unigene0089701;Unigene0093292;Unigene0100649;Unigene0107611
GO:0048364	root development	12	223	0.713560775	1	Unigene0016256;Unigene0028705;Unigene0043474;Unigene0046363;Unigene0054768;Unigene0065248;Unigene0076485;Unigene0082583;Unigene0089701;Unigene0093292;Unigene0100649;Unigene0107611
GO:0010605	negative regulation of macromolecule metabolic process	30	536	0.714175125	1	Unigene0005391;Unigene0008043;Unigene0011839;Unigene0013954;Unigene0015301;Unigene0015307;Unigene0023135;Unigene0024870;Unigene0039783;Unigene0041574;Unigene0044812;Unigene0050067;Unigene0052134;Unigene0061969;Unigene0072053;Unigene0080784;Unigene0086334;Unigene0087835;Unigene0088727;Unigene0089211;Unigene0092747;Unigene0093578;Unigene0095179;Unigene0095712;Unigene0096169;Unigene0097475;Unigene00…
GO:0071310	cellular response to organic substance	53	929	0.715437802	1	Unigene0001730;Unigene0001738;Unigene0001740;Unigene0008368;Unigene0012412;Unigene0014546;Unigene0016157;Unigene0018873;Unigene0018886;Unigene0018888;Unigene0019646;Unigene0020236;Unigene0035294;Unigene0038290;Unigene0039867;Unigene0046363;Unigene0050067;Unigene0050673;Unigene0051507;Unigene0051508;Unigene0051545;Unigene0051667;Unigene0054938;Unigene0055552;Unigene0056830;Unigene0057171;Unigene00…
GO:0009085	lysine biosynthetic process	1	20	0.716121575	1	Unigene0035294
GO:0048589	developmental growth	10	188	0.716601043	1	Unigene0013659;Unigene0016371;Unigene0036315;Unigene0046226;Unigene0047268;Unigene0070380;Unigene0071776;Unigene0079817;Unigene0084922;Unigene0101756
GO:0032535	regulation of cellular component size	6	116	0.717605133	1	Unigene0027707;Unigene0043474;Unigene0054768;Unigene0071776;Unigene0083938;Unigene0101756
GO:0090066	regulation of anatomical structure size	6	116	0.717605133	1	Unigene0027707;Unigene0043474;Unigene0054768;Unigene0071776;Unigene0083938;Unigene0101756
GO:0071824	protein-DNA complex subunit organization	4	79	0.717639336	1	Unigene0022580;Unigene0022581;Unigene0055551;Unigene0109522
GO:0044550	secondary metabolite biosynthetic process	11	206	0.717765793	1	Unigene0005045;Unigene0016157;Unigene0017452;Unigene0023580;Unigene0064093;Unigene0080497;Unigene0087578;Unigene0092782;Unigene0094415;Unigene0094841;Unigene0095727
GO:0070887	cellular response to chemical stimulus	53	931	0.721115636	1	Unigene0001730;Unigene0001738;Unigene0001740;Unigene0008368;Unigene0012412;Unigene0014546;Unigene0016157;Unigene0018873;Unigene0018886;Unigene0018888;Unigene0019646;Unigene0020236;Unigene0035294;Unigene0038290;Unigene0039867;Unigene0046363;Unigene0050067;Unigene0050673;Unigene0051507;Unigene0051508;Unigene0051545;Unigene0051667;Unigene0054938;Unigene0055552;Unigene0056830;Unigene0057171;Unigene00…
GO:0010260	organ senescence	2	41	0.722766857	1	Unigene0035294;Unigene0053354
GO:0043473	pigmentation	6	117	0.725256524	1	Unigene0043474;Unigene0054768;Unigene0070380;Unigene0071776;Unigene0072082;Unigene0101756
GO:0043476	pigment accumulation	6	117	0.725256524	1	Unigene0043474;Unigene0054768;Unigene0070380;Unigene0071776;Unigene0072082;Unigene0101756
GO:0043478	pigment accumulation in response to UV light	6	117	0.725256524	1	Unigene0043474;Unigene0054768;Unigene0070380;Unigene0071776;Unigene0072082;Unigene0101756
GO:0043479	pigment accumulation in tissues in response to UV light	6	117	0.725256524	1	Unigene0043474;Unigene0054768;Unigene0070380;Unigene0071776;Unigene0072082;Unigene0101756
GO:0043480	pigment accumulation in tissues	6	117	0.725256524	1	Unigene0043474;Unigene0054768;Unigene0070380;Unigene0071776;Unigene0072082;Unigene0101756
GO:0034645	cellular macromolecule biosynthetic process	137	2349	0.728214144	1	Unigene0000307;Unigene0001420;Unigene0001426;Unigene0001730;Unigene0003155;Unigene0004600;Unigene0005391;Unigene0005509;Unigene0005993;Unigene0006084;Unigene0008634;Unigene0008696;Unigene0009094;Unigene0009320;Unigene0009888;Unigene0011190;Unigene0011854;Unigene0013745;Unigene0013778;Unigene0014074;Unigene0014519;Unigene0015476;Unigene0015879;Unigene0016700;Unigene0018636;Unigene0019164;Unigene00…
GO:0009123	nucleoside monophosphate metabolic process	10	190	0.728699786	1	Unigene0030950;Unigene0048157;Unigene0057261;Unigene0058277;Unigene0058278;Unigene0059600;Unigene0066635;Unigene0085729;Unigene0097778;Unigene0101571
GO:0006081	cellular aldehyde metabolic process	1	21	0.733450965	1	Unigene0078729
GO:0006730	one-carbon metabolic process	1	21	0.733450965	1	Unigene0029037
GO:0006826	iron ion transport	1	21	0.733450965	1	Unigene0054768
GO:0044000	movement in host	1	21	0.733450965	1	Unigene0100893
GO:0044766	multi-organism transport	1	21	0.733450965	1	Unigene0100893
GO:0046739	transport of virus in multicellular host	1	21	0.733450965	1	Unigene0100893
GO:0046794	transport of virus	1	21	0.733450965	1	Unigene0100893
GO:0051814	movement in other organism involved in symbiotic interaction	1	21	0.733450965	1	Unigene0100893
GO:0052126	movement in host environment	1	21	0.733450965	1	Unigene0100893
GO:0052192	movement in environment of other organism involved in symbiotic interaction	1	21	0.733450965	1	Unigene0100893
GO:0060429	epithelium development	1	21	0.733450965	1	Unigene0016256
GO:1902579	multi-organism localization	1	21	0.733450965	1	Unigene0100893
GO:1901605	alpha-amino acid metabolic process	28	507	0.734507526	1	Unigene0006196;Unigene0008479;Unigene0010299;Unigene0016157;Unigene0017452;Unigene0029037;Unigene0035294;Unigene0043056;Unigene0061301;Unigene0063216;Unigene0068348;Unigene0072165;Unigene0073528;Unigene0075775;Unigene0075942;Unigene0080497;Unigene0085325;Unigene0087578;Unigene0092399;Unigene0092782;Unigene0094841;Unigene0095491;Unigene0097778;Unigene0097886;Unigene0097890;Unigene0100775;Unigene01…
GO:0090558	plant epidermis development	11	209	0.734989128	1	Unigene0009094;Unigene0019646;Unigene0028705;Unigene0043474;Unigene0054768;Unigene0057340;Unigene0082583;Unigene0088155;Unigene0096115;Unigene0096116;Unigene0100649
GO:0006525	arginine metabolic process	2	42	0.735078796	1	Unigene0085325;Unigene0097778
GO:0044092	negative regulation of molecular function	2	42	0.735078796	1	Unigene0046408;Unigene0088727
GO:0010383	cell wall polysaccharide metabolic process	8	155	0.735492885	1	Unigene0004847;Unigene0039783;Unigene0041574;Unigene0041871;Unigene0043571;Unigene0050067;Unigene0056635;Unigene0056636
GO:0071555	cell wall organization	14	263	0.737944875	1	Unigene0006271;Unigene0013385;Unigene0020217;Unigene0021129;Unigene0028569;Unigene0039783;Unigene0041574;Unigene0045160;Unigene0051597;Unigene0056635;Unigene0056636;Unigene0058539;Unigene0071149;Unigene0079171
GO:0055114	oxidation-reduction process	15	281	0.73932946	1	Unigene0001477;Unigene0008006;Unigene0013382;Unigene0025816;Unigene0031175;Unigene0037306;Unigene0038286;Unigene0038287;Unigene0043288;Unigene0044388;Unigene0048530;Unigene0062279;Unigene0070337;Unigene0079295;Unigene0098159
GO:0006342	chromatin silencing	8	156	0.741922869	1	Unigene0005391;Unigene0008043;Unigene0024870;Unigene0061969;Unigene0089211;Unigene0095179;Unigene0096169;Unigene0097475
GO:0045814	negative regulation of gene expression, epigenetic	8	156	0.741922869	1	Unigene0005391;Unigene0008043;Unigene0024870;Unigene0061969;Unigene0089211;Unigene0095179;Unigene0096169;Unigene0097475
GO:1903046	meiotic cell cycle process	8	156	0.741922869	1	Unigene0018313;Unigene0040208;Unigene0064505;Unigene0065492;Unigene0066324;Unigene0089211;Unigene0092446;Unigene0096919
GO:0048584	positive regulation of response to stimulus	2	43	0.746921444	1	Unigene0017683;Unigene0065367
GO:0002831	regulation of response to biotic stimulus	1	22	0.749723134	1	Unigene0078883
GO:0010466	negative regulation of peptidase activity	1	22	0.749723134	1	Unigene0088727
GO:0019359	nicotinamide nucleotide biosynthetic process	1	22	0.749723134	1	Unigene0109709
GO:0052547	regulation of peptidase activity	1	22	0.749723134	1	Unigene0088727
GO:0048646	anatomical structure formation involved in morphogenesis	7	139	0.75061933	1	Unigene0006687;Unigene0021836;Unigene0064568;Unigene0070380;Unigene0081100;Unigene0092399;Unigene0092446
GO:0007059	chromosome segregation	12	230	0.751584152	1	Unigene0006268;Unigene0017863;Unigene0018313;Unigene0020819;Unigene0028705;Unigene0064505;Unigene0065492;Unigene0066324;Unigene0088997;Unigene0089211;Unigene0092446;Unigene0100649
GO:0045892	negative regulation of transcription, DNA-templated	8	158	0.754455922	1	Unigene0005391;Unigene0008043;Unigene0024870;Unigene0061969;Unigene0089211;Unigene0095179;Unigene0096169;Unigene0097475
GO:1903507	negative regulation of nucleic acid-templated transcription	8	158	0.754455922	1	Unigene0005391;Unigene0008043;Unigene0024870;Unigene0061969;Unigene0089211;Unigene0095179;Unigene0096169;Unigene0097475
GO:0000272	polysaccharide catabolic process	3	64	0.756986917	1	Unigene0020217;Unigene0073838;Unigene0079171
GO:0006928	movement of cell or subcellular component	2	44	0.758306202	1	Unigene0006593;Unigene0018614
GO:0006820	anion transport	24	444	0.758971213	1	Unigene0012439;Unigene0013382;Unigene0013385;Unigene0017716;Unigene0023720;Unigene0031175;Unigene0031955;Unigene0048237;Unigene0055620;Unigene0059246;Unigene0071473;Unigene0071474;Unigene0077545;Unigene0077643;Unigene0077644;Unigene0084922;Unigene0091159;Unigene0092609;Unigene0092821;Unigene0093792;Unigene0095274;Unigene0104012;Unigene0107015;Unigene0107409
GO:1901698	response to nitrogen compound	19	357	0.76263041	1	Unigene0002440;Unigene0016157;Unigene0017683;Unigene0017716;Unigene0018886;Unigene0050067;Unigene0061969;Unigene0065366;Unigene0065367;Unigene0071473;Unigene0071474;Unigene0079138;Unigene0086334;Unigene0087578;Unigene0095179;Unigene0095712;Unigene0096169;Unigene0096202;Unigene0099937
GO:0006563	L-serine metabolic process	1	23	0.76500254	1	Unigene0008479
GO:0019363	pyridine nucleotide biosynthetic process	1	23	0.76500254	1	Unigene0109709
GO:0043650	dicarboxylic acid biosynthetic process	1	23	0.76500254	1	Unigene0087726
GO:0044699	single-organism process	805	13413	0.765549036	1	Unigene0000180;Unigene0000257;Unigene0000581;Unigene0000883;Unigene0001001;Unigene0001052;Unigene0001085;Unigene0001223;Unigene0001477;Unigene0001645;Unigene0001730;Unigene0001738;Unigene0001740;Unigene0001955;Unigene0001989;Unigene0002440;Unigene0002472;Unigene0002511;Unigene0002673;Unigene0002949;Unigene0002950;Unigene0004590;Unigene0004600;Unigene0004714;Unigene0004734;Unigene0004778;Unigene00…
GO:0009156	ribonucleoside monophosphate biosynthetic process	8	161	0.772439106	1	Unigene0030950;Unigene0048157;Unigene0058277;Unigene0058278;Unigene0059600;Unigene0066635;Unigene0097778;Unigene0101571
GO:0051321	meiotic cell cycle	8	161	0.772439106	1	Unigene0018313;Unigene0040208;Unigene0064505;Unigene0065492;Unigene0066324;Unigene0089211;Unigene0092446;Unigene0096919
GO:0006816	calcium ion transport	5	105	0.774789242	1	Unigene0002440;Unigene0014627;Unigene0034796;Unigene0053733;Unigene0063479
GO:0009066	aspartate family amino acid metabolic process	3	66	0.775195094	1	Unigene0035294;Unigene0097886;Unigene0097890
GO:0016052	carbohydrate catabolic process	3	66	0.775195094	1	Unigene0020217;Unigene0073838;Unigene0079171
GO:0034655	nucleobase-containing compound catabolic process	7	143	0.776047105	1	Unigene0007094;Unigene0043571;Unigene0050067;Unigene0065248;Unigene0087360;Unigene0095827;Unigene0100111
GO:2000113	negative regulation of cellular macromolecule biosynthetic process	8	162	0.778216625	1	Unigene0005391;Unigene0008043;Unigene0024870;Unigene0061969;Unigene0089211;Unigene0095179;Unigene0096169;Unigene0097475
GO:0006835	dicarboxylic acid transport	1	24	0.779349713	1	Unigene0031955
GO:0072527	pyrimidine-containing compound metabolic process	11	218	0.782399224	1	Unigene0006271;Unigene0011839;Unigene0013954;Unigene0032913;Unigene0036078;Unigene0047080;Unigene0052134;Unigene0059601;Unigene0059602;Unigene0094949;Unigene0097778
GO:0000278	mitotic cell cycle	14	273	0.784878859	1	Unigene0005391;Unigene0021836;Unigene0028705;Unigene0046363;Unigene0049993;Unigene0064505;Unigene0081100;Unigene0089211;Unigene0092263;Unigene0092446;Unigene0095179;Unigene0097475;Unigene0100649;Unigene0107611
GO:0040029	regulation of gene expression, epigenetic	17	328	0.789192067	1	Unigene0005391;Unigene0008043;Unigene0015301;Unigene0015307;Unigene0024870;Unigene0050067;Unigene0051667;Unigene0061969;Unigene0072053;Unigene0080784;Unigene0086334;Unigene0089211;Unigene0095179;Unigene0096169;Unigene0097475;Unigene0099937;Unigene0100111
GO:0009161	ribonucleoside monophosphate metabolic process	8	164	0.789448542	1	Unigene0030950;Unigene0048157;Unigene0058277;Unigene0058278;Unigene0059600;Unigene0066635;Unigene0097778;Unigene0101571
GO:1902679	negative regulation of RNA biosynthetic process	8	164	0.789448542	1	Unigene0005391;Unigene0008043;Unigene0024870;Unigene0061969;Unigene0089211;Unigene0095179;Unigene0096169;Unigene0097475
GO:0005985	sucrose metabolic process	1	25	0.792821497	1	Unigene0101415
GO:0045861	negative regulation of proteolysis	1	25	0.792821497	1	Unigene0088727
GO:0016032	viral process	2	48	0.799505056	1	Unigene0089788;Unigene0100893
GO:0051253	negative regulation of RNA metabolic process	8	166	0.800253028	1	Unigene0005391;Unigene0008043;Unigene0024870;Unigene0061969;Unigene0089211;Unigene0095179;Unigene0096169;Unigene0097475
GO:0008283	cell proliferation	1	26	0.805471271	1	Unigene0092399
GO:0010498	proteasomal protein catabolic process	1	26	0.805471271	1	Unigene0049993
GO:0043161	proteasome-mediated ubiquitin-dependent protein catabolic process	1	26	0.805471271	1	Unigene0049993
GO:0006498	N-terminal protein lipidation	6	129	0.805761601	1	Unigene0005993;Unigene0048318;Unigene0073403;Unigene0083759;Unigene0092442;Unigene0096202
GO:0031365	N-terminal protein amino acid modification	6	129	0.805761601	1	Unigene0005993;Unigene0048318;Unigene0073403;Unigene0083759;Unigene0092442;Unigene0096202
GO:0046148	pigment biosynthetic process	2	49	0.80878101	1	Unigene0008274;Unigene0096960
GO:0008610	lipid biosynthetic process	39	723	0.810220185	1	Unigene0000581;Unigene0005509;Unigene0005875;Unigene0005876;Unigene0006208;Unigene0012510;Unigene0013385;Unigene0013394;Unigene0016157;Unigene0017898;Unigene0025881;Unigene0028705;Unigene0032402;Unigene0032403;Unigene0050628;Unigene0055552;Unigene0068135;Unigene0070380;Unigene0070382;Unigene0070822;Unigene0073994;Unigene0074314;Unigene0078763;Unigene0081198;Unigene0082652;Unigene0082653;Unigene00…
GO:0010558	negative regulation of macromolecule biosynthetic process	8	168	0.810635082	1	Unigene0005391;Unigene0008043;Unigene0024870;Unigene0061969;Unigene0089211;Unigene0095179;Unigene0096169;Unigene0097475
GO:0045934	negative regulation of nucleobase-containing compound metabolic process	8	168	0.810635082	1	Unigene0005391;Unigene0008043;Unigene0024870;Unigene0061969;Unigene0089211;Unigene0095179;Unigene0096169;Unigene0097475
GO:0006811	ion transport	77	1380	0.811964798	1	Unigene0002440;Unigene0006067;Unigene0006817;Unigene0008672;Unigene0010127;Unigene0012439;Unigene0013382;Unigene0013385;Unigene0014627;Unigene0017716;Unigene0023720;Unigene0023840;Unigene0027011;Unigene0029619;Unigene0030950;Unigene0031175;Unigene0031951;Unigene0031955;Unigene0032563;Unigene0034796;Unigene0035219;Unigene0035242;Unigene0037666;Unigene0040548;Unigene0043021;Unigene0044836;Unigene00…
GO:0043549	regulation of kinase activity	6	131	0.817202813	1	Unigene0009094;Unigene0016020;Unigene0054570;Unigene0057340;Unigene0082583;Unigene0098285
GO:0045859	regulation of protein kinase activity	6	131	0.817202813	1	Unigene0009094;Unigene0016020;Unigene0054570;Unigene0057340;Unigene0082583;Unigene0098285
GO:0051338	regulation of transferase activity	6	131	0.817202813	1	Unigene0009094;Unigene0016020;Unigene0054570;Unigene0057340;Unigene0082583;Unigene0098285
GO:0006308	DNA catabolic process	1	27	0.817349159	1	Unigene0065248
GO:0030162	regulation of proteolysis	1	27	0.817349159	1	Unigene0088727
GO:1902531	regulation of intracellular signal transduction	1	27	0.817349159	1	Unigene0068533
GO:0030154	cell differentiation	30	568	0.81833388	1	Unigene0013659;Unigene0016256;Unigene0016371;Unigene0016482;Unigene0022326;Unigene0028705;Unigene0033221;Unigene0034338;Unigene0036315;Unigene0039099;Unigene0043474;Unigene0046226;Unigene0046363;Unigene0047268;Unigene0050067;Unigene0050628;Unigene0054768;Unigene0070380;Unigene0071149;Unigene0071776;Unigene0079817;Unigene0082583;Unigene0084922;Unigene0088155;Unigene0089211;Unigene0092446;Unigene00…
GO:0045229	external encapsulating structure organization	31	586	0.819262363	1	Unigene0006271;Unigene0013385;Unigene0020217;Unigene0021129;Unigene0024248;Unigene0028569;Unigene0028705;Unigene0039783;Unigene0041574;Unigene0042647;Unigene0043474;Unigene0045160;Unigene0051597;Unigene0054768;Unigene0055552;Unigene0056635;Unigene0056636;Unigene0058539;Unigene0070380;Unigene0070941;Unigene0071149;Unigene0071776;Unigene0071902;Unigene0079171;Unigene0081165;Unigene0082583;Unigene00…
GO:1901659	glycosyl compound biosynthetic process	13	263	0.819321142	1	Unigene0007167;Unigene0016157;Unigene0030950;Unigene0048157;Unigene0058277;Unigene0058278;Unigene0059600;Unigene0066635;Unigene0087578;Unigene0092782;Unigene0097778;Unigene0101571;Unigene0104634
GO:0051172	negative regulation of nitrogen compound metabolic process	8	170	0.820600666	1	Unigene0005391;Unigene0008043;Unigene0024870;Unigene0061969;Unigene0089211;Unigene0095179;Unigene0096169;Unigene0097475
GO:0048519	negative regulation of biological process	37	693	0.822864208	1	Unigene0005391;Unigene0008043;Unigene0011839;Unigene0013954;Unigene0015301;Unigene0015307;Unigene0020217;Unigene0023135;Unigene0024870;Unigene0039783;Unigene0041574;Unigene0044812;Unigene0049993;Unigene0050067;Unigene0052134;Unigene0054530;Unigene0056270;Unigene0061969;Unigene0072053;Unigene0079171;Unigene0080784;Unigene0086334;Unigene0087835;Unigene0088727;Unigene0089211;Unigene0091935;Unigene00…
GO:0042886	amide transport	3	72	0.82317357	1	Unigene0015117;Unigene0047659;Unigene0067088
GO:0031327	negative regulation of cellular biosynthetic process	8	171	0.825429383	1	Unigene0005391;Unigene0008043;Unigene0024870;Unigene0061969;Unigene0089211;Unigene0095179;Unigene0096169;Unigene0097475
GO:0006974	cellular response to DNA damage stimulus	14	283	0.825588834	1	Unigene0007561;Unigene0047910;Unigene0049993;Unigene0065492;Unigene0066324;Unigene0070030;Unigene0074347;Unigene0088353;Unigene0088429;Unigene0089211;Unigene0089695;Unigene0092442;Unigene0092446;Unigene0092747
GO:0006551	leucine metabolic process	1	28	0.828502233	1	Unigene0092782
GO:0009926	auxin polar transport	1	28	0.828502233	1	Unigene0065248
GO:0016485	protein processing	1	28	0.828502233	1	Unigene0102593
GO:0051604	protein maturation	1	28	0.828502233	1	Unigene0102593
GO:0072593	reactive oxygen species metabolic process	17	339	0.829686656	1	Unigene0001477;Unigene0016157;Unigene0016371;Unigene0017167;Unigene0022326;Unigene0026683;Unigene0027670;Unigene0036315;Unigene0038290;Unigene0039099;Unigene0047268;Unigene0048237;Unigene0055408;Unigene0064397;Unigene0087578;Unigene0097886;Unigene0097890
GO:0042254	ribosome biogenesis	3	73	0.830257996	1	Unigene0028705;Unigene0043448;Unigene0100649
GO:0006865	amino acid transport	5	114	0.831923686	1	Unigene0023720;Unigene0048237;Unigene0055620;Unigene0084922;Unigene0095274
GO:0009059	macromolecule biosynthetic process	141	2482	0.832001292	1	Unigene0000307;Unigene0001420;Unigene0001426;Unigene0001730;Unigene0003155;Unigene0004600;Unigene0005391;Unigene0005509;Unigene0005993;Unigene0006084;Unigene0008634;Unigene0008696;Unigene0009094;Unigene0009320;Unigene0009888;Unigene0011190;Unigene0011854;Unigene0013745;Unigene0013778;Unigene0014074;Unigene0014519;Unigene0015476;Unigene0015879;Unigene0016700;Unigene0018636;Unigene0019164;Unigene00…
GO:0022604	regulation of cell morphogenesis	2	52	0.834350055	1	Unigene0013576;Unigene0071776
GO:0032844	regulation of homeostatic process	2	52	0.834350055	1	Unigene0040208;Unigene0089211
GO:0006950	response to stress	156	2738	0.834864121	1	Unigene0000725;Unigene0001477;Unigene0001645;Unigene0001730;Unigene0001738;Unigene0001740;Unigene0002004;Unigene0002618;Unigene0003965;Unigene0005232;Unigene0006172;Unigene0007094;Unigene0007167;Unigene0007561;Unigene0008172;Unigene0008368;Unigene0009821;Unigene0011839;Unigene0013385;Unigene0016157;Unigene0016857;Unigene0018091;Unigene0018315;Unigene0018873;Unigene0018886;Unigene0018888;Unigene00…
GO:0046916	cellular transition metal ion homeostasis	1	29	0.838974696	1	Unigene0083938
GO:0051346	negative regulation of hydrolase activity	1	29	0.838974696	1	Unigene0088727
GO:0072525	pyridine-containing compound biosynthetic process	1	29	0.838974696	1	Unigene0109709
GO:0009791	post-embryonic development	45	841	0.84057946	1	Unigene0000883;Unigene0005509;Unigene0006687;Unigene0009094;Unigene0014544;Unigene0014546;Unigene0016482;Unigene0017655;Unigene0018886;Unigene0019646;Unigene0028705;Unigene0034338;Unigene0043474;Unigene0044812;Unigene0046363;Unigene0047510;Unigene0048237;Unigene0049232;Unigene0050157;Unigene0051667;Unigene0053156;Unigene0053989;Unigene0054768;Unigene0057340;Unigene0061969;Unigene0064505;Unigene00…
GO:0034285	response to disaccharide	7	155	0.840738214	1	Unigene0007167;Unigene0046156;Unigene0046306;Unigene0083568;Unigene0097886;Unigene0097890;Unigene0100111
GO:0009266	response to temperature stimulus	12	250	0.840748634	1	Unigene0018091;Unigene0029492;Unigene0043208;Unigene0043474;Unigene0044552;Unigene0044887;Unigene0046408;Unigene0046433;Unigene0054565;Unigene0054768;Unigene0072082;Unigene0089211
GO:0009892	negative regulation of metabolic process	33	630	0.841413963	1	Unigene0005391;Unigene0008043;Unigene0011839;Unigene0013954;Unigene0015301;Unigene0015307;Unigene0020217;Unigene0023135;Unigene0024870;Unigene0039783;Unigene0041574;Unigene0044812;Unigene0050067;Unigene0052134;Unigene0056270;Unigene0061969;Unigene0072053;Unigene0079171;Unigene0080784;Unigene0086334;Unigene0087835;Unigene0088727;Unigene0089211;Unigene0092747;Unigene0093578;Unigene0095179;Unigene00…
GO:0070192	chromosome organization involved in meiotic cell cycle	3	75	0.843697325	1	Unigene0040208;Unigene0066324;Unigene0089211
GO:0006305	DNA alkylation	8	175	0.843739244	1	Unigene0005391;Unigene0006481;Unigene0008043;Unigene0023135;Unigene0050067;Unigene0080686;Unigene0092747;Unigene0095179
GO:0048511	rhythmic process	4	96	0.844476272	1	Unigene0018091;Unigene0023345;Unigene0029037;Unigene0095561
GO:0071407	cellular response to organic cyclic compound	17	344	0.846072687	1	Unigene0001730;Unigene0016157;Unigene0018873;Unigene0035294;Unigene0038290;Unigene0039867;Unigene0050067;Unigene0061341;Unigene0061969;Unigene0078492;Unigene0086334;Unigene0087578;Unigene0095179;Unigene0095712;Unigene0096169;Unigene0096202;Unigene0099937
GO:0009890	negative regulation of biosynthetic process	8	176	0.848070628	1	Unigene0005391;Unigene0008043;Unigene0024870;Unigene0061969;Unigene0089211;Unigene0095179;Unigene0096169;Unigene0097475
GO:0042743	hydrogen peroxide metabolic process	15	308	0.848704736	1	Unigene0016157;Unigene0016371;Unigene0017167;Unigene0022326;Unigene0026683;Unigene0036315;Unigene0038290;Unigene0039099;Unigene0047268;Unigene0048237;Unigene0055408;Unigene0064397;Unigene0087578;Unigene0097886;Unigene0097890
GO:0051273	beta-glucan metabolic process	15	308	0.848704736	1	Unigene0013576;Unigene0030330;Unigene0044445;Unigene0069835;Unigene0078840;Unigene0082278;Unigene0094909;Unigene0094911;Unigene0094913;Unigene0095712;Unigene0099251;Unigene0099432;Unigene0099970;Unigene0101013;Unigene0101756
GO:0040011	locomotion	1	30	0.848808056	1	Unigene0100893
GO:0048438	floral whorl development	1	30	0.848808056	1	Unigene0076485
GO:0006497	protein lipidation	7	157	0.84991359	1	Unigene0005993;Unigene0048318;Unigene0065248;Unigene0073403;Unigene0083759;Unigene0092442;Unigene0096202
GO:0042157	lipoprotein metabolic process	7	157	0.84991359	1	Unigene0005993;Unigene0048318;Unigene0065248;Unigene0073403;Unigene0083759;Unigene0092442;Unigene0096202
GO:0042158	lipoprotein biosynthetic process	7	157	0.84991359	1	Unigene0005993;Unigene0048318;Unigene0065248;Unigene0073403;Unigene0083759;Unigene0092442;Unigene0096202
GO:0016129	phytosteroid biosynthetic process	3	76	0.850064173	1	Unigene0025881;Unigene0050628;Unigene0070380
GO:0009069	serine family amino acid metabolic process	6	138	0.853093407	1	Unigene0008479;Unigene0016157;Unigene0029037;Unigene0043056;Unigene0087578;Unigene0092399
GO:0018193	peptidyl-amino acid modification	19	383	0.853297693	1	Unigene0006661;Unigene0009272;Unigene0011839;Unigene0013954;Unigene0023135;Unigene0039099;Unigene0039783;Unigene0041574;Unigene0041926;Unigene0052134;Unigene0060010;Unigene0080686;Unigene0089211;Unigene0089279;Unigene0095179;Unigene0097778;Unigene0097886;Unigene0097890;Unigene0107728
GO:0000904	cell morphogenesis involved in differentiation	14	291	0.853801313	1	Unigene0022326;Unigene0028705;Unigene0033221;Unigene0039099;Unigene0043474;Unigene0046363;Unigene0050067;Unigene0050628;Unigene0054768;Unigene0071149;Unigene0082583;Unigene0089211;Unigene0100649;Unigene0107611
GO:0042221	response to chemical	132	2348	0.856193906	1	Unigene0001477;Unigene0001730;Unigene0001738;Unigene0001740;Unigene0002440;Unigene0003965;Unigene0005389;Unigene0007167;Unigene0008316;Unigene0008368;Unigene0011839;Unigene0012412;Unigene0013382;Unigene0013385;Unigene0014546;Unigene0016157;Unigene0017655;Unigene0017683;Unigene0017716;Unigene0018873;Unigene0018886;Unigene0018888;Unigene0019635;Unigene0019646;Unigene0020236;Unigene0021384;Unigene00…
GO:0016128	phytosteroid metabolic process	3	77	0.856203818	1	Unigene0025881;Unigene0050628;Unigene0070380
GO:0006304	DNA modification	8	178	0.856445855	1	Unigene0005391;Unigene0006481;Unigene0008043;Unigene0023135;Unigene0050067;Unigene0080686;Unigene0092747;Unigene0095179
GO:0048449	floral organ formation	2	55	0.856787732	1	Unigene0006687;Unigene0092446
GO:0006743	ubiquinone metabolic process	1	31	0.858041291	1	Unigene0083717
GO:0009787	regulation of abscisic acid-activated signaling pathway	1	31	0.858041291	1	Unigene0007094
GO:1901419	regulation of response to alcohol	1	31	0.858041291	1	Unigene0007094
GO:0032147	activation of protein kinase activity	4	99	0.860987193	1	Unigene0016020;Unigene0054570;Unigene0082583;Unigene0098285
GO:0033674	positive regulation of kinase activity	4	99	0.860987193	1	Unigene0016020;Unigene0054570;Unigene0082583;Unigene0098285
GO:0045860	positive regulation of protein kinase activity	4	99	0.860987193	1	Unigene0016020;Unigene0054570;Unigene0082583;Unigene0098285
GO:0051347	positive regulation of transferase activity	4	99	0.860987193	1	Unigene0016020;Unigene0054570;Unigene0082583;Unigene0098285
GO:0032392	DNA geometric change	2	56	0.863626836	1	Unigene0040208;Unigene0089695
GO:0000902	cell morphogenesis	21	424	0.86551563	1	Unigene0014546;Unigene0022326;Unigene0028705;Unigene0033221;Unigene0039099;Unigene0043474;Unigene0046363;Unigene0050067;Unigene0050628;Unigene0054768;Unigene0058539;Unigene0070380;Unigene0071149;Unigene0071776;Unigene0082583;Unigene0089211;Unigene0096137;Unigene0099432;Unigene0100649;Unigene0101756;Unigene0107611
GO:0030243	cellulose metabolic process	10	219	0.865679302	1	Unigene0030330;Unigene0044445;Unigene0078840;Unigene0082278;Unigene0095712;Unigene0099251;Unigene0099432;Unigene0099970;Unigene0101013;Unigene0101756
GO:0015914	phospholipid transport	1	32	0.866711003	1	Unigene0092609
GO:0006221	pyrimidine nucleotide biosynthetic process	7	161	0.866982067	1	Unigene0006271;Unigene0011839;Unigene0013954;Unigene0047080;Unigene0052134;Unigene0094949;Unigene0097778
GO:0015748	organophosphate ester transport	5	121	0.867691566	1	Unigene0055620;Unigene0077643;Unigene0077644;Unigene0092609;Unigene0107409
GO:0019827	stem cell population maintenance	2	57	0.870165146	1	Unigene0072082;Unigene0076485
GO:0098727	maintenance of cell number	2	57	0.870165146	1	Unigene0072082;Unigene0076485
GO:0009648	photoperiodism	6	142	0.870869938	1	Unigene0003816;Unigene0043571;Unigene0092442;Unigene0095712;Unigene0097738;Unigene0100111
GO:0009966	regulation of signal transduction	4	101	0.871142516	1	Unigene0007094;Unigene0043474;Unigene0054768;Unigene0068533
GO:0023051	regulation of signaling	4	101	0.871142516	1	Unigene0007094;Unigene0043474;Unigene0054768;Unigene0068533
GO:0046488	phosphatidylinositol metabolic process	4	101	0.871142516	1	Unigene0028705;Unigene0094415;Unigene0096202;Unigene0100649
GO:0006222	UMP biosynthetic process	1	33	0.874851566	1	Unigene0097778
GO:0046049	UMP metabolic process	1	33	0.874851566	1	Unigene0097778
GO:0006281	DNA repair	12	260	0.874984093	1	Unigene0007561;Unigene0047910;Unigene0066324;Unigene0070030;Unigene0074347;Unigene0088353;Unigene0088429;Unigene0089211;Unigene0089695;Unigene0092442;Unigene0092446;Unigene0092747
GO:0048444	floral organ morphogenesis	2	58	0.876413884	1	Unigene0006687;Unigene0092446
GO:0048563	post-embryonic organ morphogenesis	2	58	0.876413884	1	Unigene0006687;Unigene0092446
GO:0051052	regulation of DNA metabolic process	5	124	0.880932421	1	Unigene0023135;Unigene0089211;Unigene0092263;Unigene0092747;Unigene0095179
GO:0051726	regulation of cell cycle	11	243	0.881539543	1	Unigene0009094;Unigene0023135;Unigene0044812;Unigene0049993;Unigene0054530;Unigene0057340;Unigene0064505;Unigene0066324;Unigene0087378;Unigene0089211;Unigene0092263
GO:0022603	regulation of anatomical structure morphogenesis	2	59	0.88238402	1	Unigene0013576;Unigene0071776
GO:0009173	pyrimidine ribonucleoside monophosphate metabolic process	1	34	0.882495254	1	Unigene0097778
GO:0009174	pyrimidine ribonucleoside monophosphate biosynthetic process	1	34	0.882495254	1	Unigene0097778
GO:0043086	negative regulation of catalytic activity	1	34	0.882495254	1	Unigene0088727
GO:0009606	tropism	8	185	0.882867174	1	Unigene0019553;Unigene0043474;Unigene0050067;Unigene0054768;Unigene0072476;Unigene0076485;Unigene0080264;Unigene0095712
GO:0042127	regulation of cell proliferation	3	82	0.883703865	1	Unigene0050067;Unigene0089211;Unigene0095712
GO:0016054	organic acid catabolic process	11	244	0.884586943	1	Unigene0013385;Unigene0021582;Unigene0028765;Unigene0029037;Unigene0039499;Unigene0084922;Unigene0092442;Unigene0097886;Unigene0097890;Unigene0101016;Unigene0107431
GO:0046395	carboxylic acid catabolic process	11	244	0.884586943	1	Unigene0013385;Unigene0021582;Unigene0028765;Unigene0029037;Unigene0039499;Unigene0084922;Unigene0092442;Unigene0097886;Unigene0097890;Unigene0101016;Unigene0107431
GO:0001934	positive regulation of protein phosphorylation	4	104	0.88517346	1	Unigene0016020;Unigene0054570;Unigene0082583;Unigene0098285
GO:0010562	positive regulation of phosphorus metabolic process	4	104	0.88517346	1	Unigene0016020;Unigene0054570;Unigene0082583;Unigene0098285
GO:0042327	positive regulation of phosphorylation	4	104	0.88517346	1	Unigene0016020;Unigene0054570;Unigene0082583;Unigene0098285
GO:0045937	positive regulation of phosphate metabolic process	4	104	0.88517346	1	Unigene0016020;Unigene0054570;Unigene0082583;Unigene0098285
GO:0010646	regulation of cell communication	10	225	0.885621506	1	Unigene0007094;Unigene0016020;Unigene0016342;Unigene0043474;Unigene0044440;Unigene0044567;Unigene0054768;Unigene0059699;Unigene0065367;Unigene0068533
GO:0009411	response to UV	8	186	0.886291385	1	Unigene0043474;Unigene0046156;Unigene0054768;Unigene0070380;Unigene0071776;Unigene0072082;Unigene0083568;Unigene0101756
GO:0043087	regulation of GTPase activity	2	60	0.888086266	1	Unigene0071776;Unigene0099323
GO:0008643	carbohydrate transport	1	35	0.889672377	1	Unigene0016739
GO:0010208	pollen wall assembly	1	35	0.889672377	1	Unigene0070380
GO:0015977	carbon fixation	1	35	0.889672377	1	Unigene0102896
GO:0085029	extracellular matrix assembly	1	35	0.889672377	1	Unigene0070380
GO:0000280	nuclear division	9	207	0.89041686	1	Unigene0018313;Unigene0046363;Unigene0051355;Unigene0064505;Unigene0065492;Unigene0092446;Unigene0095166;Unigene0096919;Unigene0107611
GO:0016571	histone methylation	11	246	0.890490297	1	Unigene0011839;Unigene0013954;Unigene0023135;Unigene0039783;Unigene0041574;Unigene0052134;Unigene0080686;Unigene0089211;Unigene0095179;Unigene0096169;Unigene0097778
GO:0001932	regulation of protein phosphorylation	6	147	0.890529684	1	Unigene0009094;Unigene0016020;Unigene0054570;Unigene0057340;Unigene0082583;Unigene0098285
GO:0006351	transcription, DNA-templated	6	147	0.890529684	1	Unigene0003155;Unigene0011854;Unigene0015879;Unigene0035605;Unigene0070030;Unigene0099733
GO:0007049	cell cycle	41	797	0.891079503	1	Unigene0005391;Unigene0006268;Unigene0009094;Unigene0014357;Unigene0015879;Unigene0016482;Unigene0018313;Unigene0020819;Unigene0021836;Unigene0028705;Unigene0034338;Unigene0035605;Unigene0039099;Unigene0040208;Unigene0041926;Unigene0043832;Unigene0046363;Unigene0049749;Unigene0049993;Unigene0050067;Unigene0051355;Unigene0057340;Unigene0064505;Unigene0065492;Unigene0066324;Unigene0067951;Unigene00…
GO:0044764	multi-organism cellular process	2	61	0.893531062	1	Unigene0089788;Unigene0100893
GO:0007015	actin filament organization	8	189	0.896067804	1	Unigene0028705;Unigene0043474;Unigene0050067;Unigene0054768;Unigene0056579;Unigene0082583;Unigene0088928;Unigene0100649
GO:0022900	electron transport chain	7	169	0.896336341	1	Unigene0008006;Unigene0025816;Unigene0037306;Unigene0038287;Unigene0044388;Unigene0048530;Unigene0098159
GO:0006875	cellular metal ion homeostasis	1	36	0.896411396	1	Unigene0083938
GO:0022402	cell cycle process	28	566	0.896930866	1	Unigene0006268;Unigene0009094;Unigene0018313;Unigene0020819;Unigene0021836;Unigene0028705;Unigene0034338;Unigene0039099;Unigene0040208;Unigene0049993;Unigene0050067;Unigene0051355;Unigene0057340;Unigene0064505;Unigene0065492;Unigene0066324;Unigene0067951;Unigene0080784;Unigene0081100;Unigene0088285;Unigene0088289;Unigene0089211;Unigene0092263;Unigene0092446;Unigene0095179;Unigene0096919;Unigene00…
GO:1903047	mitotic cell cycle process	10	229	0.897518446	1	Unigene0021836;Unigene0028705;Unigene0049993;Unigene0064505;Unigene0081100;Unigene0089211;Unigene0092263;Unigene0092446;Unigene0095179;Unigene0100649
GO:1901607	alpha-amino acid biosynthetic process	3	85	0.897857994	1	Unigene0035294;Unigene0068348;Unigene0095491
GO:0010212	response to ionizing radiation	2	62	0.898728575	1	Unigene0040208;Unigene0089211
GO:0044282	small molecule catabolic process	11	249	0.898879302	1	Unigene0013385;Unigene0021582;Unigene0028765;Unigene0029037;Unigene0039499;Unigene0084922;Unigene0092442;Unigene0097886;Unigene0097890;Unigene0101016;Unigene0107431
GO:0072528	pyrimidine-containing compound biosynthetic process	7	170	0.899588793	1	Unigene0006271;Unigene0011839;Unigene0013954;Unigene0047080;Unigene0052134;Unigene0094949;Unigene0097778
GO:0031401	positive regulation of protein modification process	4	108	0.901796938	1	Unigene0016020;Unigene0054570;Unigene0082583;Unigene0098285
GO:0006400	tRNA modification	1	37	0.902739037	1	Unigene0090463
GO:0010927	cellular component assembly involved in morphogenesis	1	37	0.902739037	1	Unigene0070380
GO:0046132	pyrimidine ribonucleoside biosynthetic process	1	37	0.902739037	1	Unigene0097778
GO:0046134	pyrimidine nucleoside biosynthetic process	1	37	0.902739037	1	Unigene0097778
GO:0009888	tissue development	30	607	0.905024683	1	Unigene0001738;Unigene0006661;Unigene0009094;Unigene0016256;Unigene0016482;Unigene0019646;Unigene0028705;Unigene0038290;Unigene0043474;Unigene0044207;Unigene0044812;Unigene0047510;Unigene0050067;Unigene0051597;Unigene0053989;Unigene0054768;Unigene0057340;Unigene0061969;Unigene0064505;Unigene0072082;Unigene0076485;Unigene0082583;Unigene0088155;Unigene0089211;Unigene0095179;Unigene0096115;Unigene00…
GO:0031324	negative regulation of cellular metabolic process	9	212	0.905169273	1	Unigene0005391;Unigene0008043;Unigene0024870;Unigene0061969;Unigene0088727;Unigene0089211;Unigene0095179;Unigene0096169;Unigene0097475
GO:0006310	DNA recombination	7	172	0.905834029	1	Unigene0005391;Unigene0064505;Unigene0065492;Unigene0066324;Unigene0089211;Unigene0092446;Unigene0092747
GO:0051606	detection of stimulus	3	87	0.906412305	1	Unigene0065367;Unigene0095561;Unigene0109003
GO:0071705	nitrogen compound transport	18	386	0.906714757	1	Unigene0015117;Unigene0019721;Unigene0023720;Unigene0043448;Unigene0047659;Unigene0048237;Unigene0055620;Unigene0065248;Unigene0067088;Unigene0067252;Unigene0075424;Unigene0077545;Unigene0077643;Unigene0077644;Unigene0084922;Unigene0095274;Unigene0097687;Unigene0107409
GO:0071554	cell wall organization or biogenesis	23	480	0.907931657	1	Unigene0004847;Unigene0006271;Unigene0013385;Unigene0020217;Unigene0021129;Unigene0028569;Unigene0039783;Unigene0041574;Unigene0041871;Unigene0043571;Unigene0045160;Unigene0047800;Unigene0050067;Unigene0050117;Unigene0050118;Unigene0051597;Unigene0056635;Unigene0056636;Unigene0058539;Unigene0065367;Unigene0071149;Unigene0071902;Unigene0079171
GO:0009943	adaxial/abaxial axis specification	2	64	0.908421005	1	Unigene0064568;Unigene0097687
GO:0009218	pyrimidine ribonucleotide metabolic process	1	38	0.908680397	1	Unigene0097778
GO:0009220	pyrimidine ribonucleotide biosynthetic process	1	38	0.908680397	1	Unigene0097778
GO:0006220	pyrimidine nucleotide metabolic process	7	173	0.908830144	1	Unigene0006271;Unigene0011839;Unigene0013954;Unigene0047080;Unigene0052134;Unigene0094949;Unigene0097778
GO:0006479	protein methylation	11	253	0.909230694	1	Unigene0011839;Unigene0013954;Unigene0023135;Unigene0039783;Unigene0041574;Unigene0052134;Unigene0080686;Unigene0089211;Unigene0095179;Unigene0096169;Unigene0097778
GO:0006664	glycolipid metabolic process	4	110	0.909282737	1	Unigene0070822;Unigene0074314;Unigene0086100;Unigene0095394
GO:0009694	jasmonic acid metabolic process	4	110	0.909282737	1	Unigene0016157;Unigene0039498;Unigene0087578;Unigene0092399
GO:0032270	positive regulation of cellular protein metabolic process	4	110	0.909282737	1	Unigene0016020;Unigene0054570;Unigene0082583;Unigene0098285
GO:0051247	positive regulation of protein metabolic process	4	110	0.909282737	1	Unigene0016020;Unigene0054570;Unigene0082583;Unigene0098285
GO:1903509	liposaccharide metabolic process	4	110	0.909282737	1	Unigene0070822;Unigene0074314;Unigene0086100;Unigene0095394
GO:1901657	glycosyl compound metabolic process	13	292	0.909482993	1	Unigene0007167;Unigene0016157;Unigene0030950;Unigene0048157;Unigene0058277;Unigene0058278;Unigene0059600;Unigene0066635;Unigene0087578;Unigene0092782;Unigene0097778;Unigene0101571;Unigene0104634
GO:0016114	terpenoid biosynthetic process	9	214	0.910583551	1	Unigene0005509;Unigene0012510;Unigene0032402;Unigene0032403;Unigene0073994;Unigene0078763;Unigene0084442;Unigene0092399;Unigene0101756
GO:0042325	regulation of phosphorylation	6	153	0.910704687	1	Unigene0009094;Unigene0016020;Unigene0054570;Unigene0057340;Unigene0082583;Unigene0098285
GO:0016246	RNA interference	5	133	0.914056122	1	Unigene0050067;Unigene0061969;Unigene0086334;Unigene0095179;Unigene0099937
GO:0048827	phyllome development	5	133	0.914056122	1	Unigene0016700;Unigene0044812;Unigene0048237;Unigene0089211;Unigene0101756
GO:0009891	positive regulation of biosynthetic process	1	39	0.914259043	1	Unigene0083938
GO:0051701	interaction with host	1	39	0.914259043	1	Unigene0100893
GO:0005975	carbohydrate metabolic process	101	1869	0.914380633	1	Unigene0001477;Unigene0001645;Unigene0001989;Unigene0002511;Unigene0004590;Unigene0004600;Unigene0004847;Unigene0005703;Unigene0007167;Unigene0008014;Unigene0010603;Unigene0011673;Unigene0011839;Unigene0013382;Unigene0013576;Unigene0014781;Unigene0015690;Unigene0016256;Unigene0018091;Unigene0019553;Unigene0019955;Unigene0020217;Unigene0021582;Unigene0021619;Unigene0025123;Unigene0026886;Unigene00…
GO:0010604	positive regulation of macromolecule metabolic process	4	112	0.91625691	1	Unigene0016020;Unigene0054570;Unigene0082583;Unigene0098285
GO:0043085	positive regulation of catalytic activity	4	112	0.91625691	1	Unigene0016020;Unigene0054570;Unigene0082583;Unigene0098285
GO:0044093	positive regulation of molecular function	4	112	0.91625691	1	Unigene0016020;Unigene0054570;Unigene0082583;Unigene0098285
GO:0019751	polyol metabolic process	6	155	0.916673277	1	Unigene0021582;Unigene0026320;Unigene0068586;Unigene0085555;Unigene0088259;Unigene0097173
GO:0097659	nucleic acid-templated transcription	6	155	0.916673277	1	Unigene0003155;Unigene0011854;Unigene0015879;Unigene0035605;Unigene0070030;Unigene0099733
GO:0014070	response to organic cyclic compound	19	410	0.916808166	1	Unigene0001730;Unigene0016157;Unigene0018873;Unigene0035294;Unigene0038290;Unigene0039867;Unigene0042018;Unigene0050067;Unigene0061341;Unigene0061969;Unigene0078492;Unigene0081100;Unigene0086334;Unigene0087578;Unigene0095179;Unigene0095712;Unigene0096169;Unigene0096202;Unigene0099937
GO:0009955	adaxial/abaxial pattern specification	2	66	0.9172392	1	Unigene0064568;Unigene0097687
GO:0040007	growth	17	373	0.918508693	1	Unigene0007094;Unigene0008634;Unigene0013659;Unigene0016371;Unigene0016482;Unigene0036315;Unigene0046226;Unigene0046363;Unigene0047268;Unigene0050067;Unigene0070380;Unigene0071776;Unigene0079817;Unigene0082583;Unigene0084922;Unigene0101756;Unigene0107611
GO:0048523	negative regulation of cellular process	11	257	0.91868009	1	Unigene0005391;Unigene0008043;Unigene0024870;Unigene0044812;Unigene0049993;Unigene0061969;Unigene0088727;Unigene0089211;Unigene0095179;Unigene0096169;Unigene0097475
GO:0044712	single-organism catabolic process	12	277	0.91943645	1	Unigene0001738;Unigene0013385;Unigene0021582;Unigene0028765;Unigene0029037;Unigene0039499;Unigene0084922;Unigene0092442;Unigene0097886;Unigene0097890;Unigene0101016;Unigene0107431
GO:0009067	aspartate family amino acid biosynthetic process	1	40	0.919497104	1	Unigene0035294
GO:0022610	biological adhesion	6	156	0.919524986	1	Unigene0028705;Unigene0043474;Unigene0050067;Unigene0054768;Unigene0082583;Unigene0100649
GO:0042044	fluid transport	4	113	0.919561042	1	Unigene0001477;Unigene0041926;Unigene0048237;Unigene0083938
GO:0006694	steroid biosynthetic process	7	177	0.920009975	1	Unigene0025881;Unigene0032402;Unigene0032403;Unigene0050628;Unigene0055552;Unigene0070380;Unigene0104069
GO:0006997	nucleus organization	2	67	0.921342843	1	Unigene0067169;Unigene0092263
GO:0016071	mRNA metabolic process	6	157	0.922291002	1	Unigene0007094;Unigene0043571;Unigene0050067;Unigene0087360;Unigene0095827;Unigene0100111
GO:0061640	cytoskeleton-dependent cytokinesis	8	199	0.923695091	1	Unigene0021836;Unigene0028705;Unigene0067951;Unigene0081100;Unigene0089211;Unigene0092263;Unigene0095179;Unigene0100649
GO:0090407	organophosphate biosynthetic process	30	619	0.92377165	1	Unigene0000581;Unigene0006271;Unigene0007167;Unigene0011839;Unigene0013954;Unigene0028705;Unigene0030950;Unigene0035123;Unigene0047080;Unigene0048157;Unigene0049146;Unigene0049147;Unigene0049148;Unigene0052134;Unigene0057261;Unigene0058277;Unigene0058278;Unigene0059600;Unigene0065114;Unigene0066635;Unigene0077035;Unigene0081198;Unigene0085729;Unigene0088259;Unigene0094415;Unigene0094949;Unigene00…
GO:0009130	pyrimidine nucleoside monophosphate biosynthetic process	1	41	0.92441536	1	Unigene0097778
GO:0009404	toxin metabolic process	6	158	0.924973327	1	Unigene0028705;Unigene0042018;Unigene0048237;Unigene0063905;Unigene0084922;Unigene0100649
GO:0044403	symbiosis, encompassing mutualism through parasitism	2	68	0.925254214	1	Unigene0089788;Unigene0100893
GO:0044419	interspecies interaction between organisms	2	68	0.925254214	1	Unigene0089788;Unigene0100893
GO:0046467	membrane lipid biosynthetic process	4	115	0.925820771	1	Unigene0070822;Unigene0074314;Unigene0086100;Unigene0089801
GO:0034470	ncRNA processing	5	137	0.925972614	1	Unigene0028705;Unigene0043448;Unigene0090463;Unigene0098151;Unigene0100649
GO:0043248	proteasome assembly	5	137	0.925972614	1	Unigene0001477;Unigene0007167;Unigene0038122;Unigene0041926;Unigene0084922
GO:0006631	fatty acid metabolic process	27	566	0.927233437	1	Unigene0007561;Unigene0010612;Unigene0013385;Unigene0015549;Unigene0016157;Unigene0017898;Unigene0021582;Unigene0025881;Unigene0038290;Unigene0039497;Unigene0039498;Unigene0039499;Unigene0055609;Unigene0059246;Unigene0066828;Unigene0070382;Unigene0073994;Unigene0080156;Unigene0084922;Unigene0087578;Unigene0089701;Unigene0091860;Unigene0091861;Unigene0092399;Unigene0092442;Unigene0101756;Unigene01…
GO:0009247	glycolipid biosynthetic process	3	93	0.928317806	1	Unigene0070822;Unigene0074314;Unigene0086100
GO:0008202	steroid metabolic process	8	201	0.928386944	1	Unigene0025881;Unigene0032402;Unigene0032403;Unigene0040209;Unigene0050628;Unigene0055552;Unigene0070380;Unigene0104069
GO:0032269	negative regulation of cellular protein metabolic process	1	42	0.929033325	1	Unigene0088727
GO:0051248	negative regulation of protein metabolic process	1	42	0.929033325	1	Unigene0088727
GO:1901661	quinone metabolic process	1	42	0.929033325	1	Unigene0083717
GO:0051301	cell division	11	262	0.92930896	1	Unigene0005391;Unigene0021836;Unigene0028705;Unigene0064568;Unigene0067951;Unigene0071776;Unigene0081100;Unigene0089211;Unigene0092263;Unigene0095179;Unigene0100649
GO:0048437	floral organ development	6	160	0.930094818	1	Unigene0006687;Unigene0043474;Unigene0054768;Unigene0072082;Unigene0092446;Unigene0093578
GO:0031047	gene silencing by RNA	10	243	0.931340629	1	Unigene0008043;Unigene0050067;Unigene0061969;Unigene0080784;Unigene0086334;Unigene0095179;Unigene0095712;Unigene0096169;Unigene0099937;Unigene0100111
GO:0071103	DNA conformation change	2	70	0.932532533	1	Unigene0040208;Unigene0089695
GO:0015698	inorganic anion transport	6	161	0.932537893	1	Unigene0013385;Unigene0055620;Unigene0059246;Unigene0092821;Unigene0093792;Unigene0107015
GO:0006213	pyrimidine nucleoside metabolic process	1	43	0.933369322	1	Unigene0097778
GO:0042180	cellular ketone metabolic process	1	43	0.933369322	1	Unigene0083717
GO:0046131	pyrimidine ribonucleoside metabolic process	1	43	0.933369322	1	Unigene0097778
GO:0007602	phototransduction	2	71	0.935914981	1	Unigene0095561;Unigene0109003
GO:0008033	tRNA processing	2	71	0.935914981	1	Unigene0090463;Unigene0098151
GO:1902410	mitotic cytokinetic process	7	184	0.936728336	1	Unigene0021836;Unigene0028705;Unigene0081100;Unigene0089211;Unigene0092263;Unigene0095179;Unigene0100649
GO:0009064	glutamine family amino acid metabolic process	4	119	0.93703993	1	Unigene0085325;Unigene0097778;Unigene0101754;Unigene0109672
GO:0009129	pyrimidine nucleoside monophosphate metabolic process	1	44	0.937440557	1	Unigene0097778
GO:0030198	extracellular matrix organization	1	44	0.937440557	1	Unigene0070380
GO:0043062	extracellular structure organization	1	44	0.937440557	1	Unigene0070380
GO:0009451	RNA modification	16	365	0.937836717	1	Unigene0006143;Unigene0006271;Unigene0011839;Unigene0013954;Unigene0014367;Unigene0039816;Unigene0040175;Unigene0043448;Unigene0047080;Unigene0048906;Unigene0051668;Unigene0052134;Unigene0073994;Unigene0090463;Unigene0092399;Unigene0094599
GO:0009582	detection of abiotic stimulus	2	72	0.939136164	1	Unigene0095561;Unigene0109003
GO:0009583	detection of light stimulus	2	72	0.939136164	1	Unigene0095561;Unigene0109003
GO:0048522	positive regulation of cellular process	6	164	0.939419402	1	Unigene0016020;Unigene0046363;Unigene0054570;Unigene0082583;Unigene0098285;Unigene0107611
GO:0009756	carbohydrate mediated signaling	4	120	0.939592684	1	Unigene0089211;Unigene0089701;Unigene0095827;Unigene0100111
GO:0071322	cellular response to carbohydrate stimulus	4	120	0.939592684	1	Unigene0089211;Unigene0089701;Unigene0095827;Unigene0100111
GO:0048285	organelle fission	10	248	0.940836116	1	Unigene0018313;Unigene0046363;Unigene0051355;Unigene0064505;Unigene0065492;Unigene0092263;Unigene0092446;Unigene0095166;Unigene0096919;Unigene0107611
GO:0000910	cytokinesis	8	207	0.940989006	1	Unigene0021836;Unigene0028705;Unigene0067951;Unigene0081100;Unigene0089211;Unigene0092263;Unigene0095179;Unigene0100649
GO:0006325	chromatin organization	33	688	0.941036183	1	Unigene0000883;Unigene0005391;Unigene0008043;Unigene0011839;Unigene0013954;Unigene0022580;Unigene0022581;Unigene0023135;Unigene0023345;Unigene0024870;Unigene0030429;Unigene0039783;Unigene0041574;Unigene0052134;Unigene0055551;Unigene0061969;Unigene0064170;Unigene0064505;Unigene0072476;Unigene0080686;Unigene0080784;Unigene0081100;Unigene0089211;Unigene0089873;Unigene0092446;Unigene0092747;Unigene00…
GO:0009225	nucleotide-sugar metabolic process	1	45	0.941263187	1	Unigene0017730
GO:0050896	response to stimulus	306	5407	0.94164446	1	Unigene0000725;Unigene0001477;Unigene0001645;Unigene0001730;Unigene0001738;Unigene0001740;Unigene0002004;Unigene0002440;Unigene0002618;Unigene0002950;Unigene0003155;Unigene0003816;Unigene0003965;Unigene0004734;Unigene0005010;Unigene0005232;Unigene0005382;Unigene0005389;Unigene0005993;Unigene0006172;Unigene0006687;Unigene0007094;Unigene0007167;Unigene0007561;Unigene0008172;Unigene0008316;Unigene00…
GO:0015893	drug transport	4	121	0.942050842	1	Unigene0008316;Unigene0054768;Unigene0068848;Unigene0075424
GO:0042493	response to drug	4	121	0.942050842	1	Unigene0008316;Unigene0054768;Unigene0068848;Unigene0075424
GO:0030003	cellular cation homeostasis	2	73	0.942203154	1	Unigene0083938;Unigene0094415
GO:0034654	nucleobase-containing compound biosynthetic process	32	671	0.94269011	1	Unigene0003155;Unigene0006271;Unigene0007167;Unigene0011839;Unigene0011854;Unigene0013954;Unigene0015879;Unigene0030950;Unigene0035123;Unigene0035605;Unigene0047080;Unigene0048157;Unigene0049146;Unigene0049147;Unigene0049148;Unigene0052134;Unigene0057205;Unigene0057261;Unigene0058277;Unigene0058278;Unigene0059600;Unigene0065114;Unigene0066635;Unigene0070030;Unigene0077035;Unigene0085729;Unigene00…
GO:0019220	regulation of phosphate metabolic process	6	166	0.943652637	1	Unigene0009094;Unigene0016020;Unigene0054570;Unigene0057340;Unigene0082583;Unigene0098285
GO:0051174	regulation of phosphorus metabolic process	6	166	0.943652637	1	Unigene0009094;Unigene0016020;Unigene0054570;Unigene0057340;Unigene0082583;Unigene0098285
GO:0070918	production of small RNA involved in gene silencing by RNA	7	188	0.944829422	1	Unigene0050067;Unigene0061969;Unigene0086334;Unigene0095179;Unigene0095712;Unigene0096169;Unigene0099937
GO:0009826	unidimensional cell growth	3	99	0.94541884	1	Unigene0070380;Unigene0071776;Unigene0101756
GO:0051336	regulation of hydrolase activity	3	99	0.94541884	1	Unigene0071776;Unigene0088727;Unigene0099323
GO:0030422	production of siRNA involved in RNA interference	4	123	0.946695296	1	Unigene0050067;Unigene0086334;Unigene0095179;Unigene0099937
GO:0045017	glycerolipid biosynthetic process	4	123	0.946695296	1	Unigene0000581;Unigene0028705;Unigene0081198;Unigene0100649
GO:0046474	glycerophospholipid biosynthetic process	4	123	0.946695296	1	Unigene0000581;Unigene0028705;Unigene0081198;Unigene0100649
GO:0031050	dsRNA fragmentation	7	189	0.946704869	1	Unigene0050067;Unigene0061969;Unigene0086334;Unigene0095179;Unigene0095712;Unigene0096169;Unigene0099937
GO:0043331	response to dsRNA	7	189	0.946704869	1	Unigene0050067;Unigene0061969;Unigene0086334;Unigene0095179;Unigene0095712;Unigene0096169;Unigene0099937
GO:0071359	cellular response to dsRNA	7	189	0.946704869	1	Unigene0050067;Unigene0061969;Unigene0086334;Unigene0095179;Unigene0095712;Unigene0096169;Unigene0099937
GO:1901699	cellular response to nitrogen compound	7	189	0.946704869	1	Unigene0050067;Unigene0061969;Unigene0086334;Unigene0095179;Unigene0095712;Unigene0096169;Unigene0099937
GO:0009581	detection of external stimulus	2	75	0.947901542	1	Unigene0095561;Unigene0109003
GO:0009798	axis specification	2	75	0.947901542	1	Unigene0064568;Unigene0097687
GO:0009743	response to carbohydrate	14	333	0.948428894	1	Unigene0007167;Unigene0046156;Unigene0046306;Unigene0048237;Unigene0059063;Unigene0083568;Unigene0083938;Unigene0089211;Unigene0089701;Unigene0095827;Unigene0097886;Unigene0097890;Unigene0100111;Unigene0101415
GO:0018208	peptidyl-proline modification	3	101	0.950219346	1	Unigene0009272;Unigene0041926;Unigene0060010
GO:0000281	mitotic cytokinesis	7	191	0.950286157	1	Unigene0021836;Unigene0028705;Unigene0081100;Unigene0089211;Unigene0092263;Unigene0095179;Unigene0100649
GO:0048513	animal organ development	17	394	0.951053529	1	Unigene0001738;Unigene0006687;Unigene0016482;Unigene0027707;Unigene0035294;Unigene0046363;Unigene0053354;Unigene0064505;Unigene0064568;Unigene0065248;Unigene0073994;Unigene0092399;Unigene0092446;Unigene0093292;Unigene0097687;Unigene0098473;Unigene0107611
GO:0032506	cytokinetic process	7	192	0.951994825	1	Unigene0021836;Unigene0028705;Unigene0081100;Unigene0089211;Unigene0092263;Unigene0095179;Unigene0100649
GO:0043414	macromolecule methylation	15	356	0.952667662	1	Unigene0005391;Unigene0006481;Unigene0011839;Unigene0013954;Unigene0023135;Unigene0039783;Unigene0041574;Unigene0045899;Unigene0052134;Unigene0080686;Unigene0089211;Unigene0095179;Unigene0096169;Unigene0097475;Unigene0097778
GO:0032259	methylation	16	376	0.953012754	1	Unigene0000883;Unigene0005391;Unigene0006481;Unigene0011839;Unigene0013954;Unigene0023135;Unigene0039783;Unigene0041574;Unigene0045899;Unigene0052134;Unigene0080686;Unigene0089211;Unigene0095179;Unigene0096169;Unigene0097475;Unigene0097778
GO:0006470	protein dephosphorylation	1	49	0.954357541	1	Unigene0001881
GO:0006869	lipid transport	1	49	0.954357541	1	Unigene0092609
GO:0010876	lipid localization	1	49	0.954357541	1	Unigene0092609
GO:0019321	pentose metabolic process	1	49	0.954357541	1	Unigene0019955
GO:0015931	nucleobase-containing compound transport	5	150	0.95518738	1	Unigene0043448;Unigene0077643;Unigene0077644;Unigene0097687;Unigene0107409
GO:0048869	cellular developmental process	40	832	0.955197125	1	Unigene0006687;Unigene0013659;Unigene0014546;Unigene0016256;Unigene0016371;Unigene0016482;Unigene0022326;Unigene0028705;Unigene0033221;Unigene0034338;Unigene0036315;Unigene0038719;Unigene0039099;Unigene0043474;Unigene0046226;Unigene0046363;Unigene0047268;Unigene0050067;Unigene0050157;Unigene0050628;Unigene0054768;Unigene0058539;Unigene0064505;Unigene0070380;Unigene0071149;Unigene0071776;Unigene00…
GO:0019439	aromatic compound catabolic process	8	216	0.956235279	1	Unigene0007094;Unigene0043571;Unigene0050067;Unigene0065248;Unigene0068450;Unigene0087360;Unigene0095827;Unigene0100111
GO:0051276	chromosome organization	42	871	0.956929763	1	Unigene0000883;Unigene0005391;Unigene0008043;Unigene0011839;Unigene0013954;Unigene0017863;Unigene0018313;Unigene0022580;Unigene0022581;Unigene0023135;Unigene0023345;Unigene0024870;Unigene0030429;Unigene0039783;Unigene0040208;Unigene0041574;Unigene0044812;Unigene0050067;Unigene0052134;Unigene0055551;Unigene0061969;Unigene0064170;Unigene0064505;Unigene0065492;Unigene0066324;Unigene0072476;Unigene00…
GO:0048367	shoot system development	19	439	0.957845155	1	Unigene0006687;Unigene0016700;Unigene0018886;Unigene0034338;Unigene0043474;Unigene0044812;Unigene0047510;Unigene0048237;Unigene0049232;Unigene0050157;Unigene0054768;Unigene0064505;Unigene0072082;Unigene0076485;Unigene0082583;Unigene0089211;Unigene0092446;Unigene0093578;Unigene0101756
GO:0007389	pattern specification process	11	280	0.958288911	1	Unigene0008368;Unigene0016482;Unigene0044812;Unigene0051668;Unigene0061969;Unigene0064568;Unigene0076485;Unigene0079189;Unigene0092399;Unigene0095179;Unigene0097687
GO:0048608	reproductive structure development	20	459	0.958418798	1	Unigene0005509;Unigene0006687;Unigene0034338;Unigene0043474;Unigene0044812;Unigene0047510;Unigene0049232;Unigene0050157;Unigene0051667;Unigene0053989;Unigene0054768;Unigene0064505;Unigene0072082;Unigene0076485;Unigene0082583;Unigene0089211;Unigene0092446;Unigene0093578;Unigene0095827;Unigene0100111
GO:0061458	reproductive system development	20	459	0.958418798	1	Unigene0005509;Unigene0006687;Unigene0034338;Unigene0043474;Unigene0044812;Unigene0047510;Unigene0049232;Unigene0050157;Unigene0051667;Unigene0053989;Unigene0054768;Unigene0064505;Unigene0072082;Unigene0076485;Unigene0082583;Unigene0089211;Unigene0092446;Unigene0093578;Unigene0095827;Unigene0100111
GO:0048731	system development	48	983	0.958440748	1	Unigene0001738;Unigene0001740;Unigene0005509;Unigene0006687;Unigene0016256;Unigene0016482;Unigene0016700;Unigene0017683;Unigene0018886;Unigene0021745;Unigene0022695;Unigene0025154;Unigene0027707;Unigene0028705;Unigene0034338;Unigene0035294;Unigene0043474;Unigene0044812;Unigene0046363;Unigene0047510;Unigene0048237;Unigene0049232;Unigene0050157;Unigene0051667;Unigene0053354;Unigene0053989;Unigene00…
GO:0006643	membrane lipid metabolic process	5	152	0.958606106	1	Unigene0070822;Unigene0074314;Unigene0086100;Unigene0089801;Unigene0095394
GO:0008213	protein alkylation	11	281	0.959535083	1	Unigene0011839;Unigene0013954;Unigene0023135;Unigene0039783;Unigene0041574;Unigene0052134;Unigene0080686;Unigene0089211;Unigene0095179;Unigene0096169;Unigene0097778
GO:0003002	regionalization	6	175	0.959600693	1	Unigene0008368;Unigene0051668;Unigene0064568;Unigene0076485;Unigene0092399;Unigene0097687
GO:0035966	response to topologically incorrect protein	6	175	0.959600693	1	Unigene0001477;Unigene0007167;Unigene0038122;Unigene0041926;Unigene0066324;Unigene0084922
GO:0010410	hemicellulose metabolic process	4	130	0.960390417	1	Unigene0004847;Unigene0041871;Unigene0043571;Unigene0050067
GO:0031325	positive regulation of cellular metabolic process	4	130	0.960390417	1	Unigene0016020;Unigene0054570;Unigene0082583;Unigene0098285
GO:0045491	xylan metabolic process	4	130	0.960390417	1	Unigene0004847;Unigene0041871;Unigene0043571;Unigene0050067
GO:0060560	developmental growth involved in morphogenesis	3	106	0.960551321	1	Unigene0070380;Unigene0071776;Unigene0101756
GO:0099402	plant organ development	21	481	0.96095043	1	Unigene0006687;Unigene0016256;Unigene0016700;Unigene0028705;Unigene0043474;Unigene0044812;Unigene0046363;Unigene0048237;Unigene0054768;Unigene0065248;Unigene0072082;Unigene0076485;Unigene0082583;Unigene0089211;Unigene0089701;Unigene0092446;Unigene0093292;Unigene0093578;Unigene0100649;Unigene0101756;Unigene0107611
GO:0010015	root morphogenesis	6	176	0.961092515	1	Unigene0016256;Unigene0028705;Unigene0043474;Unigene0054768;Unigene0082583;Unigene0100649
GO:0044270	cellular nitrogen compound catabolic process	8	220	0.961800042	1	Unigene0007094;Unigene0043571;Unigene0050067;Unigene0065248;Unigene0068450;Unigene0087360;Unigene0095827;Unigene0100111
GO:0046700	heterocycle catabolic process	8	220	0.961800042	1	Unigene0007094;Unigene0043571;Unigene0050067;Unigene0065248;Unigene0068450;Unigene0087360;Unigene0095827;Unigene0100111
GO:0016568	chromatin modification	22	502	0.962450007	1	Unigene0000883;Unigene0005391;Unigene0011839;Unigene0013954;Unigene0023135;Unigene0024870;Unigene0030429;Unigene0039783;Unigene0041574;Unigene0052134;Unigene0061969;Unigene0064170;Unigene0080686;Unigene0080784;Unigene0081100;Unigene0089211;Unigene0089873;Unigene0095179;Unigene0096169;Unigene0097475;Unigene0097778;Unigene0105765
GO:1901361	organic cyclic compound catabolic process	8	221	0.963087766	1	Unigene0007094;Unigene0043571;Unigene0050067;Unigene0065248;Unigene0068450;Unigene0087360;Unigene0095827;Unigene0100111
GO:0006405	RNA export from nucleus	2	82	0.963909264	1	Unigene0043448;Unigene0097687
GO:0009555	pollen development	2	82	0.963909264	1	Unigene0054530;Unigene0070380
GO:0050790	regulation of catalytic activity	9	244	0.965144157	1	Unigene0009094;Unigene0016020;Unigene0054570;Unigene0057340;Unigene0071776;Unigene0082583;Unigene0088727;Unigene0098285;Unigene0099323
GO:0090501	RNA phosphodiester bond hydrolysis	4	133	0.965195671	1	Unigene0043448;Unigene0050067;Unigene0074401;Unigene0099342
GO:0016311	dephosphorylation	1	54	0.966702104	1	Unigene0001881
GO:0030029	actin filament-based process	8	224	0.966719258	1	Unigene0028705;Unigene0043474;Unigene0050067;Unigene0054768;Unigene0056579;Unigene0082583;Unigene0088928;Unigene0100649
GO:0030036	actin cytoskeleton organization	8	224	0.966719258	1	Unigene0028705;Unigene0043474;Unigene0050067;Unigene0054768;Unigene0056579;Unigene0082583;Unigene0088928;Unigene0100649
GO:0010053	root epidermal cell differentiation	5	159	0.968774276	1	Unigene0028705;Unigene0043474;Unigene0054768;Unigene0082583;Unigene0100649
GO:0090627	plant epidermal cell differentiation	5	159	0.968774276	1	Unigene0028705;Unigene0043474;Unigene0054768;Unigene0082583;Unigene0100649
GO:0048878	chemical homeostasis	8	226	0.968957129	1	Unigene0002440;Unigene0046363;Unigene0054345;Unigene0066324;Unigene0071149;Unigene0083938;Unigene0094415;Unigene0107611
GO:0070646	protein modification by small protein removal	4	136	0.969453828	1	Unigene0043448;Unigene0092446;Unigene0095179;Unigene0096169
GO:0009409	response to cold	7	205	0.96987458	1	Unigene0018091;Unigene0029492;Unigene0043474;Unigene0044552;Unigene0054768;Unigene0072082;Unigene0089211
GO:0016570	histone modification	17	413	0.970135104	1	Unigene0005391;Unigene0011839;Unigene0013954;Unigene0023135;Unigene0030429;Unigene0039783;Unigene0041574;Unigene0052134;Unigene0080686;Unigene0081100;Unigene0089211;Unigene0089873;Unigene0095179;Unigene0096169;Unigene0097475;Unigene0097778;Unigene0105765
GO:0016569	covalent chromatin modification	18	433	0.970213805	1	Unigene0005391;Unigene0011839;Unigene0013954;Unigene0023135;Unigene0024870;Unigene0030429;Unigene0039783;Unigene0041574;Unigene0052134;Unigene0080686;Unigene0081100;Unigene0089211;Unigene0089873;Unigene0095179;Unigene0096169;Unigene0097475;Unigene0097778;Unigene0105765
GO:0033554	cellular response to stress	32	704	0.970477442	1	Unigene0001738;Unigene0007561;Unigene0013385;Unigene0021384;Unigene0029037;Unigene0043208;Unigene0044887;Unigene0047910;Unigene0049993;Unigene0054565;Unigene0055620;Unigene0059246;Unigene0059602;Unigene0061969;Unigene0065492;Unigene0066324;Unigene0070030;Unigene0070617;Unigene0074314;Unigene0074347;Unigene0077643;Unigene0077644;Unigene0083600;Unigene0088353;Unigene0088429;Unigene0089211;Unigene00…
GO:0009108	coenzyme biosynthetic process	4	137	0.970761533	1	Unigene0068348;Unigene0086503;Unigene0095491;Unigene0109709
GO:0008654	phospholipid biosynthetic process	4	138	0.97201673	1	Unigene0000581;Unigene0028705;Unigene0081198;Unigene0100649
GO:0006403	RNA localization	2	87	0.972324931	1	Unigene0043448;Unigene0097687
GO:0050657	nucleic acid transport	2	87	0.972324931	1	Unigene0043448;Unigene0097687
GO:0050658	RNA transport	2	87	0.972324931	1	Unigene0043448;Unigene0097687
GO:0051236	establishment of RNA localization	2	87	0.972324931	1	Unigene0043448;Unigene0097687
GO:0032989	cellular component morphogenesis	21	496	0.97295109	1	Unigene0014546;Unigene0022326;Unigene0028705;Unigene0033221;Unigene0039099;Unigene0043474;Unigene0046363;Unigene0050067;Unigene0050628;Unigene0054768;Unigene0058539;Unigene0070380;Unigene0071149;Unigene0071776;Unigene0082583;Unigene0089211;Unigene0096137;Unigene0099432;Unigene0100649;Unigene0101756;Unigene0107611
GO:0035194	posttranscriptional gene silencing by RNA	6	186	0.973474037	1	Unigene0050067;Unigene0061969;Unigene0086334;Unigene0095179;Unigene0099937;Unigene0100111
GO:0051168	nuclear export	2	88	0.973764081	1	Unigene0043448;Unigene0097687
GO:0009908	flower development	7	209	0.974002833	1	Unigene0006687;Unigene0043474;Unigene0054768;Unigene0072082;Unigene0076485;Unigene0092446;Unigene0093578
GO:0006595	polyamine metabolic process	1	58	0.974127729	1	Unigene0086503
GO:0065009	regulation of molecular function	10	275	0.97476177	1	Unigene0009094;Unigene0016020;Unigene0046408;Unigene0054570;Unigene0057340;Unigene0071776;Unigene0082583;Unigene0088727;Unigene0098285;Unigene0099323
GO:0031667	response to nutrient levels	4	141	0.975486079	1	Unigene0013385;Unigene0059246;Unigene0074314;Unigene0089701
GO:0022618	ribonucleoprotein complex assembly	1	59	0.975709517	1	Unigene0009629
GO:0071826	ribonucleoprotein complex subunit organization	1	59	0.975709517	1	Unigene0009629
GO:0032774	RNA biosynthetic process	8	233	0.975753758	1	Unigene0003155;Unigene0011854;Unigene0015879;Unigene0035605;Unigene0057205;Unigene0070030;Unigene0094949;Unigene0099733
GO:0016109	tetraterpenoid biosynthetic process	5	166	0.976588017	1	Unigene0012510;Unigene0073994;Unigene0084442;Unigene0092399;Unigene0101756
GO:0042592	homeostatic process	20	482	0.976629905	1	Unigene0000581;Unigene0002440;Unigene0018313;Unigene0036477;Unigene0040208;Unigene0044207;Unigene0046363;Unigene0050303;Unigene0054345;Unigene0058800;Unigene0066324;Unigene0068874;Unigene0071149;Unigene0080006;Unigene0083938;Unigene0089211;Unigene0092446;Unigene0092921;Unigene0094415;Unigene0107611
GO:0016108	tetraterpenoid metabolic process	5	168	0.978460212	1	Unigene0012510;Unigene0073994;Unigene0084442;Unigene0092399;Unigene0101756
GO:0006873	cellular ion homeostasis	4	144	0.978548185	1	Unigene0002440;Unigene0054345;Unigene0083938;Unigene0094415
GO:0055082	cellular chemical homeostasis	4	144	0.978548185	1	Unigene0002440;Unigene0054345;Unigene0083938;Unigene0094415
GO:0016053	organic acid biosynthetic process	27	625	0.979695543	1	Unigene0001085;Unigene0005509;Unigene0006356;Unigene0007167;Unigene0012834;Unigene0013385;Unigene0016157;Unigene0017898;Unigene0021698;Unigene0035294;Unigene0048237;Unigene0050715;Unigene0051743;Unigene0068348;Unigene0070382;Unigene0070913;Unigene0072165;Unigene0073994;Unigene0087578;Unigene0087726;Unigene0091518;Unigene0091860;Unigene0091861;Unigene0092399;Unigene0092782;Unigene0095491;Unigene01…
GO:0046394	carboxylic acid biosynthetic process	27	625	0.979695543	1	Unigene0001085;Unigene0005509;Unigene0006356;Unigene0007167;Unigene0012834;Unigene0013385;Unigene0016157;Unigene0017898;Unigene0021698;Unigene0035294;Unigene0048237;Unigene0050715;Unigene0051743;Unigene0068348;Unigene0070382;Unigene0070913;Unigene0072165;Unigene0073994;Unigene0087578;Unigene0087726;Unigene0091518;Unigene0091860;Unigene0091861;Unigene0092399;Unigene0092782;Unigene0095491;Unigene01…
GO:0055076	transition metal ion homeostasis	1	62	0.979898238	1	Unigene0083938
GO:0010468	regulation of gene expression	122	2358	0.98006401	1	Unigene0000307;Unigene0000725;Unigene0001426;Unigene0003155;Unigene0005391;Unigene0006084;Unigene0006661;Unigene0008043;Unigene0008368;Unigene0008634;Unigene0009320;Unigene0009888;Unigene0010348;Unigene0011839;Unigene0013778;Unigene0013954;Unigene0015301;Unigene0015307;Unigene0016018;Unigene0016210;Unigene0016700;Unigene0017683;Unigene0019164;Unigene0019823;Unigene0020236;Unigene0020295;Unigene00…
GO:0009886	post-embryonic morphogenesis	5	170	0.980191712	1	Unigene0006687;Unigene0073994;Unigene0082583;Unigene0092399;Unigene0092446
GO:0019725	cellular homeostasis	12	325	0.980297581	1	Unigene0000581;Unigene0002440;Unigene0036477;Unigene0044207;Unigene0050303;Unigene0054345;Unigene0058800;Unigene0068874;Unigene0080006;Unigene0083938;Unigene0092921;Unigene0094415
GO:0016441	posttranscriptional gene silencing	6	194	0.980639238	1	Unigene0050067;Unigene0061969;Unigene0086334;Unigene0095179;Unigene0099937;Unigene0100111
GO:0048229	gametophyte development	9	262	0.981135625	1	Unigene0017470;Unigene0039498;Unigene0054530;Unigene0066324;Unigene0069517;Unigene0070380;Unigene0081100;Unigene0083759;Unigene0092747
GO:1901575	organic substance catabolic process	49	1047	0.981669454	1	Unigene0001477;Unigene0001645;Unigene0001738;Unigene0007094;Unigene0007167;Unigene0007863;Unigene0013385;Unigene0017122;Unigene0020217;Unigene0021582;Unigene0028765;Unigene0029037;Unigene0033581;Unigene0038122;Unigene0039499;Unigene0039783;Unigene0041574;Unigene0041926;Unigene0043571;Unigene0046408;Unigene0046858;Unigene0047800;Unigene0048407;Unigene0049993;Unigene0050067;Unigene0050117;Unigene00…
GO:0098771	inorganic ion homeostasis	3	123	0.982526965	1	Unigene0071149;Unigene0083938;Unigene0094415
GO:0019752	carboxylic acid metabolic process	125	2423	0.982960121	1	Unigene0001001;Unigene0001085;Unigene0001477;Unigene0001730;Unigene0002472;Unigene0004590;Unigene0004714;Unigene0005232;Unigene0005509;Unigene0006196;Unigene0006356;Unigene0007167;Unigene0007561;Unigene0007580;Unigene0008479;Unigene0010299;Unigene0010520;Unigene0010612;Unigene0011673;Unigene0011839;Unigene0012834;Unigene0013382;Unigene0013385;Unigene0014126;Unigene0015549;Unigene0016157;Unigene00…
GO:0043094	cellular metabolic compound salvage	7	221	0.983467614	1	Unigene0001477;Unigene0007167;Unigene0029037;Unigene0038122;Unigene0041926;Unigene0084922;Unigene0102896
GO:0009991	response to extracellular stimulus	4	150	0.983622797	1	Unigene0013385;Unigene0059246;Unigene0074314;Unigene0089701
GO:0009893	positive regulation of metabolic process	13	352	0.983663483	1	Unigene0004734;Unigene0005993;Unigene0016020;Unigene0048318;Unigene0050303;Unigene0054530;Unigene0054570;Unigene0059602;Unigene0080006;Unigene0082583;Unigene0083938;Unigene0098285;Unigene0098815
GO:0009057	macromolecule catabolic process	35	789	0.983751765	1	Unigene0001477;Unigene0001645;Unigene0007094;Unigene0007167;Unigene0007863;Unigene0017122;Unigene0020217;Unigene0033581;Unigene0038122;Unigene0039783;Unigene0041574;Unigene0041926;Unigene0043571;Unigene0046408;Unigene0047800;Unigene0048407;Unigene0049993;Unigene0050067;Unigene0050117;Unigene0050118;Unigene0065248;Unigene0066324;Unigene0072165;Unigene0073838;Unigene0079171;Unigene0081198;Unigene00…
GO:0044723	single-organism carbohydrate metabolic process	52	1110	0.983979813	1	Unigene0001477;Unigene0001645;Unigene0001989;Unigene0002511;Unigene0004600;Unigene0005703;Unigene0007167;Unigene0008014;Unigene0010603;Unigene0011839;Unigene0013382;Unigene0015690;Unigene0016256;Unigene0019955;Unigene0021582;Unigene0025123;Unigene0029366;Unigene0031175;Unigene0035293;Unigene0037774;Unigene0038122;Unigene0041926;Unigene0043346;Unigene0045647;Unigene0046408;Unigene0050067;Unigene00…
GO:0006511	ubiquitin-dependent protein catabolic process	3	125	0.984156853	1	Unigene0049993;Unigene0066324;Unigene0084922
GO:0009056	catabolic process	53	1131	0.984683229	1	Unigene0001477;Unigene0001645;Unigene0001738;Unigene0007094;Unigene0007167;Unigene0007863;Unigene0013385;Unigene0017122;Unigene0020217;Unigene0021582;Unigene0025564;Unigene0028765;Unigene0029037;Unigene0033581;Unigene0038122;Unigene0039499;Unigene0039783;Unigene0041574;Unigene0041926;Unigene0043571;Unigene0046408;Unigene0046858;Unigene0047800;Unigene0048407;Unigene0049329;Unigene0049993;Unigene00…
GO:0006417	regulation of translation	2	98	0.984696306	1	Unigene0006661;Unigene0107728
GO:0034248	regulation of cellular amide metabolic process	2	98	0.984696306	1	Unigene0006661;Unigene0107728
GO:0044711	single-organism biosynthetic process	100	1990	0.985510022	1	Unigene0000581;Unigene0001085;Unigene0005045;Unigene0005509;Unigene0005875;Unigene0005876;Unigene0006208;Unigene0006271;Unigene0006356;Unigene0007167;Unigene0008274;Unigene0009094;Unigene0011839;Unigene0012510;Unigene0012834;Unigene0013385;Unigene0013394;Unigene0013954;Unigene0016157;Unigene0017452;Unigene0017898;Unigene0021698;Unigene0023580;Unigene0025881;Unigene0028705;Unigene0030950;Unigene00…
GO:0055080	cation homeostasis	3	127	0.985640504	1	Unigene0071149;Unigene0083938;Unigene0094415
GO:0090305	nucleic acid phosphodiester bond hydrolysis	4	153	0.985711275	1	Unigene0043448;Unigene0050067;Unigene0074401;Unigene0099342
GO:0032958	inositol phosphate biosynthetic process	1	68	0.986234267	1	Unigene0088259
GO:0046173	polyol biosynthetic process	1	68	0.986234267	1	Unigene0088259
GO:0016144	S-glycoside biosynthetic process	3	128	0.986331408	1	Unigene0016157;Unigene0087578;Unigene0092782
GO:0019758	glycosinolate biosynthetic process	3	128	0.986331408	1	Unigene0016157;Unigene0087578;Unigene0092782
GO:0090567	reproductive shoot system development	11	315	0.986389743	1	Unigene0006687;Unigene0043474;Unigene0047510;Unigene0049232;Unigene0050157;Unigene0054768;Unigene0072082;Unigene0076485;Unigene0082583;Unigene0092446;Unigene0093578
GO:0019438	aromatic compound biosynthetic process	46	1007	0.98661063	1	Unigene0003155;Unigene0005045;Unigene0006271;Unigene0007167;Unigene0011839;Unigene0011854;Unigene0013954;Unigene0015879;Unigene0017452;Unigene0023580;Unigene0030950;Unigene0035123;Unigene0035605;Unigene0047080;Unigene0048157;Unigene0049146;Unigene0049147;Unigene0049148;Unigene0052134;Unigene0057205;Unigene0057261;Unigene0058277;Unigene0058278;Unigene0059600;Unigene0063216;Unigene0064093;Unigene00…
GO:0000377	RNA splicing, via transesterification reactions with bulged adenosine as nucleophile	4	155	0.986960214	1	Unigene0001680;Unigene0043890;Unigene0053156;Unigene0095712
GO:0000375	RNA splicing, via transesterification reactions	4	156	0.987545028	1	Unigene0001680;Unigene0043890;Unigene0053156;Unigene0095712
GO:0043436	oxoacid metabolic process	128	2502	0.987943945	1	Unigene0001001;Unigene0001085;Unigene0001477;Unigene0001730;Unigene0002472;Unigene0004590;Unigene0004714;Unigene0005232;Unigene0005509;Unigene0006196;Unigene0006356;Unigene0007167;Unigene0007561;Unigene0007580;Unigene0008479;Unigene0010299;Unigene0010520;Unigene0010612;Unigene0011673;Unigene0011839;Unigene0012834;Unigene0013382;Unigene0013385;Unigene0014126;Unigene0015549;Unigene0016157;Unigene00…
GO:0007275	multicellular organism development	82	1678	0.988078126	1	Unigene0000883;Unigene0001738;Unigene0001740;Unigene0005509;Unigene0006687;Unigene0008368;Unigene0009094;Unigene0014544;Unigene0014546;Unigene0015476;Unigene0016256;Unigene0016482;Unigene0016700;Unigene0017470;Unigene0017655;Unigene0017683;Unigene0018886;Unigene0019646;Unigene0021745;Unigene0021836;Unigene0022695;Unigene0024798;Unigene0025154;Unigene0025881;Unigene0027707;Unigene0028705;Unigene00…
GO:0006082	organic acid metabolic process	128	2503	0.988106674	1	Unigene0001001;Unigene0001085;Unigene0001477;Unigene0001730;Unigene0002472;Unigene0004590;Unigene0004714;Unigene0005232;Unigene0005509;Unigene0006196;Unigene0006356;Unigene0007167;Unigene0007561;Unigene0007580;Unigene0008479;Unigene0010299;Unigene0010520;Unigene0010612;Unigene0011673;Unigene0011839;Unigene0012834;Unigene0013382;Unigene0013385;Unigene0014126;Unigene0015549;Unigene0016157;Unigene00…
GO:0000338	protein deneddylation	2	103	0.988348119	1	Unigene0043448;Unigene0095179
GO:0006787	porphyrin-containing compound catabolic process	1	71	0.988608875	1	Unigene0068450
GO:0033015	tetrapyrrole catabolic process	1	71	0.988608875	1	Unigene0068450
GO:0043647	inositol phosphate metabolic process	2	104	0.988968934	1	Unigene0026320;Unigene0088259
GO:0048856	anatomical structure development	91	1847	0.989134346	1	Unigene0001738;Unigene0001740;Unigene0005509;Unigene0006661;Unigene0006687;Unigene0009094;Unigene0013659;Unigene0014544;Unigene0014546;Unigene0016256;Unigene0016371;Unigene0016482;Unigene0016700;Unigene0017655;Unigene0017683;Unigene0018886;Unigene0019646;Unigene0021745;Unigene0021836;Unigene0022326;Unigene0022695;Unigene0025154;Unigene0027707;Unigene0028705;Unigene0033221;Unigene0034338;Unigene00…
GO:0008037	cell recognition	1	72	0.989305674	1	Unigene0024248
GO:0051187	cofactor catabolic process	1	72	0.989305674	1	Unigene0068450
GO:0051603	proteolysis involved in cellular protein catabolic process	19	494	0.990285342	1	Unigene0001477;Unigene0001645;Unigene0007167;Unigene0007863;Unigene0038122;Unigene0039783;Unigene0041574;Unigene0041926;Unigene0046408;Unigene0049993;Unigene0066324;Unigene0072165;Unigene0081198;Unigene0084922;Unigene0092442;Unigene0093292;Unigene0097778;Unigene0099606;Unigene0103182
GO:1901576	organic substance biosynthetic process	237	4430	0.990983567	1	Unigene0000307;Unigene0000581;Unigene0001085;Unigene0001420;Unigene0001426;Unigene0001730;Unigene0003155;Unigene0004600;Unigene0005045;Unigene0005391;Unigene0005509;Unigene0005875;Unigene0005876;Unigene0005993;Unigene0006084;Unigene0006208;Unigene0006271;Unigene0006356;Unigene0007167;Unigene0008274;Unigene0008634;Unigene0008696;Unigene0009094;Unigene0009320;Unigene0009888;Unigene0011190;Unigene00…
GO:1901135	carbohydrate derivative metabolic process	34	796	0.99102219	1	Unigene0004600;Unigene0007167;Unigene0016157;Unigene0017730;Unigene0027011;Unigene0029619;Unigene0030950;Unigene0033581;Unigene0035123;Unigene0047800;Unigene0048157;Unigene0049146;Unigene0049147;Unigene0049148;Unigene0050067;Unigene0050117;Unigene0050118;Unigene0058277;Unigene0058278;Unigene0059600;Unigene0066635;Unigene0070822;Unigene0074314;Unigene0077035;Unigene0078729;Unigene0086100;Unigene00…
GO:0000041	transition metal ion transport	2	108	0.991144926	1	Unigene0013385;Unigene0054768
GO:0044249	cellular biosynthetic process	234	4382	0.991362582	1	Unigene0000307;Unigene0000581;Unigene0001085;Unigene0001420;Unigene0001426;Unigene0001477;Unigene0001730;Unigene0003155;Unigene0004600;Unigene0005045;Unigene0005391;Unigene0005509;Unigene0005875;Unigene0005876;Unigene0005993;Unigene0006084;Unigene0006208;Unigene0006271;Unigene0006356;Unigene0007167;Unigene0008634;Unigene0008696;Unigene0009094;Unigene0009320;Unigene0009888;Unigene0011117;Unigene00…
GO:0048509	regulation of meristem development	5	190	0.991628246	1	Unigene0008634;Unigene0047510;Unigene0053490;Unigene0071776;Unigene0098357
GO:0009267	cellular response to starvation	3	138	0.991695007	1	Unigene0013385;Unigene0059246;Unigene0074314
GO:0016143	S-glycoside metabolic process	3	138	0.991695007	1	Unigene0016157;Unigene0087578;Unigene0092782
GO:0019757	glycosinolate metabolic process	3	138	0.991695007	1	Unigene0016157;Unigene0087578;Unigene0092782
GO:0042594	response to starvation	3	138	0.991695007	1	Unigene0013385;Unigene0059246;Unigene0074314
GO:0044255	cellular lipid metabolic process	63	1351	0.991873716	1	Unigene0000581;Unigene0005509;Unigene0005875;Unigene0005876;Unigene0006208;Unigene0007561;Unigene0010612;Unigene0012510;Unigene0013385;Unigene0013394;Unigene0015549;Unigene0016157;Unigene0017898;Unigene0021582;Unigene0025881;Unigene0028705;Unigene0032402;Unigene0032403;Unigene0038290;Unigene0039497;Unigene0039498;Unigene0039499;Unigene0050475;Unigene0055609;Unigene0059246;Unigene0066828;Unigene00…
GO:0006913	nucleocytoplasmic transport	2	110	0.992069516	1	Unigene0043448;Unigene0097687
GO:0051169	nuclear transport	2	110	0.992069516	1	Unigene0043448;Unigene0097687
GO:0031669	cellular response to nutrient levels	3	139	0.992102515	1	Unigene0013385;Unigene0059246;Unigene0074314
GO:0048518	positive regulation of biological process	17	460	0.992203176	1	Unigene0004734;Unigene0005993;Unigene0016020;Unigene0017683;Unigene0046363;Unigene0048318;Unigene0050303;Unigene0054530;Unigene0054570;Unigene0059602;Unigene0065367;Unigene0080006;Unigene0082583;Unigene0083938;Unigene0098285;Unigene0098815;Unigene0107611
GO:0006629	lipid metabolic process	76	1595	0.992383902	1	Unigene0000581;Unigene0004858;Unigene0005509;Unigene0005875;Unigene0005876;Unigene0006208;Unigene0007561;Unigene0010612;Unigene0012510;Unigene0013385;Unigene0013394;Unigene0015549;Unigene0016157;Unigene0016807;Unigene0017898;Unigene0021582;Unigene0025881;Unigene0028705;Unigene0032402;Unigene0032403;Unigene0038290;Unigene0039497;Unigene0039498;Unigene0039499;Unigene0040209;Unigene0040558;Unigene00…
GO:0009311	oligosaccharide metabolic process	8	266	0.992921705	1	Unigene0001989;Unigene0010603;Unigene0019955;Unigene0025123;Unigene0059602;Unigene0061049;Unigene0095274;Unigene0101415
GO:0006753	nucleoside phosphate metabolic process	38	887	0.993390203	1	Unigene0006271;Unigene0007167;Unigene0011839;Unigene0013954;Unigene0016157;Unigene0027011;Unigene0029619;Unigene0030950;Unigene0032545;Unigene0035123;Unigene0035293;Unigene0039783;Unigene0041574;Unigene0047080;Unigene0048157;Unigene0049146;Unigene0049147;Unigene0049148;Unigene0052134;Unigene0056635;Unigene0056636;Unigene0057261;Unigene0058277;Unigene0058278;Unigene0059600;Unigene0065114;Unigene00…
GO:0044265	cellular macromolecule catabolic process	26	653	0.993862294	1	Unigene0001477;Unigene0001645;Unigene0007094;Unigene0007167;Unigene0007863;Unigene0038122;Unigene0039783;Unigene0041574;Unigene0041926;Unigene0043571;Unigene0046408;Unigene0049993;Unigene0050067;Unigene0065248;Unigene0066324;Unigene0072165;Unigene0081198;Unigene0084922;Unigene0087360;Unigene0092442;Unigene0093292;Unigene0095827;Unigene0097778;Unigene0099606;Unigene0100111;Unigene0103182
GO:0000725	recombinational repair	1	81	0.993941244	1	Unigene0092747
GO:0044281	small molecule metabolic process	194	3719	0.994117556	1	Unigene0000581;Unigene0001001;Unigene0001085;Unigene0001477;Unigene0001645;Unigene0001730;Unigene0002472;Unigene0004590;Unigene0004714;Unigene0005232;Unigene0005509;Unigene0005703;Unigene0006196;Unigene0006271;Unigene0006356;Unigene0007167;Unigene0007561;Unigene0007580;Unigene0008479;Unigene0010299;Unigene0010520;Unigene0010612;Unigene0011673;Unigene0011839;Unigene0012834;Unigene0013382;Unigene00…
GO:0055065	metal ion homeostasis	1	82	0.994312009	1	Unigene0083938
GO:0044702	single organism reproductive process	25	636	0.994368998	1	Unigene0005509;Unigene0006687;Unigene0018313;Unigene0034338;Unigene0040208;Unigene0043474;Unigene0044812;Unigene0047510;Unigene0049232;Unigene0050157;Unigene0053989;Unigene0054530;Unigene0054768;Unigene0064505;Unigene0065492;Unigene0066324;Unigene0072082;Unigene0076485;Unigene0082583;Unigene0089211;Unigene0092446;Unigene0093578;Unigene0095827;Unigene0096919;Unigene0100111
GO:0009117	nucleotide metabolic process	35	836	0.994469126	1	Unigene0006271;Unigene0007167;Unigene0011839;Unigene0013954;Unigene0027011;Unigene0029619;Unigene0030950;Unigene0032545;Unigene0035123;Unigene0035293;Unigene0039783;Unigene0041574;Unigene0047080;Unigene0048157;Unigene0049146;Unigene0049147;Unigene0049148;Unigene0052134;Unigene0056635;Unigene0056636;Unigene0057261;Unigene0058277;Unigene0058278;Unigene0059600;Unigene0065114;Unigene0065471;Unigene00…
GO:0050794	regulation of cellular process	188	3619	0.994483153	1	Unigene0001420;Unigene0001426;Unigene0001730;Unigene0001738;Unigene0001740;Unigene0002440;Unigene0002950;Unigene0003155;Unigene0003965;Unigene0004734;Unigene0005389;Unigene0005391;Unigene0005509;Unigene0005993;Unigene0006268;Unigene0006661;Unigene0006687;Unigene0007094;Unigene0007167;Unigene0008043;Unigene0008368;Unigene0009094;Unigene0009821;Unigene0012412;Unigene0013576;Unigene0014546;Unigene00…
GO:0046165	alcohol biosynthetic process	4	174	0.994634268	1	Unigene0025881;Unigene0050628;Unigene0070380;Unigene0088259
GO:0031668	cellular response to extracellular stimulus	3	148	0.99499693	1	Unigene0013385;Unigene0059246;Unigene0074314
GO:0071496	cellular response to external stimulus	3	148	0.99499693	1	Unigene0013385;Unigene0059246;Unigene0074314
GO:1901362	organic cyclic compound biosynthetic process	53	1188	0.995027394	1	Unigene0003155;Unigene0005045;Unigene0006271;Unigene0007167;Unigene0011839;Unigene0011854;Unigene0013954;Unigene0015879;Unigene0017452;Unigene0023580;Unigene0025881;Unigene0030950;Unigene0032402;Unigene0032403;Unigene0035123;Unigene0035605;Unigene0047080;Unigene0048157;Unigene0049146;Unigene0049147;Unigene0049148;Unigene0050628;Unigene0052134;Unigene0055552;Unigene0057205;Unigene0057261;Unigene00…
GO:0006508	proteolysis	27	682	0.995147817	1	Unigene0001477;Unigene0001645;Unigene0007167;Unigene0007863;Unigene0038122;Unigene0039783;Unigene0041574;Unigene0041926;Unigene0043448;Unigene0046408;Unigene0049993;Unigene0066324;Unigene0072165;Unigene0078066;Unigene0081198;Unigene0082147;Unigene0084922;Unigene0092442;Unigene0092446;Unigene0093292;Unigene0095179;Unigene0096169;Unigene0097778;Unigene0098815;Unigene0099606;Unigene0102593;Unigene01…
GO:0006089	lactate metabolic process	1	85	0.995293713	1	Unigene0038122
GO:0055086	nucleobase-containing small molecule metabolic process	40	941	0.995336827	1	Unigene0006271;Unigene0007167;Unigene0011839;Unigene0013954;Unigene0015177;Unigene0016157;Unigene0027011;Unigene0029619;Unigene0030950;Unigene0032545;Unigene0035123;Unigene0035293;Unigene0039783;Unigene0041574;Unigene0047080;Unigene0048157;Unigene0049146;Unigene0049147;Unigene0049148;Unigene0052134;Unigene0056635;Unigene0056636;Unigene0057261;Unigene0058277;Unigene0058278;Unigene0059600;Unigene00…
GO:0065008	regulation of biological quality	39	922	0.995390982	1	Unigene0000581;Unigene0002440;Unigene0014546;Unigene0015476;Unigene0016157;Unigene0018313;Unigene0019635;Unigene0027707;Unigene0036477;Unigene0040208;Unigene0043474;Unigene0044207;Unigene0046156;Unigene0046363;Unigene0050303;Unigene0054345;Unigene0054768;Unigene0058800;Unigene0063216;Unigene0064505;Unigene0065248;Unigene0066324;Unigene0068874;Unigene0070380;Unigene0071149;Unigene0071776;Unigene00…
GO:0044257	cellular protein catabolic process	19	520	0.995484598	1	Unigene0001477;Unigene0001645;Unigene0007167;Unigene0007863;Unigene0038122;Unigene0039783;Unigene0041574;Unigene0041926;Unigene0046408;Unigene0049993;Unigene0066324;Unigene0072165;Unigene0081198;Unigene0084922;Unigene0092442;Unigene0093292;Unigene0097778;Unigene0099606;Unigene0103182
GO:0009887	organ morphogenesis	7	254	0.995570905	1	Unigene0006687;Unigene0027707;Unigene0064568;Unigene0073994;Unigene0092399;Unigene0092446;Unigene0097687
GO:0030163	protein catabolic process	19	521	0.995619434	1	Unigene0001477;Unigene0001645;Unigene0007167;Unigene0007863;Unigene0038122;Unigene0039783;Unigene0041574;Unigene0041926;Unigene0046408;Unigene0049993;Unigene0066324;Unigene0072165;Unigene0081198;Unigene0084922;Unigene0092442;Unigene0093292;Unigene0097778;Unigene0099606;Unigene0103182
GO:0070838	divalent metal ion transport	6	230	0.995666493	1	Unigene0002440;Unigene0014627;Unigene0034796;Unigene0053733;Unigene0063479;Unigene0086503
GO:0072511	divalent inorganic cation transport	6	230	0.995666493	1	Unigene0002440;Unigene0014627;Unigene0034796;Unigene0053733;Unigene0063479;Unigene0086503
GO:1901617	organic hydroxy compound biosynthetic process	4	179	0.995774608	1	Unigene0025881;Unigene0050628;Unigene0070380;Unigene0088259
GO:0006066	alcohol metabolic process	9	303	0.995840608	1	Unigene0021582;Unigene0025881;Unigene0026320;Unigene0050628;Unigene0068586;Unigene0070380;Unigene0085555;Unigene0088259;Unigene0097173
GO:0007017	microtubule-based process	12	374	0.996216051	1	Unigene0011060;Unigene0034338;Unigene0043288;Unigene0051355;Unigene0067951;Unigene0081100;Unigene0088285;Unigene0091864;Unigene0092263;Unigene0095179;Unigene0096507;Unigene0097475
GO:0000226	microtubule cytoskeleton organization	1	89	0.996344431	1	Unigene0091864
GO:0050801	ion homeostasis	5	209	0.996431672	1	Unigene0002440;Unigene0054345;Unigene0071149;Unigene0083938;Unigene0094415
GO:0009062	fatty acid catabolic process	5	210	0.996591117	1	Unigene0013385;Unigene0021582;Unigene0039499;Unigene0084922;Unigene0092442
GO:0072329	monocarboxylic acid catabolic process	5	210	0.996591117	1	Unigene0013385;Unigene0021582;Unigene0039499;Unigene0084922;Unigene0092442
GO:1901137	carbohydrate derivative biosynthetic process	25	655	0.996668697	1	Unigene0004600;Unigene0007167;Unigene0016157;Unigene0030950;Unigene0035123;Unigene0048157;Unigene0049146;Unigene0049147;Unigene0049148;Unigene0050067;Unigene0058277;Unigene0058278;Unigene0059600;Unigene0066635;Unigene0070822;Unigene0074314;Unigene0077035;Unigene0086100;Unigene0087578;Unigene0092782;Unigene0094415;Unigene0097778;Unigene0099970;Unigene0101571;Unigene0104634
GO:0006091	generation of precursor metabolites and energy	15	444	0.996669641	1	Unigene0001477;Unigene0008006;Unigene0012439;Unigene0013382;Unigene0025816;Unigene0029037;Unigene0031175;Unigene0037306;Unigene0038287;Unigene0043288;Unigene0044388;Unigene0048530;Unigene0064743;Unigene0079295;Unigene0098159
GO:0000302	response to reactive oxygen species	4	184	0.996679196	1	Unigene0043208;Unigene0044887;Unigene0054565;Unigene0092442
GO:0044283	small molecule biosynthetic process	32	797	0.996680098	1	Unigene0001085;Unigene0005509;Unigene0006356;Unigene0007167;Unigene0012834;Unigene0013385;Unigene0016157;Unigene0017898;Unigene0021698;Unigene0025881;Unigene0035294;Unigene0048237;Unigene0050628;Unigene0050715;Unigene0051743;Unigene0068348;Unigene0070380;Unigene0070382;Unigene0070913;Unigene0072165;Unigene0073994;Unigene0087578;Unigene0087726;Unigene0088259;Unigene0091518;Unigene0091860;Unigene00…
GO:0018130	heterocycle biosynthetic process	40	956	0.996723343	1	Unigene0003155;Unigene0006271;Unigene0007167;Unigene0011839;Unigene0011854;Unigene0013954;Unigene0015879;Unigene0030950;Unigene0035123;Unigene0035605;Unigene0047080;Unigene0048157;Unigene0049146;Unigene0049147;Unigene0049148;Unigene0052134;Unigene0057205;Unigene0057261;Unigene0058277;Unigene0058278;Unigene0059600;Unigene0059601;Unigene0059602;Unigene0063216;Unigene0065114;Unigene0066635;Unigene00…
GO:0005976	polysaccharide metabolic process	41	977	0.996830668	1	Unigene0004847;Unigene0013576;Unigene0018091;Unigene0019553;Unigene0020217;Unigene0025123;Unigene0030330;Unigene0039783;Unigene0041574;Unigene0041871;Unigene0042647;Unigene0043571;Unigene0044445;Unigene0047800;Unigene0050067;Unigene0055552;Unigene0056635;Unigene0056636;Unigene0058856;Unigene0059602;Unigene0069835;Unigene0070380;Unigene0071776;Unigene0071902;Unigene0073838;Unigene0078840;Unigene00…
GO:0044262	cellular carbohydrate metabolic process	32	800	0.996928069	1	Unigene0001989;Unigene0010603;Unigene0011673;Unigene0013576;Unigene0018091;Unigene0021582;Unigene0025123;Unigene0030330;Unigene0035533;Unigene0044445;Unigene0045353;Unigene0050526;Unigene0059602;Unigene0061049;Unigene0062805;Unigene0068586;Unigene0069835;Unigene0078840;Unigene0082278;Unigene0085555;Unigene0094909;Unigene0094911;Unigene0094913;Unigene0095712;Unigene0096137;Unigene0097173;Unigene00…
GO:0006779	porphyrin-containing compound biosynthetic process	5	215	0.997290781	1	Unigene0063216;Unigene0073994;Unigene0085729;Unigene0092399;Unigene0101756
GO:0044242	cellular lipid catabolic process	5	215	0.997290781	1	Unigene0013385;Unigene0021582;Unigene0039499;Unigene0084922;Unigene0092442
GO:0007031	peroxisome organization	3	160	0.997303577	1	Unigene0074416;Unigene0092442;Unigene0093292
GO:0060255	regulation of macromolecule metabolic process	133	2696	0.997375047	1	Unigene0000307;Unigene0000725;Unigene0001426;Unigene0003155;Unigene0005391;Unigene0006084;Unigene0006661;Unigene0008043;Unigene0008368;Unigene0008634;Unigene0009094;Unigene0009320;Unigene0009888;Unigene0010348;Unigene0011839;Unigene0013778;Unigene0013954;Unigene0015301;Unigene0015307;Unigene0016018;Unigene0016020;Unigene0016210;Unigene0016700;Unigene0017683;Unigene0018873;Unigene0019164;Unigene00…
GO:0006972	hyperosmotic response	1	95	0.997497721	1	Unigene0096202
GO:0009639	response to red or far red light	10	340	0.997543802	1	Unigene0008634;Unigene0014546;Unigene0043448;Unigene0043474;Unigene0048237;Unigene0054768;Unigene0078430;Unigene0089211;Unigene0092399;Unigene0095179
GO:0009058	biosynthetic process	249	4750	0.997618027	1	Unigene0000307;Unigene0000581;Unigene0001085;Unigene0001420;Unigene0001426;Unigene0001477;Unigene0001730;Unigene0003155;Unigene0004600;Unigene0005045;Unigene0005391;Unigene0005509;Unigene0005875;Unigene0005876;Unigene0005993;Unigene0006084;Unigene0006208;Unigene0006271;Unigene0006356;Unigene0007167;Unigene0008274;Unigene0008634;Unigene0008696;Unigene0009094;Unigene0009320;Unigene0009888;Unigene00…
GO:0033014	tetrapyrrole biosynthetic process	5	219	0.997748664	1	Unigene0063216;Unigene0073994;Unigene0085729;Unigene0092399;Unigene0101756
GO:0006520	cellular amino acid metabolic process	44	1051	0.997790971	1	Unigene0001085;Unigene0006196;Unigene0006356;Unigene0007167;Unigene0008479;Unigene0010299;Unigene0010520;Unigene0012834;Unigene0014126;Unigene0016157;Unigene0017452;Unigene0028765;Unigene0029037;Unigene0035294;Unigene0043056;Unigene0048237;Unigene0051743;Unigene0061301;Unigene0063216;Unigene0068348;Unigene0070913;Unigene0072165;Unigene0073528;Unigene0075775;Unigene0075942;Unigene0080497;Unigene00…
GO:0016042	lipid catabolic process	5	220	0.997850885	1	Unigene0013385;Unigene0021582;Unigene0039499;Unigene0084922;Unigene0092442
GO:0006970	response to osmotic stress	16	479	0.997853262	1	Unigene0001477;Unigene0001645;Unigene0005232;Unigene0007167;Unigene0011839;Unigene0029061;Unigene0035293;Unigene0038122;Unigene0041926;Unigene0045160;Unigene0048237;Unigene0053156;Unigene0083938;Unigene0086503;Unigene0092782;Unigene0096202
GO:0048580	regulation of post-embryonic development	12	391	0.997952726	1	Unigene0001738;Unigene0023135;Unigene0043448;Unigene0064170;Unigene0070380;Unigene0072082;Unigene0089211;Unigene0092821;Unigene0094878;Unigene0095712;Unigene0097687;Unigene0101756
GO:0009628	response to abiotic stimulus	79	1723	0.997980883	1	Unigene0001477;Unigene0001645;Unigene0001730;Unigene0001738;Unigene0003816;Unigene0005232;Unigene0007167;Unigene0008634;Unigene0011839;Unigene0014546;Unigene0016157;Unigene0018091;Unigene0021384;Unigene0021582;Unigene0029037;Unigene0029061;Unigene0029492;Unigene0035293;Unigene0038122;Unigene0040208;Unigene0041926;Unigene0043208;Unigene0043448;Unigene0043474;Unigene0043571;Unigene0044552;Unigene00…
GO:0006812	cation transport	39	960	0.998165863	1	Unigene0002440;Unigene0006067;Unigene0006817;Unigene0013385;Unigene0014627;Unigene0027011;Unigene0029619;Unigene0030950;Unigene0034796;Unigene0035219;Unigene0035242;Unigene0048157;Unigene0048530;Unigene0053733;Unigene0054345;Unigene0054768;Unigene0055620;Unigene0055697;Unigene0058277;Unigene0058278;Unigene0059600;Unigene0062308;Unigene0063479;Unigene0064351;Unigene0065248;Unigene0066635;Unigene00…
GO:0005984	disaccharide metabolic process	6	251	0.998280327	1	Unigene0001989;Unigene0010603;Unigene0025123;Unigene0059602;Unigene0061049;Unigene0101415
GO:0044248	cellular catabolic process	41	1004	0.998352243	1	Unigene0001477;Unigene0001645;Unigene0001738;Unigene0007094;Unigene0007167;Unigene0007863;Unigene0013385;Unigene0021582;Unigene0025564;Unigene0028765;Unigene0029037;Unigene0038122;Unigene0039499;Unigene0039783;Unigene0041574;Unigene0041926;Unigene0043571;Unigene0046408;Unigene0049329;Unigene0049993;Unigene0050067;Unigene0065248;Unigene0066324;Unigene0068450;Unigene0072165;Unigene0074443;Unigene00…
GO:0009933	meristem structural organization	3	170	0.998400886	1	Unigene0044812;Unigene0050067;Unigene0095179
GO:0048532	anatomical structure arrangement	3	170	0.998400886	1	Unigene0044812;Unigene0050067;Unigene0095179
GO:0008380	RNA splicing	7	279	0.998462296	1	Unigene0001085;Unigene0001680;Unigene0043890;Unigene0053156;Unigene0070030;Unigene0081963;Unigene0095712
GO:0006625	protein targeting to peroxisome	2	140	0.998525032	1	Unigene0092442;Unigene0093292
GO:0043574	peroxisomal transport	2	140	0.998525032	1	Unigene0092442;Unigene0093292
GO:0072662	protein localization to peroxisome	2	140	0.998525032	1	Unigene0092442;Unigene0093292
GO:0072663	establishment of protein localization to peroxisome	2	140	0.998525032	1	Unigene0092442;Unigene0093292
GO:0006486	protein glycosylation	3	172	0.998560615	1	Unigene0004600;Unigene0050067;Unigene0099970
GO:0043413	macromolecule glycosylation	3	172	0.998560615	1	Unigene0004600;Unigene0050067;Unigene0099970
GO:1901615	organic hydroxy compound metabolic process	17	513	0.998567563	1	Unigene0016157;Unigene0018873;Unigene0021582;Unigene0025881;Unigene0026320;Unigene0029037;Unigene0038122;Unigene0039867;Unigene0050628;Unigene0065367;Unigene0068586;Unigene0070380;Unigene0085555;Unigene0087578;Unigene0087726;Unigene0088259;Unigene0097173
GO:0048193	Golgi vesicle transport	2	141	0.998606538	1	Unigene0005921;Unigene0092442
GO:0019941	modification-dependent protein catabolic process	12	403	0.998688226	1	Unigene0001477;Unigene0007167;Unigene0007863;Unigene0038122;Unigene0039783;Unigene0041574;Unigene0041926;Unigene0049993;Unigene0066324;Unigene0084922;Unigene0092442;Unigene0099606
GO:0043632	modification-dependent macromolecule catabolic process	12	403	0.998688226	1	Unigene0001477;Unigene0007167;Unigene0007863;Unigene0038122;Unigene0039783;Unigene0041574;Unigene0041926;Unigene0049993;Unigene0066324;Unigene0084922;Unigene0092442;Unigene0099606
GO:0044767	single-organism developmental process	105	2235	0.998834554	1	Unigene0000883;Unigene0001738;Unigene0001740;Unigene0005509;Unigene0006687;Unigene0008368;Unigene0009094;Unigene0013659;Unigene0014544;Unigene0014546;Unigene0015476;Unigene0016256;Unigene0016371;Unigene0016482;Unigene0016700;Unigene0017470;Unigene0017655;Unigene0017683;Unigene0018886;Unigene0019646;Unigene0021745;Unigene0021836;Unigene0022326;Unigene0022695;Unigene0024798;Unigene0025154;Unigene00…
GO:0006778	porphyrin-containing compound metabolic process	8	312	0.998907687	1	Unigene0016157;Unigene0063216;Unigene0068450;Unigene0073994;Unigene0085729;Unigene0087578;Unigene0092399;Unigene0101756
GO:0044042	glucan metabolic process	23	652	0.998941772	1	Unigene0013576;Unigene0018091;Unigene0025123;Unigene0030330;Unigene0042647;Unigene0044445;Unigene0059602;Unigene0069835;Unigene0071902;Unigene0078840;Unigene0081165;Unigene0082278;Unigene0094909;Unigene0094911;Unigene0094913;Unigene0095712;Unigene0096137;Unigene0099251;Unigene0099432;Unigene0099970;Unigene0101013;Unigene0101415;Unigene0101756
GO:2000112	regulation of cellular macromolecule biosynthetic process	34	882	0.998982767	1	Unigene0005391;Unigene0006661;Unigene0008043;Unigene0015301;Unigene0015307;Unigene0017683;Unigene0020469;Unigene0021384;Unigene0024870;Unigene0028705;Unigene0038298;Unigene0050067;Unigene0050681;Unigene0053989;Unigene0054110;Unigene0054111;Unigene0061969;Unigene0064505;Unigene0064568;Unigene0072053;Unigene0072476;Unigene0074314;Unigene0080784;Unigene0089211;Unigene0092399;Unigene0092446;Unigene00…
GO:0032787	monocarboxylic acid metabolic process	59	1377	0.998996551	1	Unigene0001477;Unigene0001730;Unigene0007167;Unigene0007561;Unigene0007580;Unigene0010299;Unigene0010612;Unigene0011839;Unigene0013382;Unigene0013385;Unigene0015549;Unigene0016157;Unigene0017898;Unigene0018873;Unigene0019635;Unigene0021582;Unigene0025881;Unigene0028836;Unigene0029037;Unigene0031175;Unigene0032543;Unigene0038122;Unigene0038290;Unigene0039497;Unigene0039498;Unigene0039499;Unigene00…
GO:0009101	glycoprotein biosynthetic process	3	179	0.999005902	1	Unigene0004600;Unigene0050067;Unigene0099970
GO:0009100	glycoprotein metabolic process	3	180	0.999057312	1	Unigene0004600;Unigene0050067;Unigene0099970
GO:0033013	tetrapyrrole metabolic process	8	317	0.999116486	1	Unigene0016157;Unigene0063216;Unigene0068450;Unigene0073994;Unigene0085729;Unigene0087578;Unigene0092399;Unigene0101756
GO:0048507	meristem development	9	344	0.999195029	1	Unigene0044812;Unigene0047510;Unigene0050067;Unigene0053989;Unigene0061969;Unigene0072082;Unigene0076485;Unigene0089211;Unigene0095179
GO:0051235	maintenance of location	1	113	0.999197894	1	Unigene0089211
GO:0010556	regulation of macromolecule biosynthetic process	34	892	0.999226715	1	Unigene0005391;Unigene0006661;Unigene0008043;Unigene0015301;Unigene0015307;Unigene0017683;Unigene0020469;Unigene0021384;Unigene0024870;Unigene0028705;Unigene0038298;Unigene0050067;Unigene0050681;Unigene0053989;Unigene0054110;Unigene0054111;Unigene0061969;Unigene0064505;Unigene0064568;Unigene0072053;Unigene0072476;Unigene0074314;Unigene0080784;Unigene0089211;Unigene0092399;Unigene0092446;Unigene00…
GO:0010608	posttranscriptional regulation of gene expression	8	321	0.999255253	1	Unigene0006661;Unigene0050067;Unigene0061969;Unigene0086334;Unigene0095179;Unigene0099937;Unigene0100111;Unigene0107728
GO:0031326	regulation of cellular biosynthetic process	35	914	0.999259029	1	Unigene0005391;Unigene0005509;Unigene0006661;Unigene0008043;Unigene0015301;Unigene0015307;Unigene0017683;Unigene0020469;Unigene0021384;Unigene0024870;Unigene0028705;Unigene0038298;Unigene0050067;Unigene0050681;Unigene0053989;Unigene0054110;Unigene0054111;Unigene0061969;Unigene0064505;Unigene0064568;Unigene0072053;Unigene0072476;Unigene0074314;Unigene0080784;Unigene0089211;Unigene0092399;Unigene00…
GO:0007010	cytoskeleton organization	9	350	0.999372871	1	Unigene0028705;Unigene0043474;Unigene0050067;Unigene0054768;Unigene0056579;Unigene0082583;Unigene0088928;Unigene0091864;Unigene0100649
GO:0031399	regulation of protein modification process	7	301	0.999415315	1	Unigene0009094;Unigene0016020;Unigene0054570;Unigene0057340;Unigene0082583;Unigene0096919;Unigene0098285
GO:0006355	regulation of transcription, DNA-templated	27	759	0.999462835	1	Unigene0005391;Unigene0008043;Unigene0017683;Unigene0020469;Unigene0021384;Unigene0024870;Unigene0028705;Unigene0038298;Unigene0050067;Unigene0050681;Unigene0053989;Unigene0061969;Unigene0064505;Unigene0064568;Unigene0072476;Unigene0074314;Unigene0080784;Unigene0089211;Unigene0092399;Unigene0092446;Unigene0092747;Unigene0095179;Unigene0095712;Unigene0096169;Unigene0096919;Unigene0097475;Unigene01…
GO:1903506	regulation of nucleic acid-templated transcription	27	759	0.999462835	1	Unigene0005391;Unigene0008043;Unigene0017683;Unigene0020469;Unigene0021384;Unigene0024870;Unigene0028705;Unigene0038298;Unigene0050067;Unigene0050681;Unigene0053989;Unigene0061969;Unigene0064505;Unigene0064568;Unigene0072476;Unigene0074314;Unigene0080784;Unigene0089211;Unigene0092399;Unigene0092446;Unigene0092747;Unigene0095179;Unigene0095712;Unigene0096169;Unigene0096919;Unigene0097475;Unigene01…
GO:0006979	response to oxidative stress	4	221	0.999470683	1	Unigene0043208;Unigene0044887;Unigene0054565;Unigene0092442
GO:0072594	establishment of protein localization to organelle	2	159	0.99950262	1	Unigene0092442;Unigene0093292
GO:0051188	cofactor biosynthetic process	9	356	0.999512483	1	Unigene0063216;Unigene0068348;Unigene0073994;Unigene0085729;Unigene0086503;Unigene0092399;Unigene0095491;Unigene0101756;Unigene0109709
GO:0009653	anatomical structure morphogenesis	44	1112	0.999513882	1	Unigene0006687;Unigene0014544;Unigene0014546;Unigene0016256;Unigene0016482;Unigene0017655;Unigene0021836;Unigene0022326;Unigene0025154;Unigene0027707;Unigene0028705;Unigene0033221;Unigene0034338;Unigene0039099;Unigene0043474;Unigene0044812;Unigene0046363;Unigene0050067;Unigene0050628;Unigene0054768;Unigene0058539;Unigene0061969;Unigene0064505;Unigene0064568;Unigene0070380;Unigene0071149;Unigene00…
GO:0071704	organic substance metabolic process	853	14983	0.999522889	1	Unigene0000252;Unigene0000307;Unigene0000581;Unigene0001001;Unigene0001061;Unigene0001085;Unigene0001237;Unigene0001420;Unigene0001426;Unigene0001477;Unigene0001630;Unigene0001645;Unigene0001669;Unigene0001680;Unigene0001730;Unigene0001738;Unigene0001740;Unigene0001881;Unigene0001989;Unigene0001994;Unigene0002004;Unigene0002337;Unigene0002339;Unigene0002472;Unigene0002509;Unigene0002511;Unigene00…
GO:0019222	regulation of metabolic process	157	3236	0.99952995	1	Unigene0000307;Unigene0000725;Unigene0001426;Unigene0001730;Unigene0001738;Unigene0001740;Unigene0003155;Unigene0004734;Unigene0005391;Unigene0005509;Unigene0005993;Unigene0006084;Unigene0006661;Unigene0008043;Unigene0008368;Unigene0008634;Unigene0009094;Unigene0009320;Unigene0009888;Unigene0010348;Unigene0011839;Unigene0013778;Unigene0013954;Unigene0015301;Unigene0015307;Unigene0015476;Unigene00…
GO:2001141	regulation of RNA biosynthetic process	27	765	0.999552711	1	Unigene0005391;Unigene0008043;Unigene0017683;Unigene0020469;Unigene0021384;Unigene0024870;Unigene0028705;Unigene0038298;Unigene0050067;Unigene0050681;Unigene0053989;Unigene0061969;Unigene0064505;Unigene0064568;Unigene0072476;Unigene0074314;Unigene0080784;Unigene0089211;Unigene0092399;Unigene0092446;Unigene0092747;Unigene0095179;Unigene0095712;Unigene0096169;Unigene0096919;Unigene0097475;Unigene01…
GO:2000026	regulation of multicellular organismal development	20	614	0.999557733	1	Unigene0001738;Unigene0001740;Unigene0008634;Unigene0023135;Unigene0028705;Unigene0043448;Unigene0047510;Unigene0053490;Unigene0064170;Unigene0070380;Unigene0071776;Unigene0072082;Unigene0089211;Unigene0092821;Unigene0094878;Unigene0095712;Unigene0097687;Unigene0098357;Unigene0100649;Unigene0101756
GO:0051239	regulation of multicellular organismal process	20	615	0.999572404	1	Unigene0001738;Unigene0001740;Unigene0008634;Unigene0023135;Unigene0028705;Unigene0043448;Unigene0047510;Unigene0053490;Unigene0064170;Unigene0070380;Unigene0071776;Unigene0072082;Unigene0089211;Unigene0092821;Unigene0094878;Unigene0095712;Unigene0097687;Unigene0098357;Unigene0100649;Unigene0101756
GO:0006073	cellular glucan metabolic process	20	616	0.999586608	1	Unigene0013576;Unigene0018091;Unigene0025123;Unigene0030330;Unigene0044445;Unigene0059602;Unigene0069835;Unigene0078840;Unigene0082278;Unigene0094909;Unigene0094911;Unigene0094913;Unigene0095712;Unigene0096137;Unigene0099251;Unigene0099432;Unigene0099970;Unigene0101013;Unigene0101415;Unigene0101756
GO:0019219	regulation of nucleobase-containing compound metabolic process	32	877	0.999634557	1	Unigene0005391;Unigene0008043;Unigene0015301;Unigene0015307;Unigene0017683;Unigene0020469;Unigene0021384;Unigene0023135;Unigene0024870;Unigene0028705;Unigene0038298;Unigene0050067;Unigene0050681;Unigene0053989;Unigene0061969;Unigene0064505;Unigene0064568;Unigene0072053;Unigene0072476;Unigene0074314;Unigene0080784;Unigene0089211;Unigene0092263;Unigene0092399;Unigene0092446;Unigene0092747;Unigene00…
GO:0009642	response to light intensity	3	199	0.999659614	1	Unigene0043208;Unigene0044887;Unigene0054565
GO:0003006	developmental process involved in reproduction	52	1286	0.999662383	1	Unigene0001477;Unigene0005509;Unigene0006687;Unigene0008368;Unigene0011575;Unigene0011673;Unigene0013659;Unigene0014546;Unigene0016482;Unigene0019646;Unigene0023135;Unigene0027707;Unigene0028705;Unigene0029061;Unigene0034338;Unigene0039099;Unigene0043474;Unigene0044812;Unigene0046363;Unigene0047510;Unigene0048530;Unigene0049232;Unigene0050157;Unigene0050628;Unigene0051667;Unigene0053989;Unigene00…
GO:0006790	sulfur compound metabolic process	21	645	0.999672619	1	Unigene0001085;Unigene0007167;Unigene0012834;Unigene0016157;Unigene0025881;Unigene0032913;Unigene0036078;Unigene0038122;Unigene0048237;Unigene0051743;Unigene0059601;Unigene0059602;Unigene0071541;Unigene0078062;Unigene0087578;Unigene0092399;Unigene0092782;Unigene0093698;Unigene0097886;Unigene0097890;Unigene0101756
GO:0044264	cellular polysaccharide metabolic process	20	624	0.999685056	1	Unigene0013576;Unigene0018091;Unigene0025123;Unigene0030330;Unigene0044445;Unigene0059602;Unigene0069835;Unigene0078840;Unigene0082278;Unigene0094909;Unigene0094911;Unigene0094913;Unigene0095712;Unigene0096137;Unigene0099251;Unigene0099432;Unigene0099970;Unigene0101013;Unigene0101415;Unigene0101756
GO:0051252	regulation of RNA metabolic process	27	777	0.999691316	1	Unigene0005391;Unigene0008043;Unigene0017683;Unigene0020469;Unigene0021384;Unigene0024870;Unigene0028705;Unigene0038298;Unigene0050067;Unigene0050681;Unigene0053989;Unigene0061969;Unigene0064505;Unigene0064568;Unigene0072476;Unigene0074314;Unigene0080784;Unigene0089211;Unigene0092399;Unigene0092446;Unigene0092747;Unigene0095179;Unigene0095712;Unigene0096169;Unigene0096919;Unigene0097475;Unigene01…
GO:0009889	regulation of biosynthetic process	36	966	0.99969197	1	Unigene0005391;Unigene0005509;Unigene0006661;Unigene0008043;Unigene0015301;Unigene0015307;Unigene0017683;Unigene0020469;Unigene0021384;Unigene0024870;Unigene0028705;Unigene0038298;Unigene0050067;Unigene0050681;Unigene0053989;Unigene0054110;Unigene0054111;Unigene0061969;Unigene0064505;Unigene0064568;Unigene0072053;Unigene0072476;Unigene0074314;Unigene0080784;Unigene0083938;Unigene0089211;Unigene00…
GO:0050789	regulation of biological process	279	5430	0.999708582	1	Unigene0000307;Unigene0000725;Unigene0001420;Unigene0001426;Unigene0001730;Unigene0001738;Unigene0001740;Unigene0002440;Unigene0002950;Unigene0003155;Unigene0003965;Unigene0004436;Unigene0004734;Unigene0005389;Unigene0005391;Unigene0005509;Unigene0005993;Unigene0006084;Unigene0006268;Unigene0006661;Unigene0006687;Unigene0007094;Unigene0007167;Unigene0008043;Unigene0008368;Unigene0008634;Unigene00…
GO:0044707	single-multicellular organism process	86	1952	0.999715207	1	Unigene0000883;Unigene0001738;Unigene0001740;Unigene0005509;Unigene0006687;Unigene0008368;Unigene0009094;Unigene0014544;Unigene0014546;Unigene0015476;Unigene0016256;Unigene0016482;Unigene0016700;Unigene0017470;Unigene0017655;Unigene0017683;Unigene0018886;Unigene0019646;Unigene0021745;Unigene0021836;Unigene0022695;Unigene0024798;Unigene0025154;Unigene0025881;Unigene0027707;Unigene0028705;Unigene00…
GO:0005982	starch metabolic process	5	264	0.999739196	1	Unigene0018091;Unigene0025123;Unigene0059602;Unigene0101415;Unigene0101756
GO:0043604	amide biosynthetic process	10	401	0.999790424	1	Unigene0008696;Unigene0014519;Unigene0021854;Unigene0046306;Unigene0049837;Unigene0063936;Unigene0068348;Unigene0090463;Unigene0095491;Unigene0097128
GO:0016192	vesicle-mediated transport	13	475	0.999796387	1	Unigene0001052;Unigene0001118;Unigene0005921;Unigene0011209;Unigene0016482;Unigene0036384;Unigene0052909;Unigene0067136;Unigene0089977;Unigene0092442;Unigene0095712;Unigene0099432;Unigene0101756
GO:0009799	specification of symmetry	1	135	0.999800555	1	Unigene0095179
GO:0032501	multicellular organismal process	86	1970	0.999805919	1	Unigene0000883;Unigene0001738;Unigene0001740;Unigene0005509;Unigene0006687;Unigene0008368;Unigene0009094;Unigene0014544;Unigene0014546;Unigene0015476;Unigene0016256;Unigene0016482;Unigene0016700;Unigene0017470;Unigene0017655;Unigene0017683;Unigene0018886;Unigene0019646;Unigene0021745;Unigene0021836;Unigene0022695;Unigene0024798;Unigene0025154;Unigene0025881;Unigene0027707;Unigene0028705;Unigene00…
GO:0006464	cellular protein modification process	179	3687	0.999808778	1	Unigene0001669;Unigene0001881;Unigene0002983;Unigene0004436;Unigene0004600;Unigene0004734;Unigene0005000;Unigene0005386;Unigene0005391;Unigene0005993;Unigene0006062;Unigene0006446;Unigene0006661;Unigene0006687;Unigene0007094;Unigene0007134;Unigene0007140;Unigene0008368;Unigene0009272;Unigene0010111;Unigene0011839;Unigene0011947;Unigene0013156;Unigene0013224;Unigene0013531;Unigene0013954;Unigene00…
GO:0033365	protein localization to organelle	2	176	0.999814001	1	Unigene0092442;Unigene0093292
GO:0032879	regulation of localization	3	211	0.999822666	1	Unigene0004436;Unigene0055620;Unigene0059602
GO:0008652	cellular amino acid biosynthetic process	14	503	0.999826995	1	Unigene0001085;Unigene0006356;Unigene0007167;Unigene0012834;Unigene0035294;Unigene0048237;Unigene0051743;Unigene0068348;Unigene0072165;Unigene0087726;Unigene0091518;Unigene0092782;Unigene0095491;Unigene0101756
GO:0000003	reproduction	59	1453	0.999832877	1	Unigene0001477;Unigene0005509;Unigene0006687;Unigene0008368;Unigene0011575;Unigene0011673;Unigene0013659;Unigene0014546;Unigene0016482;Unigene0018313;Unigene0019646;Unigene0023135;Unigene0027707;Unigene0028705;Unigene0029061;Unigene0034338;Unigene0039099;Unigene0040208;Unigene0043474;Unigene0044812;Unigene0046363;Unigene0047510;Unigene0048530;Unigene0049232;Unigene0050157;Unigene0050628;Unigene00…
GO:0006732	coenzyme metabolic process	19	621	0.999840307	1	Unigene0006196;Unigene0016157;Unigene0025881;Unigene0032545;Unigene0035293;Unigene0038122;Unigene0065471;Unigene0068348;Unigene0071541;Unigene0083717;Unigene0086503;Unigene0087578;Unigene0088636;Unigene0092399;Unigene0095491;Unigene0097886;Unigene0097890;Unigene0101756;Unigene0109709
GO:0043603	cellular amide metabolic process	12	457	0.999840717	1	Unigene0006196;Unigene0008696;Unigene0014519;Unigene0021854;Unigene0046306;Unigene0049837;Unigene0063936;Unigene0068348;Unigene0078062;Unigene0090463;Unigene0095491;Unigene0097128
GO:0006518	peptide metabolic process	9	383	0.999846936	1	Unigene0008696;Unigene0014519;Unigene0021854;Unigene0046306;Unigene0049837;Unigene0063936;Unigene0078062;Unigene0090463;Unigene0097128
GO:0050793	regulation of developmental process	22	690	0.999849141	1	Unigene0001738;Unigene0001740;Unigene0008634;Unigene0013576;Unigene0023135;Unigene0028705;Unigene0043448;Unigene0044812;Unigene0047510;Unigene0053490;Unigene0064170;Unigene0070380;Unigene0071776;Unigene0072082;Unigene0089211;Unigene0092821;Unigene0094878;Unigene0095712;Unigene0097687;Unigene0098357;Unigene0100649;Unigene0101756
GO:0006793	phosphorus metabolic process	202	4117	0.999855789	1	Unigene0000581;Unigene0000767;Unigene0001738;Unigene0001740;Unigene0001881;Unigene0001989;Unigene0002494;Unigene0002950;Unigene0003163;Unigene0004734;Unigene0005000;Unigene0005318;Unigene0005386;Unigene0005759;Unigene0005876;Unigene0006062;Unigene0006271;Unigene0006446;Unigene0006687;Unigene0007050;Unigene0007094;Unigene0007134;Unigene0007140;Unigene0007167;Unigene0008368;Unigene0009821;Unigene00…
GO:0022414	reproductive process	58	1443	0.999869162	1	Unigene0001477;Unigene0005509;Unigene0006687;Unigene0008368;Unigene0011575;Unigene0011673;Unigene0013659;Unigene0014546;Unigene0016482;Unigene0018313;Unigene0019646;Unigene0023135;Unigene0027707;Unigene0028705;Unigene0029061;Unigene0034338;Unigene0039099;Unigene0040208;Unigene0043474;Unigene0044812;Unigene0046363;Unigene0047510;Unigene0048530;Unigene0049232;Unigene0050157;Unigene0050628;Unigene00…
GO:0070085	glycosylation	3	218	0.999879109	1	Unigene0004600;Unigene0050067;Unigene0099970
GO:0036211	protein modification process	179	3719	0.999888835	1	Unigene0001669;Unigene0001881;Unigene0002983;Unigene0004436;Unigene0004600;Unigene0004734;Unigene0005000;Unigene0005386;Unigene0005391;Unigene0005993;Unigene0006062;Unigene0006446;Unigene0006661;Unigene0006687;Unigene0007094;Unigene0007134;Unigene0007140;Unigene0008368;Unigene0009272;Unigene0010111;Unigene0011839;Unigene0011947;Unigene0013156;Unigene0013224;Unigene0013531;Unigene0013954;Unigene00…
GO:0006796	phosphate-containing compound metabolic process	196	4027	0.999892064	1	Unigene0000581;Unigene0000767;Unigene0001738;Unigene0001740;Unigene0001881;Unigene0001989;Unigene0002494;Unigene0002950;Unigene0003163;Unigene0004734;Unigene0005000;Unigene0005318;Unigene0005386;Unigene0005759;Unigene0005876;Unigene0006062;Unigene0006271;Unigene0006446;Unigene0006687;Unigene0007050;Unigene0007094;Unigene0007134;Unigene0007140;Unigene0007167;Unigene0008368;Unigene0009821;Unigene00…
GO:0006644	phospholipid metabolic process	8	366	0.999897807	1	Unigene0000581;Unigene0005876;Unigene0028705;Unigene0081198;Unigene0085555;Unigene0094415;Unigene0096202;Unigene0100649
GO:0006412	translation	8	367	0.999902339	1	Unigene0008696;Unigene0014519;Unigene0021854;Unigene0046306;Unigene0049837;Unigene0063936;Unigene0090463;Unigene0097128
GO:0043043	peptide biosynthetic process	8	369	0.999910823	1	Unigene0008696;Unigene0014519;Unigene0021854;Unigene0046306;Unigene0049837;Unigene0063936;Unigene0090463;Unigene0097128
GO:0000097	sulfur amino acid biosynthetic process	6	315	0.999913743	1	Unigene0001085;Unigene0007167;Unigene0012834;Unigene0048237;Unigene0051743;Unigene0101756
GO:0006650	glycerophospholipid metabolic process	6	315	0.999913743	1	Unigene0000581;Unigene0028705;Unigene0081198;Unigene0094415;Unigene0096202;Unigene0100649
GO:0032268	regulation of cellular protein metabolic process	10	423	0.999918058	1	Unigene0006661;Unigene0009094;Unigene0016020;Unigene0054570;Unigene0057340;Unigene0082583;Unigene0088727;Unigene0096919;Unigene0098285;Unigene0107728
GO:0051246	regulation of protein metabolic process	10	423	0.999918058	1	Unigene0006661;Unigene0009094;Unigene0016020;Unigene0054570;Unigene0057340;Unigene0082583;Unigene0088727;Unigene0096919;Unigene0098285;Unigene0107728
GO:0044765	single-organism transport	131	2859	0.999920206	1	Unigene0001477;Unigene0001738;Unigene0002440;Unigene0002949;Unigene0004778;Unigene0005921;Unigene0006067;Unigene0006817;Unigene0007094;Unigene0008316;Unigene0008672;Unigene0008696;Unigene0010127;Unigene0012439;Unigene0013382;Unigene0013385;Unigene0014546;Unigene0014627;Unigene0015117;Unigene0016157;Unigene0016482;Unigene0016739;Unigene0017716;Unigene0018291;Unigene0018886;Unigene0019721;Unigene00…
GO:0051171	regulation of nitrogen compound metabolic process	35	1004	0.999946192	1	Unigene0001738;Unigene0005391;Unigene0006661;Unigene0008043;Unigene0015301;Unigene0015307;Unigene0017683;Unigene0020469;Unigene0021384;Unigene0023135;Unigene0024870;Unigene0028705;Unigene0038298;Unigene0050067;Unigene0050681;Unigene0053989;Unigene0061969;Unigene0064505;Unigene0064568;Unigene0072053;Unigene0072476;Unigene0074314;Unigene0080784;Unigene0089211;Unigene0092263;Unigene0092399;Unigene00…
GO:0043623	cellular protein complex assembly	13	512	0.999954058	1	Unigene0001477;Unigene0001645;Unigene0007167;Unigene0033334;Unigene0036067;Unigene0036558;Unigene0038122;Unigene0038866;Unigene0038867;Unigene0041926;Unigene0066324;Unigene0084922;Unigene0105235
GO:0000096	sulfur amino acid metabolic process	6	328	0.999954255	1	Unigene0001085;Unigene0007167;Unigene0012834;Unigene0048237;Unigene0051743;Unigene0101756
GO:0065007	biological regulation	299	5907	0.99995557	1	Unigene0000307;Unigene0000581;Unigene0000725;Unigene0001420;Unigene0001426;Unigene0001730;Unigene0001738;Unigene0001740;Unigene0002440;Unigene0002950;Unigene0003155;Unigene0003965;Unigene0004436;Unigene0004734;Unigene0005389;Unigene0005391;Unigene0005509;Unigene0005993;Unigene0006084;Unigene0006268;Unigene0006661;Unigene0006687;Unigene0007094;Unigene0007167;Unigene0008043;Unigene0008368;Unigene00…
GO:0051049	regulation of transport	2	201	0.999956886	1	Unigene0055620;Unigene0059602
GO:0046486	glycerolipid metabolic process	6	330	0.999958536	1	Unigene0000581;Unigene0028705;Unigene0081198;Unigene0094415;Unigene0096202;Unigene0100649
GO:0043269	regulation of ion transport	1	160	0.999959043	1	Unigene0059602
GO:1902578	single-organism localization	131	2895	0.999960835	1	Unigene0001477;Unigene0001738;Unigene0002440;Unigene0002949;Unigene0004778;Unigene0005921;Unigene0006067;Unigene0006817;Unigene0007094;Unigene0008316;Unigene0008672;Unigene0008696;Unigene0010127;Unigene0012439;Unigene0013382;Unigene0013385;Unigene0014546;Unigene0014627;Unigene0015117;Unigene0016157;Unigene0016482;Unigene0016739;Unigene0017716;Unigene0018291;Unigene0018886;Unigene0019721;Unigene00…
GO:0043038	amino acid activation	1	161	0.999961558	1	Unigene0014126
GO:0043039	tRNA aminoacylation	1	161	0.999961558	1	Unigene0014126
GO:0044763	single-organism cellular process	520	9703	0.999961763	1	Unigene0000257;Unigene0000581;Unigene0001001;Unigene0001085;Unigene0001223;Unigene0001477;Unigene0001645;Unigene0001730;Unigene0001738;Unigene0001740;Unigene0001989;Unigene0002440;Unigene0002472;Unigene0002673;Unigene0002950;Unigene0004590;Unigene0004600;Unigene0004714;Unigene0004734;Unigene0005045;Unigene0005232;Unigene0005389;Unigene0005391;Unigene0005509;Unigene0005875;Unigene0005876;Unigene00…
GO:0032502	developmental process	125	2791	0.999966813	1	Unigene0000883;Unigene0001477;Unigene0001738;Unigene0001740;Unigene0005509;Unigene0006661;Unigene0006687;Unigene0008368;Unigene0009094;Unigene0011575;Unigene0011673;Unigene0013659;Unigene0014544;Unigene0014546;Unigene0015476;Unigene0016256;Unigene0016371;Unigene0016482;Unigene0016700;Unigene0017470;Unigene0017655;Unigene0017683;Unigene0018886;Unigene0019646;Unigene0021745;Unigene0021836;Unigene00…
GO:1902580	single-organism cellular localization	2	206	0.999967877	1	Unigene0092442;Unigene0093292
GO:0030001	metal ion transport	15	574	0.999972913	1	Unigene0002440;Unigene0006817;Unigene0013385;Unigene0014627;Unigene0034796;Unigene0035219;Unigene0053733;Unigene0054345;Unigene0054768;Unigene0063479;Unigene0064351;Unigene0071149;Unigene0082853;Unigene0086503;Unigene0092442
GO:1902589	single-organism organelle organization	36	1067	0.999985385	1	Unigene0005391;Unigene0011839;Unigene0013954;Unigene0018313;Unigene0023135;Unigene0024870;Unigene0028705;Unigene0030429;Unigene0039783;Unigene0040208;Unigene0041574;Unigene0043474;Unigene0050067;Unigene0052134;Unigene0054768;Unigene0056579;Unigene0064505;Unigene0065492;Unigene0066324;Unigene0080686;Unigene0080784;Unigene0081100;Unigene0082583;Unigene0088928;Unigene0089211;Unigene0089873;Unigene00…
GO:0009314	response to radiation	34	1025	0.999985973	1	Unigene0003816;Unigene0008634;Unigene0014546;Unigene0016157;Unigene0029037;Unigene0040208;Unigene0043208;Unigene0043448;Unigene0043474;Unigene0043571;Unigene0044887;Unigene0046156;Unigene0048237;Unigene0054565;Unigene0054768;Unigene0059602;Unigene0070380;Unigene0071776;Unigene0072082;Unigene0078430;Unigene0083568;Unigene0087578;Unigene0089211;Unigene0092399;Unigene0092442;Unigene0092446;Unigene00…
GO:0044271	cellular nitrogen compound biosynthetic process	46	1284	0.999987373	1	Unigene0003155;Unigene0006271;Unigene0007167;Unigene0008696;Unigene0011839;Unigene0011854;Unigene0013954;Unigene0014519;Unigene0015879;Unigene0021854;Unigene0030950;Unigene0035123;Unigene0035605;Unigene0046306;Unigene0047080;Unigene0048157;Unigene0049146;Unigene0049147;Unigene0049148;Unigene0049837;Unigene0052134;Unigene0057205;Unigene0057261;Unigene0058277;Unigene0058278;Unigene0059600;Unigene00…
GO:0034622	cellular macromolecular complex assembly	14	570	0.99998837	1	Unigene0001477;Unigene0001645;Unigene0007167;Unigene0009629;Unigene0033334;Unigene0036067;Unigene0036558;Unigene0038122;Unigene0038866;Unigene0038867;Unigene0041926;Unigene0066324;Unigene0084922;Unigene0105235
GO:0043412	macromolecule modification	193	4114	0.999991267	1	Unigene0001669;Unigene0001881;Unigene0002983;Unigene0004436;Unigene0004600;Unigene0004734;Unigene0005000;Unigene0005386;Unigene0005391;Unigene0005993;Unigene0006062;Unigene0006143;Unigene0006271;Unigene0006446;Unigene0006481;Unigene0006661;Unigene0006687;Unigene0007094;Unigene0007134;Unigene0007140;Unigene0008043;Unigene0008368;Unigene0009272;Unigene0010111;Unigene0011839;Unigene0011947;Unigene00…
GO:0080090	regulation of primary metabolic process	48	1339	0.999991454	1	Unigene0001738;Unigene0004734;Unigene0005391;Unigene0005509;Unigene0006661;Unigene0008043;Unigene0009094;Unigene0015301;Unigene0015307;Unigene0016020;Unigene0017683;Unigene0018873;Unigene0020469;Unigene0021384;Unigene0023135;Unigene0024870;Unigene0028705;Unigene0038298;Unigene0039867;Unigene0050067;Unigene0050681;Unigene0053989;Unigene0054110;Unigene0054111;Unigene0054570;Unigene0057340;Unigene00…
GO:0006396	RNA processing	24	817	0.999991635	1	Unigene0000252;Unigene0001085;Unigene0001680;Unigene0019763;Unigene0020295;Unigene0028705;Unigene0029492;Unigene0043448;Unigene0043890;Unigene0050067;Unigene0053156;Unigene0061969;Unigene0070030;Unigene0081963;Unigene0086334;Unigene0087155;Unigene0090463;Unigene0091563;Unigene0095179;Unigene0095712;Unigene0096169;Unigene0098151;Unigene0099937;Unigene0100649
GO:0044272	sulfur compound biosynthetic process	9	448	0.999991872	1	Unigene0001085;Unigene0007167;Unigene0012834;Unigene0016157;Unigene0048237;Unigene0051743;Unigene0087578;Unigene0092782;Unigene0101756
GO:1902582	single-organism intracellular transport	26	864	0.999992016	1	Unigene0004778;Unigene0005921;Unigene0007094;Unigene0008696;Unigene0016157;Unigene0016482;Unigene0017716;Unigene0018886;Unigene0029665;Unigene0043448;Unigene0048530;Unigene0053210;Unigene0055620;Unigene0065367;Unigene0067136;Unigene0068581;Unigene0071473;Unigene0071474;Unigene0083938;Unigene0084106;Unigene0087578;Unigene0092442;Unigene0093292;Unigene0096202;Unigene0107409;Unigene0109120
GO:0009416	response to light stimulus	28	911	0.999992502	1	Unigene0003816;Unigene0008634;Unigene0014546;Unigene0043208;Unigene0043448;Unigene0043474;Unigene0043571;Unigene0044887;Unigene0046156;Unigene0048237;Unigene0054565;Unigene0054768;Unigene0059602;Unigene0070380;Unigene0071776;Unigene0072082;Unigene0078430;Unigene0083568;Unigene0089211;Unigene0092399;Unigene0092442;Unigene0095179;Unigene0095561;Unigene0095712;Unigene0097738;Unigene0100111;Unigene01…
GO:0016482	cytoplasmic transport	9	450	0.999992595	1	Unigene0043293;Unigene0043448;Unigene0048237;Unigene0055620;Unigene0084922;Unigene0092442;Unigene0093292;Unigene0095274;Unigene0097687
GO:1901564	organonitrogen compound metabolic process	97	2329	0.999993158	1	Unigene0001085;Unigene0006196;Unigene0006271;Unigene0006356;Unigene0007167;Unigene0008479;Unigene0008696;Unigene0010299;Unigene0010520;Unigene0011839;Unigene0012834;Unigene0013954;Unigene0014126;Unigene0014519;Unigene0016157;Unigene0017452;Unigene0019635;Unigene0021854;Unigene0027011;Unigene0028765;Unigene0029037;Unigene0029619;Unigene0030950;Unigene0032545;Unigene0032913;Unigene0033581;Unigene00…
GO:0019637	organophosphate metabolic process	48	1347	0.999993266	1	Unigene0000581;Unigene0005876;Unigene0006271;Unigene0007167;Unigene0011839;Unigene0013954;Unigene0016157;Unigene0026320;Unigene0027011;Unigene0028705;Unigene0029619;Unigene0030950;Unigene0032545;Unigene0035123;Unigene0035293;Unigene0039783;Unigene0041574;Unigene0047080;Unigene0048157;Unigene0049146;Unigene0049147;Unigene0049148;Unigene0052134;Unigene0056635;Unigene0056636;Unigene0057261;Unigene00…
GO:0006733	oxidoreduction coenzyme metabolic process	5	337	0.999993645	1	Unigene0032545;Unigene0035293;Unigene0065471;Unigene0083717;Unigene0109709
GO:0016072	rRNA metabolic process	7	398	0.999993958	1	Unigene0028705;Unigene0043448;Unigene0045160;Unigene0051668;Unigene0067169;Unigene0099970;Unigene0100649
GO:0071822	protein complex subunit organization	26	872	0.999994007	1	Unigene0001477;Unigene0001645;Unigene0007167;Unigene0022580;Unigene0022581;Unigene0028705;Unigene0033334;Unigene0036067;Unigene0036558;Unigene0038122;Unigene0038866;Unigene0038867;Unigene0041926;Unigene0043474;Unigene0050067;Unigene0054768;Unigene0055551;Unigene0056579;Unigene0066324;Unigene0082583;Unigene0084922;Unigene0088928;Unigene0089211;Unigene0100649;Unigene0105235;Unigene0109522
GO:0006461	protein complex assembly	14	588	0.999994547	1	Unigene0001477;Unigene0001645;Unigene0007167;Unigene0033334;Unigene0036067;Unigene0036558;Unigene0038122;Unigene0038866;Unigene0038867;Unigene0041926;Unigene0066324;Unigene0084922;Unigene0089211;Unigene0105235
GO:0019362	pyridine nucleotide metabolic process	4	310	0.999995169	1	Unigene0032545;Unigene0035293;Unigene0065471;Unigene0109709
GO:0051186	cofactor metabolic process	24	832	0.99999518	1	Unigene0006196;Unigene0016157;Unigene0025881;Unigene0032545;Unigene0035293;Unigene0038122;Unigene0063216;Unigene0065471;Unigene0068348;Unigene0068450;Unigene0071541;Unigene0073994;Unigene0083717;Unigene0085729;Unigene0086503;Unigene0087578;Unigene0088636;Unigene0092399;Unigene0095491;Unigene0097886;Unigene0097890;Unigene0099283;Unigene0101756;Unigene0109709
GO:0070271	protein complex biogenesis	14	594	0.999995775	1	Unigene0001477;Unigene0001645;Unigene0007167;Unigene0033334;Unigene0036067;Unigene0036558;Unigene0038122;Unigene0038866;Unigene0038867;Unigene0041926;Unigene0066324;Unigene0084922;Unigene0089211;Unigene0105235
GO:0043933	macromolecular complex subunit organization	55	1517	0.999996685	1	Unigene0000883;Unigene0001477;Unigene0001645;Unigene0005391;Unigene0007167;Unigene0008043;Unigene0009629;Unigene0011839;Unigene0013954;Unigene0022580;Unigene0022581;Unigene0023135;Unigene0023345;Unigene0024870;Unigene0028705;Unigene0030429;Unigene0033334;Unigene0036067;Unigene0036558;Unigene0038122;Unigene0038866;Unigene0038867;Unigene0039783;Unigene0041574;Unigene0041926;Unigene0043474;Unigene00…
GO:0006090	pyruvate metabolic process	14	605	0.999997363	1	Unigene0001477;Unigene0007167;Unigene0011839;Unigene0013382;Unigene0016157;Unigene0031175;Unigene0038122;Unigene0041926;Unigene0048237;Unigene0066007;Unigene0073994;Unigene0084832;Unigene0087578;Unigene0092399
GO:0072524	pyridine-containing compound metabolic process	4	323	0.999997625	1	Unigene0032545;Unigene0035293;Unigene0065471;Unigene0109709
GO:0031323	regulation of cellular metabolic process	49	1403	0.999997662	1	Unigene0001738;Unigene0005391;Unigene0005509;Unigene0006661;Unigene0008043;Unigene0009094;Unigene0015301;Unigene0015307;Unigene0015635;Unigene0016020;Unigene0017683;Unigene0018873;Unigene0020469;Unigene0021384;Unigene0023135;Unigene0024870;Unigene0028705;Unigene0038298;Unigene0039867;Unigene0050067;Unigene0050681;Unigene0053989;Unigene0054110;Unigene0054111;Unigene0054570;Unigene0057340;Unigene00…
GO:0006399	tRNA metabolic process	3	290	0.999997865	1	Unigene0014126;Unigene0090463;Unigene0098151
GO:0022607	cellular component assembly	21	790	0.999998388	1	Unigene0001477;Unigene0001645;Unigene0004258;Unigene0007167;Unigene0009629;Unigene0011344;Unigene0021836;Unigene0033334;Unigene0036067;Unigene0036558;Unigene0038122;Unigene0038866;Unigene0038867;Unigene0041926;Unigene0066324;Unigene0070380;Unigene0084922;Unigene0089211;Unigene0097020;Unigene0098947;Unigene0105235
GO:0006605	protein targeting	15	653	0.999998996	1	Unigene0008696;Unigene0016157;Unigene0018886;Unigene0043448;Unigene0048530;Unigene0055620;Unigene0065367;Unigene0068581;Unigene0083938;Unigene0084106;Unigene0087578;Unigene0092442;Unigene0093292;Unigene0096202;Unigene0109120
GO:0046496	nicotinamide nucleotide metabolic process	3	307	0.999999194	1	Unigene0035293;Unigene0065471;Unigene0109709
GO:1901360	organic cyclic compound metabolic process	268	5607	0.999999366	1	Unigene0000252;Unigene0001061;Unigene0001085;Unigene0001680;Unigene0001730;Unigene0001738;Unigene0002337;Unigene0002339;Unigene0002509;Unigene0003155;Unigene0003212;Unigene0003816;Unigene0005045;Unigene0005391;Unigene0006143;Unigene0006196;Unigene0006271;Unigene0006481;Unigene0006699;Unigene0006700;Unigene0006701;Unigene0006954;Unigene0007094;Unigene0007167;Unigene0007561;Unigene0007793;Unigene00…
GO:0065003	macromolecular complex assembly	15	664	0.999999376	1	Unigene0001477;Unigene0001645;Unigene0007167;Unigene0009629;Unigene0033334;Unigene0036067;Unigene0036558;Unigene0038122;Unigene0038866;Unigene0038867;Unigene0041926;Unigene0066324;Unigene0084922;Unigene0089211;Unigene0105235
GO:0006725	cellular aromatic compound metabolic process	258	5432	0.999999415	1	Unigene0000252;Unigene0001061;Unigene0001085;Unigene0001680;Unigene0001730;Unigene0001738;Unigene0002337;Unigene0002339;Unigene0002509;Unigene0003155;Unigene0003212;Unigene0003816;Unigene0005045;Unigene0005391;Unigene0006143;Unigene0006196;Unigene0006271;Unigene0006481;Unigene0006699;Unigene0006700;Unigene0006701;Unigene0006954;Unigene0007094;Unigene0007167;Unigene0007561;Unigene0007793;Unigene00…
GO:0043170	macromolecule metabolic process	601	11342	0.999999453	1	Unigene0000252;Unigene0000307;Unigene0000581;Unigene0001061;Unigene0001085;Unigene0001237;Unigene0001420;Unigene0001426;Unigene0001477;Unigene0001645;Unigene0001669;Unigene0001680;Unigene0001730;Unigene0001738;Unigene0001881;Unigene0001994;Unigene0002004;Unigene0002337;Unigene0002339;Unigene0002509;Unigene0002983;Unigene0003155;Unigene0003212;Unigene0003392;Unigene0003473;Unigene0003816;Unigene00…
GO:0090304	nucleic acid metabolic process	180	4022	0.999999548	1	Unigene0000252;Unigene0001061;Unigene0001085;Unigene0001680;Unigene0002337;Unigene0002339;Unigene0002509;Unigene0003155;Unigene0003212;Unigene0003816;Unigene0005391;Unigene0006143;Unigene0006271;Unigene0006481;Unigene0006699;Unigene0006700;Unigene0006701;Unigene0006954;Unigene0007094;Unigene0007561;Unigene0007793;Unigene0008043;Unigene0009094;Unigene0009177;Unigene0010543;Unigene0010916;Unigene00…
GO:0006739	NADP metabolic process	2	279	0.999999587	1	Unigene0035293;Unigene0065471
GO:0061024	membrane organization	5	395	0.99999971	1	Unigene0001052;Unigene0005921;Unigene0018886;Unigene0018888;Unigene0092399
GO:0051179	localization	218	4745	0.999999721	1	Unigene0000257;Unigene0001052;Unigene0001118;Unigene0001223;Unigene0001477;Unigene0001738;Unigene0002440;Unigene0002673;Unigene0002949;Unigene0003965;Unigene0004778;Unigene0005921;Unigene0005993;Unigene0006067;Unigene0006593;Unigene0006817;Unigene0007077;Unigene0007094;Unigene0007315;Unigene0007376;Unigene0007916;Unigene0008316;Unigene0008672;Unigene0008696;Unigene0008890;Unigene0009261;Unigene00…
GO:0044085	cellular component biogenesis	32	1097	0.999999752	1	Unigene0001477;Unigene0001645;Unigene0004258;Unigene0007167;Unigene0009629;Unigene0011344;Unigene0011839;Unigene0013954;Unigene0014367;Unigene0017470;Unigene0021836;Unigene0023857;Unigene0028705;Unigene0033334;Unigene0036067;Unigene0036558;Unigene0038122;Unigene0038866;Unigene0038867;Unigene0041926;Unigene0043448;Unigene0052134;Unigene0066324;Unigene0070380;Unigene0071902;Unigene0084922;Unigene00…
GO:0051234	establishment of localization	204	4507	0.999999812	1	Unigene0000257;Unigene0001052;Unigene0001118;Unigene0001223;Unigene0001477;Unigene0001738;Unigene0002440;Unigene0002673;Unigene0002949;Unigene0004778;Unigene0005921;Unigene0005993;Unigene0006067;Unigene0006817;Unigene0007077;Unigene0007094;Unigene0007315;Unigene0007376;Unigene0007916;Unigene0008316;Unigene0008672;Unigene0008696;Unigene0008890;Unigene0009261;Unigene0010127;Unigene0011209;Unigene00…
GO:0044267	cellular protein metabolic process	211	4699	0.999999951	1	Unigene0000581;Unigene0001477;Unigene0001645;Unigene0001669;Unigene0001881;Unigene0002004;Unigene0002983;Unigene0004436;Unigene0004600;Unigene0004734;Unigene0005000;Unigene0005010;Unigene0005386;Unigene0005391;Unigene0005993;Unigene0006062;Unigene0006446;Unigene0006661;Unigene0006687;Unigene0007094;Unigene0007134;Unigene0007140;Unigene0007167;Unigene0007863;Unigene0008368;Unigene0008696;Unigene00…
GO:1901566	organonitrogen compound biosynthetic process	47	1482	0.999999955	1	Unigene0001085;Unigene0006271;Unigene0006356;Unigene0007167;Unigene0008696;Unigene0011839;Unigene0012834;Unigene0013954;Unigene0014519;Unigene0021854;Unigene0030950;Unigene0035123;Unigene0035294;Unigene0046306;Unigene0047080;Unigene0048157;Unigene0048237;Unigene0049146;Unigene0049147;Unigene0049148;Unigene0049837;Unigene0051743;Unigene0052134;Unigene0058277;Unigene0058278;Unigene0059600;Unigene00…
GO:0006807	nitrogen compound metabolic process	283	6023	0.999999965	1	Unigene0000252;Unigene0001061;Unigene0001085;Unigene0001680;Unigene0002337;Unigene0002339;Unigene0002509;Unigene0003155;Unigene0003212;Unigene0003816;Unigene0005232;Unigene0005391;Unigene0006143;Unigene0006196;Unigene0006271;Unigene0006356;Unigene0006481;Unigene0006699;Unigene0006700;Unigene0006701;Unigene0006954;Unigene0007094;Unigene0007167;Unigene0007561;Unigene0007793;Unigene0008043;Unigene00…
GO:0006139	nucleobase-containing compound metabolic process	215	4798	0.999999972	1	Unigene0000252;Unigene0001061;Unigene0001085;Unigene0001680;Unigene0002337;Unigene0002339;Unigene0002509;Unigene0003155;Unigene0003212;Unigene0003816;Unigene0005391;Unigene0006143;Unigene0006271;Unigene0006481;Unigene0006699;Unigene0006700;Unigene0006701;Unigene0006954;Unigene0007094;Unigene0007167;Unigene0007561;Unigene0007793;Unigene0008043;Unigene0009094;Unigene0009177;Unigene0010543;Unigene00…
GO:0009668	plastid membrane organization	1	275	0.999999972	1	Unigene0092399
GO:0044237	cellular metabolic process	774	14413	0.999999991	1	Unigene0000252;Unigene0000307;Unigene0000581;Unigene0000767;Unigene0001001;Unigene0001061;Unigene0001085;Unigene0001420;Unigene0001426;Unigene0001477;Unigene0001645;Unigene0001669;Unigene0001680;Unigene0001730;Unigene0001738;Unigene0001740;Unigene0001881;Unigene0001989;Unigene0002004;Unigene0002337;Unigene0002339;Unigene0002472;Unigene0002494;Unigene0002509;Unigene0002950;Unigene0002983;Unigene00…
GO:0046907	intracellular transport	32	1187	0.999999992	1	Unigene0004778;Unigene0005921;Unigene0007094;Unigene0008696;Unigene0016157;Unigene0016482;Unigene0017716;Unigene0018886;Unigene0029665;Unigene0043293;Unigene0043448;Unigene0048237;Unigene0048530;Unigene0053210;Unigene0055620;Unigene0065367;Unigene0067136;Unigene0068581;Unigene0071473;Unigene0071474;Unigene0072082;Unigene0083938;Unigene0084106;Unigene0084922;Unigene0087578;Unigene0092442;Unigene00…
GO:0006810	transport	165	3928	0.999999994	1	Unigene0001052;Unigene0001118;Unigene0001477;Unigene0001738;Unigene0002440;Unigene0002949;Unigene0004778;Unigene0005921;Unigene0005993;Unigene0006067;Unigene0006817;Unigene0007077;Unigene0007094;Unigene0008316;Unigene0008672;Unigene0008696;Unigene0010127;Unigene0011209;Unigene0012439;Unigene0013382;Unigene0013385;Unigene0014546;Unigene0014627;Unigene0015117;Unigene0016157;Unigene0016482;Unigene00…
GO:0046483	heterocycle metabolic process	234	5220	0.999999994	1	Unigene0000252;Unigene0001061;Unigene0001085;Unigene0001680;Unigene0001738;Unigene0002337;Unigene0002339;Unigene0002509;Unigene0003155;Unigene0003212;Unigene0003816;Unigene0005391;Unigene0006143;Unigene0006196;Unigene0006271;Unigene0006481;Unigene0006699;Unigene0006700;Unigene0006701;Unigene0006954;Unigene0007094;Unigene0007167;Unigene0007561;Unigene0007793;Unigene0008043;Unigene0009094;Unigene00…
GO:0051641	cellular localization	36	1292	0.999999995	1	Unigene0004778;Unigene0005921;Unigene0006593;Unigene0007094;Unigene0008696;Unigene0016157;Unigene0016482;Unigene0017716;Unigene0018614;Unigene0018886;Unigene0029665;Unigene0034338;Unigene0043293;Unigene0043448;Unigene0048237;Unigene0048530;Unigene0053210;Unigene0055620;Unigene0065367;Unigene0067136;Unigene0067402;Unigene0068581;Unigene0071473;Unigene0071474;Unigene0072082;Unigene0083938;Unigene00…
GO:0051649	establishment of localization in cell	32	1204	0.999999996	1	Unigene0004778;Unigene0005921;Unigene0007094;Unigene0008696;Unigene0016157;Unigene0016482;Unigene0017716;Unigene0018886;Unigene0029665;Unigene0043293;Unigene0043448;Unigene0048237;Unigene0048530;Unigene0053210;Unigene0055620;Unigene0065367;Unigene0067136;Unigene0068581;Unigene0071473;Unigene0071474;Unigene0072082;Unigene0083938;Unigene0084106;Unigene0084922;Unigene0087578;Unigene0092442;Unigene00…
GO:0006886	intracellular protein transport	16	809	0.999999997	1	Unigene0008696;Unigene0016157;Unigene0018886;Unigene0043448;Unigene0048530;Unigene0055620;Unigene0065367;Unigene0068581;Unigene0072082;Unigene0083938;Unigene0084106;Unigene0087578;Unigene0092442;Unigene0093292;Unigene0096202;Unigene0109120
GO:0044802	single-organism membrane organization	1	315	0.999999998	1	Unigene0092399
GO:0071702	organic substance transport	51	1679	0.999999999	1	Unigene0005921;Unigene0005993;Unigene0007077;Unigene0008696;Unigene0011209;Unigene0012439;Unigene0013382;Unigene0015117;Unigene0016157;Unigene0016482;Unigene0016739;Unigene0017716;Unigene0018886;Unigene0019721;Unigene0023720;Unigene0031175;Unigene0031955;Unigene0034818;Unigene0043293;Unigene0043448;Unigene0047659;Unigene0048237;Unigene0048530;Unigene0052909;Unigene0055620;Unigene0065367;Unigene00…
GO:0044260	cellular macromolecule metabolic process	472	9529	0.999999999	1	Unigene0000252;Unigene0000307;Unigene0000581;Unigene0001061;Unigene0001085;Unigene0001420;Unigene0001426;Unigene0001477;Unigene0001645;Unigene0001669;Unigene0001680;Unigene0001730;Unigene0001738;Unigene0001881;Unigene0002004;Unigene0002337;Unigene0002339;Unigene0002509;Unigene0002983;Unigene0003155;Unigene0003212;Unigene0003473;Unigene0003816;Unigene0004436;Unigene0004600;Unigene0004734;Unigene00…
GO:0034613	cellular protein localization	16	846	0.999999999	1	Unigene0008696;Unigene0016157;Unigene0018886;Unigene0043448;Unigene0048530;Unigene0055620;Unigene0065367;Unigene0068581;Unigene0072082;Unigene0083938;Unigene0084106;Unigene0087578;Unigene0092442;Unigene0093292;Unigene0096202;Unigene0109120
GO:0034641	cellular nitrogen compound metabolic process	238	5403	1	1	Unigene0000252;Unigene0001061;Unigene0001085;Unigene0001680;Unigene0002337;Unigene0002339;Unigene0002509;Unigene0003155;Unigene0003212;Unigene0003816;Unigene0005391;Unigene0006143;Unigene0006196;Unigene0006271;Unigene0006481;Unigene0006699;Unigene0006700;Unigene0006701;Unigene0006954;Unigene0007094;Unigene0007167;Unigene0007561;Unigene0007793;Unigene0008043;Unigene0008696;Unigene0009094;Unigene00…
GO:0070727	cellular macromolecule localization	16	850	1	1	Unigene0008696;Unigene0016157;Unigene0018886;Unigene0043448;Unigene0048530;Unigene0055620;Unigene0065367;Unigene0068581;Unigene0072082;Unigene0083938;Unigene0084106;Unigene0087578;Unigene0092442;Unigene0093292;Unigene0096202;Unigene0109120
GO:0034660	ncRNA metabolic process	11	719	1	1	Unigene0014126;Unigene0028705;Unigene0043448;Unigene0045160;Unigene0050067;Unigene0051668;Unigene0067169;Unigene0090463;Unigene0098151;Unigene0099970;Unigene0100649
GO:0016070	RNA metabolic process	66	2053	1	1	Unigene0000252;Unigene0001085;Unigene0001680;Unigene0002337;Unigene0002339;Unigene0003155;Unigene0006143;Unigene0006271;Unigene0007094;Unigene0010543;Unigene0011839;Unigene0011854;Unigene0013954;Unigene0014126;Unigene0014367;Unigene0015879;Unigene0019763;Unigene0019771;Unigene0020295;Unigene0028705;Unigene0029492;Unigene0032571;Unigene0035605;Unigene0039816;Unigene0040175;Unigene0043448;Unigene00…
GO:0006996	organelle organization	84	2442	1	1	Unigene0000883;Unigene0001052;Unigene0001477;Unigene0001645;Unigene0004258;Unigene0005391;Unigene0008043;Unigene0011344;Unigene0011839;Unigene0013954;Unigene0017863;Unigene0018313;Unigene0020819;Unigene0022580;Unigene0022581;Unigene0023135;Unigene0023345;Unigene0024870;Unigene0028705;Unigene0030429;Unigene0038650;Unigene0039158;Unigene0039783;Unigene0040208;Unigene0041574;Unigene0041926;Unigene00…
GO:0019538	protein metabolic process	240	5518	1	1	Unigene0000581;Unigene0001237;Unigene0001477;Unigene0001645;Unigene0001669;Unigene0001881;Unigene0002004;Unigene0002983;Unigene0004436;Unigene0004600;Unigene0004734;Unigene0005000;Unigene0005010;Unigene0005386;Unigene0005391;Unigene0005993;Unigene0006062;Unigene0006446;Unigene0006647;Unigene0006661;Unigene0006687;Unigene0007094;Unigene0007134;Unigene0007140;Unigene0007167;Unigene0007863;Unigene00…
GO:0009987	cellular process	991	18108	1	1	Unigene0000252;Unigene0000257;Unigene0000307;Unigene0000581;Unigene0000767;Unigene0000883;Unigene0001001;Unigene0001052;Unigene0001061;Unigene0001085;Unigene0001223;Unigene0001420;Unigene0001426;Unigene0001477;Unigene0001645;Unigene0001669;Unigene0001680;Unigene0001730;Unigene0001738;Unigene0001740;Unigene0001881;Unigene0001989;Unigene0002004;Unigene0002337;Unigene0002339;Unigene0002440;Unigene00…
GO:0016043	cellular component organization	133	3571	1	1	Unigene0000883;Unigene0001052;Unigene0001477;Unigene0001645;Unigene0004258;Unigene0005391;Unigene0005921;Unigene0006271;Unigene0007167;Unigene0007358;Unigene0008043;Unigene0009629;Unigene0011344;Unigene0011839;Unigene0013385;Unigene0013954;Unigene0014546;Unigene0017863;Unigene0018313;Unigene0018886;Unigene0018888;Unigene0020217;Unigene0020819;Unigene0021129;Unigene0021836;Unigene0022326;Unigene00…
GO:0015031	protein transport	26	1232	1	1	Unigene0005921;Unigene0005993;Unigene0007077;Unigene0008696;Unigene0011209;Unigene0016157;Unigene0018886;Unigene0034818;Unigene0043293;Unigene0043448;Unigene0048530;Unigene0052909;Unigene0055620;Unigene0065367;Unigene0068581;Unigene0072082;Unigene0082745;Unigene0083938;Unigene0084106;Unigene0087578;Unigene0092442;Unigene0093292;Unigene0093365;Unigene0095394;Unigene0096202;Unigene0109120
GO:0009657	plastid organization	2	477	1	1	Unigene0038650;Unigene0092399
GO:0045184	establishment of protein localization	26	1243	1	1	Unigene0005921;Unigene0005993;Unigene0007077;Unigene0008696;Unigene0011209;Unigene0016157;Unigene0018886;Unigene0034818;Unigene0043293;Unigene0043448;Unigene0048530;Unigene0052909;Unigene0055620;Unigene0065367;Unigene0068581;Unigene0072082;Unigene0082745;Unigene0083938;Unigene0084106;Unigene0087578;Unigene0092442;Unigene0093292;Unigene0093365;Unigene0095394;Unigene0096202;Unigene0109120
GO:0071840	cellular component organization or biogenesis	139	3750	1	1	Unigene0000883;Unigene0001052;Unigene0001477;Unigene0001645;Unigene0004258;Unigene0005391;Unigene0005921;Unigene0006271;Unigene0007167;Unigene0007358;Unigene0008043;Unigene0009629;Unigene0011344;Unigene0011839;Unigene0013385;Unigene0013954;Unigene0014367;Unigene0014546;Unigene0017470;Unigene0017863;Unigene0018313;Unigene0018886;Unigene0018888;Unigene0019771;Unigene0020217;Unigene0020819;Unigene00…
GO:0033036	macromolecule localization	42	1681	1	1	Unigene0003965;Unigene0005921;Unigene0005993;Unigene0007077;Unigene0008696;Unigene0011209;Unigene0016157;Unigene0016371;Unigene0018886;Unigene0018888;Unigene0034818;Unigene0036315;Unigene0043293;Unigene0043448;Unigene0044812;Unigene0047268;Unigene0048237;Unigene0048318;Unigene0048530;Unigene0050995;Unigene0052909;Unigene0055147;Unigene0055620;Unigene0060214;Unigene0065367;Unigene0068581;Unigene00…
GO:0044238	primary metabolic process	644	12786	1	1	Unigene0000125;Unigene0000252;Unigene0000581;Unigene0001001;Unigene0001061;Unigene0001085;Unigene0001237;Unigene0001477;Unigene0001645;Unigene0001669;Unigene0001680;Unigene0001740;Unigene0001881;Unigene0001989;Unigene0002004;Unigene0002337;Unigene0002339;Unigene0002509;Unigene0002511;Unigene0002983;Unigene0003155;Unigene0003212;Unigene0003453;Unigene0003473;Unigene0003816;Unigene0004436;Unigene00…
GO:0008104	protein localization	36	1563	1	1	Unigene0005921;Unigene0005993;Unigene0007077;Unigene0008696;Unigene0011209;Unigene0016157;Unigene0016371;Unigene0018886;Unigene0034818;Unigene0036315;Unigene0043293;Unigene0043448;Unigene0047268;Unigene0048237;Unigene0048318;Unigene0048530;Unigene0050995;Unigene0052909;Unigene0055620;Unigene0060214;Unigene0065367;Unigene0068581;Unigene0072082;Unigene0073403;Unigene0082745;Unigene0083938;Unigene00…
