# Supplementary material for: Transcriptome Analysis of Kiwifruit in Response to Pseudomonas syringae pv. actinidiae Infection
Source: Int J Mol Sci. 2018 Jan 26;19(2):373. doi: 10.3390/ijms19020373 (PMC5855595; doi:10.3390/ijms19020373)
Supplement: Supplementary file 1 [file ijms-19-00373-s001.zip › Supplementary final done ijms-249570/Supplemental Table 2ú║KEGG classification of differentially expressed genes.xls]

KEGG_A_class	KEGG_B_class	Pathway	PY3-VS-XJ3 (925)	All (11433)	Pvalue	Qvalue	Pathway ID	Genes	K_IDs
Genetic Information Processing	Translation	Ribosome	143	797	6.188661e-21	7.055074e-19	ko03010	Unigene0001994;Unigene0002945;Unigene0003392;Unigene0003473;Unigene0003607;Unigene0005568;Unigene0005882;Unigene0006143;Unigene0006271;Unigene0006302;Unigene0006611;Unigene0006616;Unigene0007288;Unigene0008249;Unigene0008267;Unigene0009629;Unigene0010543;Unigene0010711;Unigene0011682;Unigene0011800;Unigene0011839;Unigene0012750;Unigene0012870;Unigene0013954;Unigene0014173;Unigene0014367;Unigene00…	K02866+K02967+K02900+K02891+K02947+K02940+K02976+K02868+K02930+K02866+K02917+K02941+K02935+K02974+K02978+K02998+K02955+K02910+K02883+K02975+K02885+K02883+K02975+K02885+K02880+K02870+K02908+K02984+K02978+K02964+K02958+K02868+K02929+K02929+K02980+K02905+K02983+K02923+K02960+K02925+K02927+K02891+K02875+K02962+K02910+K02922+K02930+K02984+K02901+K02912+K02969+K02971+K02934+K02934+K02883+K02915+K02920+…
Metabolism	Biosynthesis of other secondary metabolites	Phenylpropanoid biosynthesis	64	317	4.274583e-12	2.436512e-10	ko00940	Unigene0005044;Unigene0005045;Unigene0006172;Unigene0007621;Unigene0017452;Unigene0022981;Unigene0023238;Unigene0023580;Unigene0023969;Unigene0027767;Unigene0027868;Unigene0027869;Unigene0032501;Unigene0036844;Unigene0036973;Unigene0038612;Unigene0038653;Unigene0038686;Unigene0038687;Unigene0038688;Unigene0040062;Unigene0040066;Unigene0040133;Unigene0041466;Unigene0041467;Unigene0042118;Unigene00…	K00083+K00083+K00430+K00083+K10775+K00083+K00083+K00083+K01188+K00083+K00083+K00083+K00430+K00083+K00083+K00083+K12355+K00083+K00083+K00083+K00083+K00083+K00083+K00083+K00083+K00430+K11188+K00083+K01188+K00430+K01188+K00083+K00083+K00083+K00083+K12355+K00083+K00083+K00083+K00083+K00083+K00083+K00083+K00083+K00083+K00083+K00083+K13065+K00430+K00083+K00083+K13065+K09753+K01188+K10775+K01188+K12355+…
Metabolism	Carbohydrate metabolism	Glyoxylate and dicarboxylate metabolism	55	297	4.030453e-09	1.531572e-07	ko00630	Unigene0001001;Unigene0002472;Unigene0004590;Unigene0004714;Unigene0007723;Unigene0009905;Unigene0011673;Unigene0017049;Unigene0021619;Unigene0025696;Unigene0026683;Unigene0026886;Unigene0029037;Unigene0029049;Unigene0031104;Unigene0031695;Unigene0033414;Unigene0034986;Unigene0035532;Unigene0035533;Unigene0038856;Unigene0039215;Unigene0041597;Unigene0041683;Unigene0043056;Unigene0045353;Unigene00…	K01638+K01681+K00026+K01681+K03781+K03781+K01637+K00122+K00026+K03781+K03781+K00026+K00600+K01681+K00122+K01915+K01638+K01647+K01638+K01638+K03781+K01647+K01647+K01681+K00281+K00026+K01915+K01638+K01637+K01637+K00122+K00122+K00026+K00026+K00122+K00122+K00122+K00122+K01637+K01637+K01638+K01681+K01681+K00026+K00122+K00122+K00122+K00122+K00122+K00284+K01638+K01915+K01602+K01915+K00122
Metabolism	Carbohydrate metabolism	Pyruvate metabolism	56	312	9.353444e-09	2.325237e-07	ko00620	Unigene0001001;Unigene0001889;Unigene0004590;Unigene0005232;Unigene0005703;Unigene0007580;Unigene0009729;Unigene0015549;Unigene0019727;Unigene0021619;Unigene0025397;Unigene0025398;Unigene0025403;Unigene0025404;Unigene0026886;Unigene0028836;Unigene0029061;Unigene0029366;Unigene0029842;Unigene0032543;Unigene0033414;Unigene0034294;Unigene0035532;Unigene0035533;Unigene0037774;Unigene0039810;Unigene00…	K01638+K11262+K00026+K01679+K01610+K01895+K01759+K11262+K00128+K00026+K00128+K00128+K00128+K00128+K00026+K01895+K01679+K01610+K00128+K01895+K01638+K00029+K01638+K01638+K01610+K00128+K00128+K01610+K00026+K01610+K01638+K00128+K00026+K00026+K01610+K00128+K00128+K00128+K00128+K00128+K01638+K11262+K11262+K00128+K01069+K00026+K00128+K00128+K01759+K00028+K01895+K01638+K01958+K01895+K01069+K00128
Metabolism	Amino acid metabolism	Tryptophan metabolism	28	105	1.019841e-08	2.325237e-07	ko00380	Unigene0006307;Unigene0007723;Unigene0009905;Unigene0010419;Unigene0019727;Unigene0022776;Unigene0025397;Unigene0025398;Unigene0025403;Unigene0025404;Unigene0025696;Unigene0026683;Unigene0029842;Unigene0038856;Unigene0039810;Unigene0039811;Unigene0048502;Unigene0061356;Unigene0061357;Unigene0061359;Unigene0061360;Unigene0061361;Unigene0070811;Unigene0076485;Unigene0081421;Unigene0082005;Unigene00…	K11816+K03781+K03781+K11816+K00128+K01426+K00128+K00128+K00128+K00128+K03781+K03781+K00128+K03781+K00128+K00128+K00128+K00128+K00128+K00128+K00128+K00128+K00128+K16903+K00128+K00128+K00164+K00128
Metabolism	Global and Overview	Carbon metabolism	112	840	4.87759e-08	9.267421e-07	ko01200	Unigene0001001;Unigene0002472;Unigene0002511;Unigene0004590;Unigene0004714;Unigene0005232;Unigene0005703;Unigene0006356;Unigene0006834;Unigene0007580;Unigene0007723;Unigene0007924;Unigene0008014;Unigene0008479;Unigene0009905;Unigene0011673;Unigene0013187;Unigene0015690;Unigene0017049;Unigene0019939;Unigene0021619;Unigene0022186;Unigene0023527;Unigene0025696;Unigene0025816;Unigene0026683;Unigene00…	K01638+K01681+K01689+K00026+K01681+K01679+K01610+K00030+K00249+K01895+K03781+K01624+K01810+K00640+K03781+K01637+K00616+K00134+K00122+K00121+K00026+K01689+K00033+K03781+K00234+K03781+K00026+K01895+K00600+K01681+K01679+K01610+K00140+K00122+K00140+K01895+K00927+K01689+K01638+K00029+K01647+K01638+K01638+K01610+K01900+K00031+K03781+K01689+K01647+K00249+K01647+K01681+K00281+K01610+K01689+K01689+K00026+…
Metabolism	Metabolism of other amino acids	beta-Alanine metabolism	26	124	5.173292e-06	8.425076e-05	ko00410	Unigene0006834;Unigene0019727;Unigene0025397;Unigene0025398;Unigene0025403;Unigene0025404;Unigene0029842;Unigene0030527;Unigene0031556;Unigene0039491;Unigene0039810;Unigene0039811;Unigene0046119;Unigene0048502;Unigene0061356;Unigene0061357;Unigene0061359;Unigene0061360;Unigene0061361;Unigene0063101;Unigene0070811;Unigene0081421;Unigene0082005;Unigene0096013;Unigene0101754;Unigene0109213	K00249+K00128+K00128+K00128+K00128+K00128+K00128+K00140+K00140+K00249+K00128+K00128+K00276+K00128+K00128+K00128+K00128+K00128+K00128+K00276+K00128+K00128+K00128+K00276+K01580+K00128
Metabolism	Lipid metabolism	Fatty acid degradation	29	152	1.071765e-05	1.482076e-04	ko00071	Unigene0006834;Unigene0019727;Unigene0019939;Unigene0025397;Unigene0025398;Unigene0025403;Unigene0025404;Unigene0026760;Unigene0029842;Unigene0038614;Unigene0039491;Unigene0039497;Unigene0039498;Unigene0039499;Unigene0039810;Unigene0039811;Unigene0048502;Unigene0061356;Unigene0061357;Unigene0061359;Unigene0061360;Unigene0061361;Unigene0070811;Unigene0076687;Unigene0081421;Unigene0082005;Unigene00…	K00249+K00128+K00121+K00128+K00128+K00128+K00128+K07513+K00128+K00001+K00249+K00232+K00232+K00232+K00128+K00128+K00128+K00128+K00128+K00128+K00128+K00128+K00128+K00121+K00128+K00128+K18857+K01897+K00128
Metabolism	Amino acid metabolism	Histidine metabolism	18	72	1.17006e-05	1.482076e-04	ko00340	Unigene0019727;Unigene0025397;Unigene0025398;Unigene0025403;Unigene0025404;Unigene0029842;Unigene0039810;Unigene0039811;Unigene0048502;Unigene0061356;Unigene0061357;Unigene0061359;Unigene0061360;Unigene0061361;Unigene0070811;Unigene0081421;Unigene0082005;Unigene0109213	K00128+K00128+K00128+K00128+K00128+K00128+K00128+K00128+K00128+K00128+K00128+K00128+K00128+K00128+K00128+K00128+K00128+K00128
Metabolism	Metabolism of terpenoids and polyketides	Monoterpenoid biosynthesis	8	17	2.23514e-05	2.548060e-04	ko00902	Unigene0000299;Unigene0006208;Unigene0050342;Unigene0063298;Unigene0079648;Unigene0082322;Unigene0082327;Unigene0094725	K15086+K18108+K15086+K18108+K15086+K15096+K15096+K18108
Metabolism	Carbohydrate metabolism	Pentose and glucuronate interconversions	31	182	5.530505e-05	5.409016e-04	ko00040	Unigene0005006;Unigene0007991;Unigene0008409;Unigene0019727;Unigene0020217;Unigene0025397;Unigene0025398;Unigene0025403;Unigene0025404;Unigene0028569;Unigene0029842;Unigene0034568;Unigene0036433;Unigene0036434;Unigene0037010;Unigene0039810;Unigene0039811;Unigene0048502;Unigene0052472;Unigene0056642;Unigene0061356;Unigene0061357;Unigene0061359;Unigene0061360;Unigene0061361;Unigene0070811;Unigene00…	K00008+K00008+K00008+K00128+K01051+K00128+K00128+K00128+K00128+K01051+K00128+K00011+K00008+K00008+K01728+K00128+K00128+K00128+K00963+K01051+K00128+K00128+K00128+K00128+K00128+K00128+K01051+K00128+K00128+K01728+K00128
Metabolism	Carbohydrate metabolism	Glycolysis / Gluconeogenesis	52	370	5.693701e-05	5.409016e-04	ko00010	Unigene0002511;Unigene0005703;Unigene0007580;Unigene0007924;Unigene0008014;Unigene0015690;Unigene0019727;Unigene0019939;Unigene0022186;Unigene0025397;Unigene0025398;Unigene0025403;Unigene0025404;Unigene0028836;Unigene0029366;Unigene0029842;Unigene0032543;Unigene0032545;Unigene0033221;Unigene0034558;Unigene0037774;Unigene0038614;Unigene0038993;Unigene0039810;Unigene0039811;Unigene0043346;Unigene00…	K01689+K01610+K01895+K01624+K01810+K00134+K00128+K00121+K01689+K00128+K00128+K00128+K00128+K01895+K01610+K00128+K01895+K00927+K01689+K01568+K01610+K00001+K01689+K00128+K00128+K01610+K01689+K01689+K01610+K01803+K01803+K00128+K01624+K01610+K00128+K00128+K00128+K00128+K00128+K00134+K00134+K00134+K00128+K00121+K00128+K00128+K18857+K00850+K03841+K01895+K01895+K00128
Metabolism	Carbohydrate metabolism	Ascorbate and aldarate metabolism	23	120	7.94436e-05	6.966593e-04	ko00053	Unigene0019727;Unigene0021302;Unigene0024479;Unigene0025397;Unigene0025398;Unigene0025403;Unigene0025404;Unigene0029842;Unigene0039810;Unigene0039811;Unigene0048502;Unigene0061356;Unigene0061357;Unigene0061359;Unigene0061360;Unigene0061361;Unigene0068586;Unigene0070811;Unigene0071497;Unigene0071498;Unigene0081421;Unigene0082005;Unigene0109213	K00128+K19642+K08232+K00128+K00128+K00128+K00128+K00128+K00128+K00128+K00128+K00128+K00128+K00128+K00128+K00128+K00469+K00128+K14190+K14190+K00128+K00128+K00128
Metabolism	Lipid metabolism	alpha-Linolenic acid metabolism	18	83	9.019031e-05	7.344068e-04	ko00592	Unigene0000180;Unigene0013385;Unigene0016157;Unigene0017898;Unigene0026760;Unigene0039497;Unigene0039498;Unigene0039499;Unigene0041378;Unigene0041379;Unigene0070382;Unigene0073528;Unigene0076711;Unigene0084112;Unigene0087578;Unigene0091860;Unigene0091861;Unigene0107422	K05894+K10529+K01723+K00454+K07513+K00232+K00232+K00232+K08241+K08241+K00454+K10528+K08241+K18857+K01723+K00454+K00454+K10526
Metabolism	Carbohydrate metabolism	Citrate cycle (TCA cycle)	34	219	0.0001650674	1.254512e-03	ko00020	Unigene0002472;Unigene0004590;Unigene0004714;Unigene0005232;Unigene0005703;Unigene0006356;Unigene0014781;Unigene0021619;Unigene0025816;Unigene0026886;Unigene0029049;Unigene0029061;Unigene0029366;Unigene0034986;Unigene0037774;Unigene0038122;Unigene0038182;Unigene0039215;Unigene0041597;Unigene0041683;Unigene0043346;Unigene0045353;Unigene0045647;Unigene0058601;Unigene0058602;Unigene0060064;Unigene00…	K01681+K00026+K01681+K01679+K01610+K00030+K01648+K00026+K00234+K00026+K01681+K01679+K01610+K01647+K01610+K01900+K00031+K01647+K01647+K01681+K01610+K00026+K01610+K00026+K00026+K01610+K01681+K01681+K00026+K01900+K00164+K01648+K01958+K00030
Metabolism	Amino acid metabolism	Valine, leucine and isoleucine degradation	24	148	0.0007717193	5.498500e-03	ko00280	Unigene0006834;Unigene0013361;Unigene0019727;Unigene0025397;Unigene0025398;Unigene0025403;Unigene0025404;Unigene0026760;Unigene0029842;Unigene0030527;Unigene0031556;Unigene0039491;Unigene0039810;Unigene0039811;Unigene0048502;Unigene0061356;Unigene0061357;Unigene0061359;Unigene0061360;Unigene0061361;Unigene0070811;Unigene0081421;Unigene0082005;Unigene0109213	K00249+K05607+K00128+K00128+K00128+K00128+K00128+K07513+K00128+K00140+K00140+K00249+K00128+K00128+K00128+K00128+K00128+K00128+K00128+K00128+K00128+K00128+K00128+K00128
Metabolism	Amino acid metabolism	Lysine degradation	22	135	0.001175278	7.881276e-03	ko00310	Unigene0019727;Unigene0025397;Unigene0025398;Unigene0025403;Unigene0025404;Unigene0029842;Unigene0039810;Unigene0039811;Unigene0048502;Unigene0061356;Unigene0061357;Unigene0061359;Unigene0061360;Unigene0061361;Unigene0070811;Unigene0081421;Unigene0082005;Unigene0095179;Unigene0097886;Unigene0097890;Unigene0098191;Unigene0109213	K00128+K00128+K00128+K00128+K00128+K00128+K00128+K00128+K00128+K00128+K00128+K00128+K00128+K00128+K00128+K00128+K00128+K11420+K14157+K14157+K00164+K00128
Metabolism	Lipid metabolism	Biosynthesis of unsaturated fatty acids	16	88	0.001677365	1.062331e-02	ko01040	Unigene0004858;Unigene0010612;Unigene0013258;Unigene0016806;Unigene0016807;Unigene0023786;Unigene0026760;Unigene0027669;Unigene0030610;Unigene0038290;Unigene0039497;Unigene0039498;Unigene0039499;Unigene0063811;Unigene0077588;Unigene0080156	K00059+K00507+K00059+K00507+K00507+K00059+K07513+K00059+K00059+K03921+K00232+K00232+K00232+K00507+K10257+K00507
Metabolism	Amino acid metabolism	Arginine and proline metabolism	21	137	0.003241569	1.761437e-02	ko00330	Unigene0019727;Unigene0022776;Unigene0025397;Unigene0025398;Unigene0025403;Unigene0025404;Unigene0029842;Unigene0039810;Unigene0039811;Unigene0048502;Unigene0061301;Unigene0061356;Unigene0061357;Unigene0061359;Unigene0061360;Unigene0061361;Unigene0067240;Unigene0070811;Unigene0081421;Unigene0082005;Unigene0109213	K00128+K01426+K00128+K00128+K00128+K00128+K00128+K00128+K00128+K00128+K00472+K00128+K00128+K00128+K00128+K00128+K00472+K00128+K00128+K00128+K00128
Metabolism	Metabolism of terpenoids and polyketides	Limonene and pinene degradation	8	32	0.003244753	1.761437e-02	ko00903	Unigene0019727;Unigene0025403;Unigene0039811;Unigene0061356;Unigene0061359;Unigene0061360;Unigene0081421;Unigene0109213	K00128+K00128+K00128+K00128+K00128+K00128+K00128+K00128
Metabolism	Metabolism of terpenoids and polyketides	Diterpenoid biosynthesis	8	32	0.003244753	1.761437e-02	ko00904	Unigene0021363;Unigene0024089;Unigene0047569;Unigene0049239;Unigene0076017;Unigene0076018;Unigene0092979;Unigene0092980	K17961+K04124+K04124+K04125+K17982+K17982+K17961+K17961
Metabolism	Amino acid metabolism	Tyrosine metabolism	14	86	0.008766904	4.542850e-02	ko00350	Unigene0010520;Unigene0019939;Unigene0021572;Unigene0021573;Unigene0021575;Unigene0038614;Unigene0044353;Unigene0046119;Unigene0063101;Unigene0075775;Unigene0076687;Unigene0084112;Unigene0096013;Unigene0096541	K01800+K00121+K00422+K00422+K00422+K00001+K01557+K00276+K00276+K07253+K00121+K18857+K00276+K00422
Environmental Information Processing	Membrane transport	ABC transporters	25	189	0.009888204	4.901110e-02	ko02010	Unigene0000257;Unigene0001223;Unigene0002673;Unigene0007315;Unigene0008316;Unigene0008317;Unigene0009261;Unigene0011083;Unigene0031861;Unigene0032001;Unigene0042288;Unigene0043474;Unigene0048451;Unigene0054768;Unigene0060357;Unigene0061270;Unigene0061532;Unigene0064436;Unigene0075423;Unigene0075424;Unigene0081883;Unigene0092246;Unigene0100321;Unigene0100322;Unigene0102360	K05666+K05677+K05666+K05658+K05674+K05674+K05666+K05658+K05658+K05658+K05666+K05658+K05658+K05658+K05658+K05643+K05658+K05658+K05658+K05658+K05658+K05658+K05643+K05643+K05666
Metabolism	Lipid metabolism	Glycerolipid metabolism	22	161	0.01040091	4.940432e-02	ko00561	Unigene0019727;Unigene0021582;Unigene0025397;Unigene0025398;Unigene0025403;Unigene0025404;Unigene0025870;Unigene0029842;Unigene0034568;Unigene0039810;Unigene0039811;Unigene0048502;Unigene0061356;Unigene0061357;Unigene0061359;Unigene0061360;Unigene0061361;Unigene0068135;Unigene0070811;Unigene0081421;Unigene0082005;Unigene0109213	K00128+K00864+K00128+K00128+K00128+K00128+K00864+K00128+K00011+K00128+K00128+K00128+K00128+K00128+K00128+K00128+K00128+K13519+K00128+K00128+K00128+K00128
Metabolism	Carbohydrate metabolism	Propanoate metabolism	15	107	0.02507448	1.143396e-01	ko00640	Unigene0001889;Unigene0006834;Unigene0007580;Unigene0015549;Unigene0028836;Unigene0030527;Unigene0031556;Unigene0032543;Unigene0038122;Unigene0039491;Unigene0066828;Unigene0066832;Unigene0082153;Unigene0101726;Unigene0103182	K11262+K00249+K01895+K11262+K01895+K00140+K00140+K01895+K01900+K00249+K11262+K11262+K01900+K01895+K01895
Metabolism	Energy metabolism	Carbon fixation in photosynthetic organisms	31	269	0.0284669	1.248164e-01	ko00710	Unigene0004590;Unigene0005703;Unigene0007924;Unigene0015690;Unigene0021619;Unigene0026886;Unigene0029366;Unigene0032545;Unigene0034294;Unigene0037774;Unigene0043346;Unigene0045353;Unigene0045647;Unigene0046858;Unigene0046859;Unigene0049971;Unigene0049972;Unigene0049973;Unigene0058098;Unigene0058601;Unigene0058602;Unigene0060064;Unigene0066005;Unigene0066007;Unigene0066008;Unigene0078729;Unigene00…	K00026+K01610+K01624+K00134+K00026+K00026+K01610+K00927+K00029+K01610+K01610+K00026+K01610+K01803+K01803+K00615+K00615+K00615+K01624+K00026+K00026+K01610+K00134+K00134+K00134+K01807+K00026+K00028+K03841+K00615+K01602
Metabolism	Biosynthesis of other secondary metabolites	Isoquinoline alkaloid biosynthesis	7	39	0.03482203	1.470263e-01	ko00950	Unigene0021572;Unigene0021573;Unigene0021575;Unigene0046119;Unigene0063101;Unigene0096013;Unigene0096541	K00422+K00422+K00422+K00276+K00276+K00276+K00422
Metabolism	Metabolism of terpenoids and polyketides	Sesquiterpenoid and triterpenoid biosynthesis	4	17	0.04330857	1.763277e-01	ko00909	Unigene0002385;Unigene0059063;Unigene0071361;Unigene0078763	K15803+K15891+K15803+K15813
Metabolism	Global and Overview	Fatty acid metabolism	25	218	0.0478132	1.879553e-01	ko01212	Unigene0001889;Unigene0004858;Unigene0006834;Unigene0010612;Unigene0013258;Unigene0015549;Unigene0016806;Unigene0016807;Unigene0023786;Unigene0025881;Unigene0026760;Unigene0027669;Unigene0030610;Unigene0038290;Unigene0039491;Unigene0039497;Unigene0039498;Unigene0039499;Unigene0063811;Unigene0064012;Unigene0066828;Unigene0066832;Unigene0077588;Unigene0080156;Unigene0105233	K11262+K00059+K00249+K00507+K00059+K11262+K00507+K00507+K00059+K00648+K07513+K00059+K00059+K03921+K00249+K00232+K00232+K00232+K00507+K09458+K11262+K11262+K10257+K00507+K01897
Metabolism	Metabolism of terpenoids and polyketides	Carotenoid biosynthesis	8	51	0.05077716	1.929532e-01	ko00906	Unigene0012510;Unigene0015701;Unigene0040528;Unigene0040529;Unigene0040530;Unigene0073994;Unigene0084442;Unigene0088934	K14593+K09843+K09840+K09840+K09840+K09837+K06443+K09843
Organismal Systems	Environmental adaptation	Plant-pathogen interaction	59	593	0.0549078	2.019190e-01	ko04626	Unigene0000372;Unigene0003936;Unigene0003950;Unigene0003953;Unigene0005010;Unigene0010803;Unigene0011997;Unigene0012474;Unigene0013659;Unigene0014747;Unigene0014785;Unigene0015115;Unigene0015443;Unigene0015451;Unigene0019992;Unigene0021077;Unigene0021582;Unigene0022616;Unigene0023646;Unigene0023720;Unigene0031216;Unigene0032133;Unigene0038073;Unigene0038415;Unigene0038906;Unigene0047086;Unigene00…	K13459+K13457+K13457+K13457+K04079+K13457+K13459+K13459+K13448+K02183+K13457+K13459+K13459+K13459+K13448+K13424+K00864+K13425+K13449+K13448+K02183+K13432+K13448+K02183+K13457+K13448+K02183+K02183+K13459+K13459+K13425+K13425+K13459+K13459+K13425+K13429+K13429+K13448+K13448+K13448+K13457+K13459+K13432+K13457+K13457+K13412+K13412+K13424+K13424+K13425+K13436+K13447+K13412+K13412+K13412+K13412+K13459+…
Metabolism	Energy metabolism	Oxidative phosphorylation	41	403	0.07435178	2.648782e-01	ko00190	Unigene0006067;Unigene0008006;Unigene0008739;Unigene0011117;Unigene0012439;Unigene0020598;Unigene0021698;Unigene0025816;Unigene0025950;Unigene0027011;Unigene0027796;Unigene0029619;Unigene0030950;Unigene0031860;Unigene0032291;Unigene0037306;Unigene0038286;Unigene0038287;Unigene0043021;Unigene0044388;Unigene0047719;Unigene0047720;Unigene0048157;Unigene0050715;Unigene0058277;Unigene0058278;Unigene00…	K02155+K03883+K03879+K03940+K05572+K05579+K01507+K00234+K00419+K02147+K02265+K02147+K02133+K00413+K02261+K03882+K03881+K03881+K01535+K03883+K03878+K03878+K02128+K01507+K02132+K02132+K02133+K00412+K02111+K02262+K01535+K02256+K05579+K01535+K03883+K02126+K02128+K02267+K11352+K02137+K00411
Metabolism	Global and Overview	Biosynthesis of amino acids	57	601	0.1145684	3.957817e-01	ko01230	Unigene0002472;Unigene0002511;Unigene0004714;Unigene0006356;Unigene0007249;Unigene0007924;Unigene0008479;Unigene0012834;Unigene0013187;Unigene0015690;Unigene0022186;Unigene0027090;Unigene0029037;Unigene0029049;Unigene0031695;Unigene0032545;Unigene0033221;Unigene0034986;Unigene0035294;Unigene0038182;Unigene0038993;Unigene0039215;Unigene0041597;Unigene0041683;Unigene0044218;Unigene0045249;Unigene00…	K01681+K01689+K01681+K00030+K01735+K01624+K00640+K00549+K00616+K00134+K01689+K01620+K00600+K01681+K01915+K00927+K01689+K01647+K10206+K00031+K01689+K01647+K01647+K01681+K05359+K01689+K01689+K01915+K01803+K01803+K00615+K00615+K00615+K01624+K00134+K00134+K00134+K01695+K01754+K01681+K01681+K05359+K01807+K00850+K14682+K00948+K00789+K00800+K00891+K00052+K14677+K01915+K00615+K01958+K00616+K00030+K01915
Metabolism	Metabolism of cofactors and vitamins	Thiamine metabolism	7	53	0.1335575	4.478104e-01	ko00730	Unigene0032913;Unigene0036078;Unigene0050475;Unigene0059601;Unigene0059602;Unigene0095679;Unigene0095680	K18278+K18278+K01662+K03146+K03146+K01662+K01662
Metabolism	Lipid metabolism	Fatty acid biosynthesis	13	116	0.1437378	4.681745e-01	ko00061	Unigene0001889;Unigene0004858;Unigene0013258;Unigene0015549;Unigene0023786;Unigene0025881;Unigene0027669;Unigene0030610;Unigene0038290;Unigene0064012;Unigene0066828;Unigene0066832;Unigene0105233	K11262+K00059+K00059+K11262+K00059+K00648+K00059+K00059+K03921+K09458+K11262+K11262+K01897
Metabolism	Energy metabolism	Nitrogen metabolism	8	65	0.1525612	4.831105e-01	ko00910	Unigene0031695;Unigene0042937;Unigene0045855;Unigene0057963;Unigene0080786;Unigene0099615;Unigene0102388;Unigene0109672	K01915+K01674+K01915+K01673+K00262+K00284+K01915+K01915
Metabolism	Carbohydrate metabolism	Fructose and mannose metabolism	16	153	0.1739243	5.358749e-01	ko00051	Unigene0003453;Unigene0005006;Unigene0007924;Unigene0007991;Unigene0008409;Unigene0017730;Unigene0034568;Unigene0036433;Unigene0036434;Unigene0046858;Unigene0046859;Unigene0058098;Unigene0058628;Unigene0084832;Unigene0101415;Unigene0102455	K01809+K00008+K01624+K00008+K00008+K01711+K00011+K00008+K00008+K01803+K01803+K01624+K19355+K00850+K03841+K17497
Metabolism	Carbohydrate metabolism	Pentose phosphate pathway	17	173	0.234903	6.689517e-01	ko00030	Unigene0007924;Unigene0008014;Unigene0013187;Unigene0023527;Unigene0049971;Unigene0049972;Unigene0049973;Unigene0053180;Unigene0058098;Unigene0065471;Unigene0070339;Unigene0078729;Unigene0084832;Unigene0085729;Unigene0101415;Unigene0102428;Unigene0105374	K01624+K01810+K00616+K00033+K00615+K00615+K00615+K00033+K01624+K01057+K00036+K01807+K00850+K00948+K03841+K00615+K00616
Metabolism	Amino acid metabolism	Phenylalanine metabolism	9	84	0.2375138	6.689517e-01	ko00360	Unigene0017452;Unigene0022776;Unigene0046119;Unigene0063101;Unigene0075775;Unigene0080497;Unigene0094841;Unigene0096013;Unigene0101100	K10775+K01426+K00276+K00276+K07253+K10775+K10775+K00276+K01904
Metabolism	Lipid metabolism	Linoleic acid metabolism	4	31	0.2392956	6.689517e-01	ko00591	Unigene0017898;Unigene0070382;Unigene0091860;Unigene0091861	K00454+K00454+K00454+K00454
Metabolism	Metabolism of cofactors and vitamins	Biotin metabolism	6	52	0.2419936	6.689517e-01	ko00780	Unigene0004858;Unigene0013258;Unigene0023786;Unigene0027669;Unigene0030610;Unigene0064012	K00059+K00059+K00059+K00059+K00059+K09458
Environmental Information Processing	Signal transduction	Plant hormone signal transduction	38	418	0.2464559	6.689517e-01	ko04075	Unigene0001738;Unigene0001740;Unigene0002924;Unigene0002950;Unigene0011819;Unigene0017683;Unigene0020087;Unigene0020236;Unigene0021441;Unigene0023646;Unigene0030069;Unigene0035234;Unigene0035393;Unigene0038895;Unigene0043441;Unigene0045669;Unigene0046947;Unigene0049038;Unigene0049804;Unigene0051507;Unigene0051508;Unigene0054533;Unigene0055069;Unigene0055490;Unigene0055745;Unigene0056830;Unigene00…	K14489+K14489+K13464+K14492+K13464+K14517+K14498+K14484+K13464+K13449+K14488+K14487+K14489+K14487+K14488+K13422+K14486+K14488+K13422+K14516+K14516+K14497+K13422+K14490+K13422+K14484+K14484+K14488+K14488+K13464+K14431+K14496+K13464+K13422+K13464+K13464+K13464+K14491
Metabolism	Global and Overview	2-Oxocarboxylic acid metabolism	15	155	0.2716589	7.154192e-01	ko01210	Unigene0002472;Unigene0004714;Unigene0006356;Unigene0029049;Unigene0034986;Unigene0038182;Unigene0039215;Unigene0041597;Unigene0041683;Unigene0072490;Unigene0072491;Unigene0085325;Unigene0092782;Unigene0101118;Unigene0106712	K01681+K01681+K00030+K01681+K01647+K00031+K01647+K01647+K01681+K01681+K01681+K14682+K00052+K14677+K00030
Cellular Processes	Transport and catabolism	Peroxisome	23	248	0.2761267	7.154192e-01	ko04146	Unigene0001223;Unigene0001477;Unigene0007723;Unigene0009905;Unigene0025482;Unigene0025696;Unigene0026683;Unigene0026760;Unigene0031534;Unigene0038182;Unigene0038610;Unigene0038856;Unigene0038893;Unigene0039497;Unigene0039498;Unigene0039499;Unigene0040353;Unigene0053293;Unigene0053294;Unigene0053295;Unigene0068581;Unigene0105233;Unigene0107664	K05677+K04564+K03781+K03781+K04565+K03781+K03781+K07513+K13347+K00031+K13354+K03781+K11187+K00232+K00232+K00232+K04565+K04565+K04565+K04565+K13345+K01897+K04565
Metabolism	Biosynthesis of other secondary metabolites	Flavonoid biosynthesis	9	91	0.3150153	7.980388e-01	ko00941	Unigene0001630;Unigene0012494;Unigene0032272;Unigene0046156;Unigene0060234;Unigene0064093;Unigene0075413;Unigene0083568;Unigene0091311	K00660+K01859+K05278+K00660+K13083+K13065+K13065+K00475+K08695
Metabolism	Global and Overview	Degradation of aromatic compounds	3	25	0.3295424	8.022888e-01	ko01220	Unigene0019939;Unigene0038614;Unigene0076687	K00121+K00001+K00121
Metabolism	Carbohydrate metabolism	Butanoate metabolism	5	47	0.3307682	8.022888e-01	ko00650	Unigene0028765;Unigene0030702;Unigene0101016;Unigene0101754;Unigene0107431	K17761+K17761+K17761+K01580+K17761
Metabolism	Amino acid metabolism	Alanine, aspartate and glutamate metabolism	11	117	0.3471588	8.245021e-01	ko00250	Unigene0028765;Unigene0030702;Unigene0031695;Unigene0045855;Unigene0080786;Unigene0097778;Unigene0101016;Unigene0101754;Unigene0102388;Unigene0107431;Unigene0109672	K17761+K17761+K01915+K01915+K00262+K01955+K17761+K01580+K01915+K17761+K01915
Metabolism	Metabolism of terpenoids and polyketides	Brassinosteroid biosynthesis	2	17	0.4051779	9.426588e-01	ko00905	Unigene0050628;Unigene0070380	K09591+K09588
Metabolism	Amino acid metabolism	Arginine biosynthesis	7	76	0.4185671	9.543330e-01	ko00220	Unigene0031695;Unigene0045855;Unigene0080786;Unigene0085325;Unigene0101118;Unigene0102388;Unigene0109672	K01915+K01915+K00262+K14682+K14677+K01915+K01915
Metabolism	Metabolism of other amino acids	Taurine and hypotaurine metabolism	2	18	0.4340549	9.702404e-01	ko00430	Unigene0097177;Unigene0101754	K10712+K01580
Metabolism	Biosynthesis of other secondary metabolites	Tropane, piperidine and pyridine alkaloid biosynthesis	4	42	0.4449813	9.755359e-01	ko00960	Unigene0034480;Unigene0046119;Unigene0063101;Unigene0096013	K08081+K00276+K00276+K00276
Metabolism	Lipid metabolism	Steroid biosynthesis	4	51	0.6002643	9.999991e-01	ko00100	Unigene0032402;Unigene0032403;Unigene0040558;Unigene0070005	K01853+K01853+K01052+K00559
Metabolism	Biosynthesis of other secondary metabolites	Flavone and flavonol biosynthesis	1	11	0.6048387	9.999991e-01	ko00944	Unigene0060234	K13083
Metabolism	Metabolism of terpenoids and polyketides	Terpenoid backbone biosynthesis	9	117	0.6126105	9.999991e-01	ko00900	Unigene0050475;Unigene0059063;Unigene0071541;Unigene0076086;Unigene0081374;Unigene0088636;Unigene0088637;Unigene0095679;Unigene0095680	K01662+K15891+K01597+K13789+K14066+K00021+K00021+K01662+K01662
Metabolism	Glycan biosynthesis and metabolism	Other glycan degradation	4	53	0.6310509	9.999991e-01	ko00511	Unigene0016346;Unigene0020857;Unigene0080037;Unigene0101937	K01191+K17108+K01191+K01191
Metabolism	Amino acid metabolism	Phenylalanine, tyrosine and tryptophan biosynthesis	6	89	0.7363778	9.999991e-01	ko00400	Unigene0007249;Unigene0044218;Unigene0070913;Unigene0075942;Unigene0087726;Unigene0087883	K01735+K05359+K01695+K05359+K00800+K00891
Metabolism	Metabolism of other amino acids	Glutathione metabolism	12	174	0.7591932	9.999991e-01	ko00480	Unigene0023527;Unigene0038182;Unigene0042872;Unigene0050634;Unigene0053180;Unigene0056758;Unigene0056759;Unigene0056963;Unigene0060982;Unigene0070339;Unigene0106566;Unigene0109777	K00033+K00031+K00799+K00799+K00033+K00799+K00799+K00799+K00799+K00036+K00799+K00799
Metabolism	Metabolism of other amino acids	Cyanoamino acid metabolism	7	107	0.7727904	9.999991e-01	ko00460	Unigene0023969;Unigene0029037;Unigene0054753;Unigene0056779;Unigene0080115;Unigene0081253;Unigene0106782	K01188+K00600+K01188+K01188+K01188+K01188+K05350
Metabolism	Glycan biosynthesis and metabolism	Glycosphingolipid biosynthesis - globo series	1	19	0.7989681	9.999991e-01	ko00603	Unigene0075349	K01988
Metabolism	Glycan biosynthesis and metabolism	N-Glycan biosynthesis	9	139	0.8020492	9.999991e-01	ko00510	Unigene0004600;Unigene0016256;Unigene0019932;Unigene0019955;Unigene0055618;Unigene0093046;Unigene0095274;Unigene0099432;Unigene0099970	K00737+K01228+K12667+K00736+K01228+K03843+K01230+K05546+K12667
Metabolism	Biosynthesis of other secondary metabolites	Anthocyanin biosynthesis	1	20	0.8152599	9.999991e-01	ko00942	Unigene0104634	K12930
Metabolism	Glycan biosynthesis and metabolism	Glycosaminoglycan degradation	2	38	0.8244118	9.999991e-01	ko00531	Unigene0034792;Unigene0053510	K07964+K01205
Metabolism	Carbohydrate metabolism	Inositol phosphate metabolism	7	115	0.8322126	9.999991e-01	ko00562	Unigene0030527;Unigene0031479;Unigene0031556;Unigene0046858;Unigene0046859;Unigene0068586;Unigene0085555	K00140+K01114+K00140+K01803+K01803+K00469+K01858
Metabolism	Carbohydrate metabolism	C5-Branched dibasic acid metabolism	1	22	0.8439932	9.999991e-01	ko00660	Unigene0092782	K00052
Genetic Information Processing	Folding, sorting and degradation	RNA degradation	27	400	0.864425	9.999991e-01	ko03018	Unigene0002337;Unigene0002339;Unigene0002511;Unigene0010553;Unigene0013518;Unigene0015843;Unigene0022186;Unigene0027780;Unigene0033221;Unigene0038993;Unigene0045249;Unigene0045250;Unigene0050067;Unigene0057735;Unigene0059785;Unigene0067556;Unigene0069468;Unigene0069469;Unigene0070635;Unigene0074401;Unigene0084832;Unigene0089459;Unigene0096208;Unigene0097641;Unigene0099342;Unigene0099343;Unigene01…	K00962+K00962+K01689+K12604+K12619+K12604+K01689+K13126+K01689+K01689+K01689+K01689+K12619+K12581+K12600+K12604+K12581+K12581+K12581+K12581+K00850+K12604+K12617+K12591+K12619+K12619+K12604
Metabolism	Biosynthesis of other secondary metabolites	Stilbenoid, diarylheptanoid and gingerol biosynthesis	2	43	0.8733153	9.999991e-01	ko00945	Unigene0064093;Unigene0075413	K13065+K13065
Metabolism	Amino acid metabolism	Glycine, serine and threonine metabolism	8	138	0.879136	9.999991e-01	ko00260	Unigene0027090;Unigene0029037;Unigene0043056;Unigene0046119;Unigene0063101;Unigene0070913;Unigene0072165;Unigene0096013	K01620+K00600+K00281+K00276+K00276+K01695+K01754+K00276
Metabolism	Carbohydrate metabolism	Galactose metabolism	6	108	0.8791468	9.999991e-01	ko00052	Unigene0000125;Unigene0034568;Unigene0052472;Unigene0056813;Unigene0084832;Unigene0088505	K06617+K00011+K00963+K18819+K00850+K06617
Genetic Information Processing	Replication and repair	Nucleotide excision repair	10	169	0.8862658	9.999991e-01	ko03420	Unigene0009177;Unigene0047813;Unigene0070025;Unigene0070030;Unigene0088353;Unigene0088429;Unigene0089695;Unigene0091707;Unigene0092747;Unigene0096919	K02324+K02324+K03143+K03143+K10846+K10846+K03144+K10843+K03504+K10754
Metabolism	Glycan biosynthesis and metabolism	Glycosylphosphatidylinositol(GPI)-anchor biosynthesis	3	62	0.8877247	9.999991e-01	ko00563	Unigene0002307;Unigene0035507;Unigene0089801	K05310+K05286+K05290
Metabolism	Lipid metabolism	Cutin, suberine and wax biosynthesis	1	26	0.8887582	9.999991e-01	ko00073	Unigene0088147	K13407
Genetic Information Processing	Transcription	Basal transcription factors	6	111	0.8943324	9.999991e-01	ko03022	Unigene0057205;Unigene0070025;Unigene0070030;Unigene0089695;Unigene0091707;Unigene0107616	K03120+K03143+K03143+K03144+K10843+K03129
Genetic Information Processing	Replication and repair	Base excision repair	6	111	0.8943324	9.999991e-01	ko03410	Unigene0009177;Unigene0040459;Unigene0047813;Unigene0061969;Unigene0080784;Unigene0092747	K02324+K03660+K02324+K10802+K10798+K03504
Metabolism	Amino acid metabolism	Cysteine and methionine metabolism	15	244	0.8971457	9.999991e-01	ko00270	Unigene0004590;Unigene0006481;Unigene0008479;Unigene0010299;Unigene0012834;Unigene0021619;Unigene0026886;Unigene0040325;Unigene0045191;Unigene0045353;Unigene0051743;Unigene0058601;Unigene0058602;Unigene0079351;Unigene0086503	K00026+K00558+K00640+K01762+K00549+K00026+K00026+K01251+K00547+K00026+K00547+K00026+K00026+K00026+K00789
Metabolism	Amino acid metabolism	Valine, leucine and isoleucine biosynthesis	2	48	0.909389	9.999991e-01	ko00290	Unigene0072165;Unigene0092782	K01754+K00052
Metabolism	Amino acid metabolism	Lysine biosynthesis	1	29	0.913687	9.999991e-01	ko00300	Unigene0035294	K10206
Metabolism	Metabolism of cofactors and vitamins	One carbon pool by folate	2	49	0.9153407	9.999991e-01	ko00670	Unigene0029037;Unigene0090463	K00600+K00604
Metabolism	Metabolism of other amino acids	Selenocompound metabolism	2	49	0.9153407	9.999991e-01	ko00450	Unigene0012834;Unigene0093698	K00549+K08247
Metabolism	Metabolism of cofactors and vitamins	Ubiquinone and other terpenoid-quinone biosynthesis	4	84	0.9168377	9.999991e-01	ko00130	Unigene0031314;Unigene0050681;Unigene0101100;Unigene0102003	K14760+K03809+K01904+K03809
Metabolism	Metabolism of cofactors and vitamins	Nicotinate and nicotinamide metabolism	2	51	0.9261588	9.999991e-01	ko00760	Unigene0001085;Unigene0109709	K01513+K00767
Environmental Information Processing	Signal transduction	Phosphatidylinositol signaling system	6	122	0.9368475	9.999991e-01	ko04070	Unigene0014747;Unigene0031216;Unigene0038415;Unigene0047458;Unigene0051516;Unigene0059140	K02183+K02183+K02183+K02183+K02183+K13024
Metabolism	Metabolism of terpenoids and polyketides	Zeatin biosynthesis	1	34	0.94346	9.999991e-01	ko00908	Unigene0019635	K00279
Metabolism	Metabolism of cofactors and vitamins	Folate biosynthesis	1	35	0.9480481	9.999991e-01	ko00790	Unigene0068348	K18482
Metabolism	Nucleotide metabolism	Pyrimidine metabolism	17	295	0.9502399	9.999991e-01	ko00240	Unigene0002337;Unigene0002339;Unigene0009177;Unigene0011854;Unigene0020132;Unigene0035123;Unigene0047813;Unigene0049146;Unigene0049147;Unigene0049148;Unigene0055108;Unigene0065114;Unigene0091960;Unigene0092747;Unigene0097778;Unigene0099733;Unigene0101383	K00962+K00962+K02324+K03006+K03006+K00940+K02324+K00940+K00940+K00940+K03046+K00943+K16904+K03504+K01955+K03006+K03046
Genetic Information Processing	Transcription	RNA polymerase	5	111	0.9520091	9.999991e-01	ko03020	Unigene0011854;Unigene0020132;Unigene0055108;Unigene0099733;Unigene0101383	K03006+K03006+K03046+K03006+K03046
Metabolism	Carbohydrate metabolism	Amino sugar and nucleotide sugar metabolism	12	226	0.9596175	9.999991e-01	ko00520	Unigene0003453;Unigene0008014;Unigene0017730;Unigene0033581;Unigene0044445;Unigene0047800;Unigene0050117;Unigene0050118;Unigene0052472;Unigene0072326;Unigene0084293;Unigene0102455	K01809+K01810+K01711+K01183+K13379+K01183+K01183+K01183+K00963+K08678+K12450+K17497
Metabolism	Lipid metabolism	Ether lipid metabolism	3	82	0.9668377	9.999991e-01	ko00565	Unigene0031479;Unigene0068135;Unigene0083644	K01114+K13519+K00993
Genetic Information Processing	Replication and repair	DNA replication	4	103	0.9716599	9.999991e-01	ko03030	Unigene0009177;Unigene0047813;Unigene0092747;Unigene0096919	K02324+K02324+K03504+K10754
Metabolism	Energy metabolism	Photosynthesis - antenna proteins	1	45	0.9777221	9.999991e-01	ko00196	Unigene0064743	K08907
Metabolism	Metabolism of cofactors and vitamins	Pantothenate and CoA biosynthesis	1	45	0.9777221	9.999991e-01	ko00770	Unigene0001085	K01513
Organismal Systems	Environmental adaptation	Circadian rhythm - plant	5	126	0.9788504	9.999991e-01	ko04712	Unigene0001630;Unigene0012092;Unigene0046156;Unigene0057415;Unigene0109003	K00660+K03097+K00660+K12121+K12121
Cellular Processes	Transport and catabolism	Phagosome	11	227	0.9798312	9.999991e-01	ko04145	Unigene0001645;Unigene0006067;Unigene0007220;Unigene0027011;Unigene0029619;Unigene0033334;Unigene0036558;Unigene0038866;Unigene0038867;Unigene0105235;Unigene0105867	K07375+K02155+K04392+K02147+K02147+K07375+K07375+K07374+K07374+K07374+K04392
Genetic Information Processing	Folding, sorting and degradation	Proteasome	6	147	0.9824666	9.999991e-01	ko03050	Unigene0078066;Unigene0082147;Unigene0083600;Unigene0084922;Unigene0087392;Unigene0096779	K02737+K02735+K06699+K03063+K03033+K03031
Genetic Information Processing	Replication and repair	Homologous recombination	3	93	0.98374	9.999991e-01	ko03440	Unigene0003816;Unigene0092446;Unigene0092747	K03165+K10867+K03504
Metabolism	Energy metabolism	Sulfur metabolism	2	75	0.9866258	9.999991e-01	ko00920	Unigene0008479;Unigene0107745	K00640+K08738
Genetic Information Processing	Translation	Ribosome biogenesis in eukaryotes	14	286	0.987639	9.999991e-01	ko03008	Unigene0006890;Unigene0012092;Unigene0013518;Unigene0023857;Unigene0024137;Unigene0043293;Unigene0050067;Unigene0053428;Unigene0063146;Unigene0075484;Unigene0075485;Unigene0097069;Unigene0099342;Unigene0099343	K14572+K03097+K12619+K11108+K14572+K07936+K12619+K14571+K14521+K14572+K14572+K03539+K12619+K12619
Metabolism	Lipid metabolism	Sphingolipid metabolism	2	78	0.9892716	9.999991e-01	ko00600	Unigene0020857;Unigene0054901	K17108+K04715
Metabolism	Nucleotide metabolism	Purine metabolism	18	352	0.9893063	9.999991e-01	ko00230	Unigene0001085;Unigene0001687;Unigene0002337;Unigene0002339;Unigene0007167;Unigene0009177;Unigene0011854;Unigene0020132;Unigene0035123;Unigene0047813;Unigene0049146;Unigene0049147;Unigene0049148;Unigene0055108;Unigene0085729;Unigene0092747;Unigene0099733;Unigene0101383	K01513+K00759+K00962+K00962+K00939+K02324+K03006+K03006+K00940+K02324+K00940+K00940+K00940+K03046+K00948+K03504+K03006+K03046
Metabolism	Metabolism of cofactors and vitamins	Porphyrin and chlorophyll metabolism	3	102	0.9910776	9.999991e-01	ko00860	Unigene0063216;Unigene0089261;Unigene0096143	K01599+K01698+K13606
Cellular Processes	Transport and catabolism	Regulation of autophagy	2	81	0.9914043	9.999991e-01	ko04140	Unigene0049329;Unigene0089701	K08341+K07198
Genetic Information Processing	Replication and repair	Mismatch repair	2	82	0.9920185	9.999991e-01	ko03430	Unigene0092747;Unigene0096919	K03504+K10754
Genetic Information Processing	Folding, sorting and degradation	SNARE interactions in vesicular transport	2	82	0.9920185	9.999991e-01	ko04130	Unigene0005921;Unigene0103966	K08490+K08515
Genetic Information Processing	Folding, sorting and degradation	Protein processing in endoplasmic reticulum	31	580	0.9965274	9.999991e-01	ko04141	Unigene0002004;Unigene0003580;Unigene0005010;Unigene0007863;Unigene0013218;Unigene0016168;Unigene0016256;Unigene0019932;Unigene0022053;Unigene0034818;Unigene0035646;Unigene0037353;Unigene0039147;Unigene0043208;Unigene0044887;Unigene0044889;Unigene0046433;Unigene0047466;Unigene0054565;Unigene0054568;Unigene0055618;Unigene0057544;Unigene0079179;Unigene0088096;Unigene0095274;Unigene0096765;Unigene00…	K09503+K10666+K04079+K03347+K10666+K13525+K01228+K12667+K10666+K07953+K06689+K13993+K13993+K03283+K03283+K09490+K13993+K03283+K03283+K03283+K01228+K03094+K13989+K10666+K01230+K03283+K05546+K03094+K12667+K04079+K13525
Metabolism	Carbohydrate metabolism	Starch and sucrose metabolism	21	434	0.9973959	9.999991e-01	ko00500	Unigene0001085;Unigene0001989;Unigene0008014;Unigene0010603;Unigene0020217;Unigene0023969;Unigene0025123;Unigene0028569;Unigene0043539;Unigene0052472;Unigene0054753;Unigene0056642;Unigene0056779;Unigene0061049;Unigene0072326;Unigene0078840;Unigene0079171;Unigene0080115;Unigene0081253;Unigene0090519;Unigene0106782	K01513+K01087+K01810+K01087+K01051+K01188+K01177+K01051+K00695+K00963+K01188+K01051+K01188+K01087+K08678+K01179+K01051+K01188+K01188+K00700+K05350
Metabolism	Energy metabolism	Photosynthesis	6	187	0.9982308	9.999991e-01	ko00195	Unigene0010425;Unigene0012546;Unigene0064268;Unigene0065653;Unigene0066635;Unigene0098159	K02690+K02695+K02699+K02693+K02111+K02637
Genetic Information Processing	Folding, sorting and degradation	Ubiquitin mediated proteolysis	16	385	0.9993886	9.999991e-01	ko04120	Unigene0001669;Unigene0007863;Unigene0011947;Unigene0017014;Unigene0023381;Unigene0035646;Unigene0039099;Unigene0040662;Unigene0057544;Unigene0066324;Unigene0068835;Unigene0069408;Unigene0089279;Unigene0092921;Unigene0096989;Unigene0099606	K10592+K03347+K10592+K10592+K10592+K06689+K10590+K10592+K03094+K03348+K10581+K03354+K10685+K03354+K10581+K03094
Metabolism	Lipid metabolism	Glycerophospholipid metabolism	6	208	0.9995148	9.999991e-01	ko00564	Unigene0031479;Unigene0048515;Unigene0059289;Unigene0068135;Unigene0083433;Unigene0083644	K01114+K01613+K18696+K13519+K00894+K00993
Genetic Information Processing	Translation	RNA transport	21	475	0.9995559	9.999991e-01	ko03013	Unigene0014519;Unigene0020290;Unigene0021412;Unigene0021854;Unigene0021917;Unigene0022605;Unigene0027780;Unigene0043293;Unigene0046306;Unigene0046408;Unigene0049837;Unigene0063936;Unigene0067059;Unigene0076895;Unigene0080981;Unigene0086334;Unigene0094937;Unigene0095512;Unigene0097069;Unigene0097687;Unigene0100111	K03113+K03231+K03260+K03257+K03231+K03231+K13126+K07936+K03257+K12160+K03257+K03236+K03231+K14325+K03257+K12880+K14328+K03231+K03539+K14289+K14326
Cellular Processes	Transport and catabolism	Endocytosis	19	453	0.9997349	9.999991e-01	ko04144	Unigene0005993;Unigene0009222;Unigene0016482;Unigene0016862;Unigene0023299;Unigene0029665;Unigene0043208;Unigene0044887;Unigene0047466;Unigene0048318;Unigene0051103;Unigene0052909;Unigene0053987;Unigene0054565;Unigene0054568;Unigene0091301;Unigene0096765;Unigene0099078;Unigene0099323	K07937+K19366+K18443+K19476+K19476+K12198+K03283+K03283+K03283+K07937+K19476+K04646+K19366+K03283+K03283+K07937+K03283+K12472+K18442
Genetic Information Processing	Folding, sorting and degradation	Protein export	1	118	0.999955	9.999991e-01	ko03060	Unigene0044889	K09490
Genetic Information Processing	Translation	mRNA surveillance pathway	15	448	0.999991	9.999991e-01	ko03015	Unigene0000252;Unigene0018595;Unigene0019763;Unigene0027780;Unigene0049252;Unigene0076895;Unigene0086462;Unigene0086674;Unigene0087360;Unigene0091563;Unigene0094937;Unigene0098898;Unigene0098900;Unigene0099617;Unigene0100111	K14376+K14396+K14376+K13126+K14400+K14325+K14398+K08873+K06965+K14408+K14328+K15542+K15542+K06100+K14326
Genetic Information Processing	Translation	Aminoacyl-tRNA biosynthesis	2	181	0.9999965	9.999991e-01	ko00970	Unigene0014126;Unigene0090463	K01873+K00604
Genetic Information Processing	Transcription	Spliceosome	16	508	0.9999991	9.999991e-01	ko03040	Unigene0001680;Unigene0004520;Unigene0014940;Unigene0043208;Unigene0043890;Unigene0044887;Unigene0047466;Unigene0052897;Unigene0054565;Unigene0054568;Unigene0074336;Unigene0075699;Unigene0077418;Unigene0086334;Unigene0095827;Unigene0096765	K12856+K12741+K12896+K03283+K12856+K03283+K03283+K12900+K03283+K03283+K12822+K12818+K12843+K12880+K12830+K03283
