# Supplementary material for: Transcriptome Analysis of Kiwifruit in Response to Pseudomonas syringae pv. actinidiae Infection
Source: Int J Mol Sci. 2018 Jan 26;19(2):373. doi: 10.3390/ijms19020373 (PMC5855595; doi:10.3390/ijms19020373)
Supplement: Supplementary file 1 [file ijms-19-00373-s001.zip › Supplementary final done ijms-249570/Supplemental Table 3ú║Differentially expressed genes between PY3 and XJ3.xls]

GeneID	PY3_count	XJ3_count	PY3_rpkm	XJ3_rpkm	log2 Ratio(XJ3/PY3)	Pvalue	FDR	significant	Description	Pathway	GO Component	GO Function	GO Process
Unigene0000076	27	61	0.782	1.5744	1.009561613	0.002532986	0.016504356	yes	--	-	-	-	-
Unigene0000120	55	125	1.8323	3.711	1.018152268	8.88E-06	0.0001205	yes	--	-	-	-	-
Unigene0000125	27	213	0.304	2.1368	2.813308652	4.35E-32	4.80E-30	yes	PREDICTED: probable galactinol--sucrose galactosyltransferase 1 [Vitis vinifera]	ko00052//Galactose metabolism//Carbohydrate metabolism//Metabolism	-	GO:0003824//catalytic activity;GO:0008378//galactosyltransferase activity;GO:0016758//transferase activity, transferring hexosyl groups;GO:0016757//transferase activity, transferring glycosyl groups;GO:0016740//transferase activity	GO:0008152//metabolic process;GO:0044238//primary metabolic process
Unigene0000144	19	74	0.6469	2.2451	1.795165088	1.72E-07	3.25E-06	yes	polyprotein [Oryza sativa Japonica Group]	-	GO:0044464//cell part;GO:0005623//cell;GO:0005622//intracellular;GO:0044424//intracellular part	GO:0043167//ion binding;GO:0005488//binding	GO:0008152//metabolic process
Unigene0000152	3462	8610	47.6312	105.5619	1.148110422	1.41E-248	2.51E-245	yes	PREDICTED: vacuolar amino acid transporter 1-like isoform X1 [Citrus sinensis]	-	GO:0016020//membrane;GO:0031224//intrinsic component of membrane;GO:0044425//membrane part	-	-
Unigene0000155	0	15	0.001	0.816	9.672425342	0.000122627	0.001239763	yes	--	-	-	-	-
Unigene0000173	30	119	0.8056	2.8475	1.821560253	1.44E-11	4.67E-10	yes	--	-	-	-	-
Unigene0000180	2306	1272	54.875	26.9738	-1.024590256	4.34E-85	1.75E-82	yes	PREDICTED: 12-oxophytodienoate reductase 2-like [Prunus mume]	ko00592//alpha-Linolenic acid metabolism//Lipid metabolism//Metabolism	-	GO:1901265//nucleoside phosphate binding;GO:0003824//catalytic activity;GO:0005488//binding;GO:1901363//heterocyclic compound binding;GO:0000166//nucleotide binding;GO:0036094//small molecule binding;GO:0097367//carbohydrate derivative binding;GO:0097159//organic cyclic compound binding;GO:0032553//ribonucleotide binding	GO:0044699//single-organism process;GO:0008152//metabolic process;GO:0044710//single-organism metabolic process
Unigene0000207	23	59	0.8403	1.9209	1.192806027	0.000770539	0.006117604	yes	--	-	-	-	-
Unigene0000220	78	250	2.1696	6.1967	1.514071041	1.14E-17	6.12E-16	yes	--	-	-	-	-
Unigene0000222	343	970	17.3168	43.64	1.333478745	9.61E-52	1.92E-49	yes	BnaA09g04850D [Brassica napus]	-	GO:0030312//external encapsulating structure;GO:0071944//cell periphery;GO:0005623//cell;GO:0044464//cell part	GO:0003824//catalytic activity	-
Unigene0000227	68	295	2.8889	11.1683	1.95081743	1.08E-28	1.04E-26	yes	Beige-related and WD-40 repeat-containing protein isoform 2 [Theobroma cacao]	-	-	-	-
Unigene0000252	69	162	1.3332	2.7892	1.064958164	1.48E-07	2.82E-06	yes	PREDICTED: nuclear poly(A) polymerase 3 [Vitis vinifera]	ko03015//mRNA surveillance pathway//Translation//Genetic Information Processing	GO:0043229//intracellular organelle;GO:0043226//organelle;GO:0043227//membrane-bounded organelle;GO:0044464//cell part;GO:0005622//intracellular;GO:0044424//intracellular part;GO:0005623//cell;GO:0043231//intracellular membrane-bounded organelle	GO:0097159//organic cyclic compound binding;GO:0016740//transferase activity;GO:0016779//nucleotidyltransferase activity;GO:0003676//nucleic acid binding;GO:0005488//binding;GO:0016772//transferase activity, transferring phosphorus-containing groups;GO:1901363//heterocyclic compound binding;GO:0070566//adenylyltransferase activity;GO:0003824//catalytic activity	GO:0006807//nitrogen compound metabolic process;GO:0046483//heterocycle metabolic process;GO:0043170//macromolecule metabolic process;GO:0006139//nucleobase-containing compound metabolic process;GO:0006725//cellular aromatic compound metabolic process;GO:0044260//cellular macromolecule metabolic process;GO:0016070//RNA metabolic process;GO:1901360//organic cyclic compound metabolic process;GO:004…
Unigene0000256	37	208	1.0195	5.1075	2.324755524	8.10E-26	6.87E-24	yes	--	-	-	-	-
Unigene0000257	6	118	0.2983	5.2282	4.131478448	1.26E-25	1.05E-23	yes	PREDICTED: ABC transporter C family member 10-like [Citrus sinensis]	ko02010//ABC transporters//Membrane transport//Environmental Information Processing	GO:0031224//intrinsic component of membrane;GO:0044425//membrane part;GO:0016020//membrane	GO:0017111//nucleoside-triphosphatase activity;GO:0022857//transmembrane transporter activity;GO:0032550//purine ribonucleoside binding;GO:0016818//hydrolase activity, acting on acid anhydrides, in phosphorus-containing anhydrides;GO:0097367//carbohydrate derivative binding;GO:0003824//catalytic activity;GO:0016787//hydrolase activity;GO:0032549//ribonucleoside binding;GO:0016817//hydrolase activ…	GO:0009987//cellular process;GO:0051179//localization;GO:0044699//single-organism process;GO:0044763//single-organism cellular process;GO:0051234//establishment of localization
Unigene0000259	374	991	10.7791	25.4521	1.23954797	3.11E-47	5.55E-45	yes	PREDICTED: suppressor protein SRP40-like [Solanum tuberosum]	-	-	-	-
Unigene0000299	49	616	0.8549	9.5768	3.485716094	1.14E-108	6.37E-106	yes	linalool synthase [Actinidia polygama]	ko00902//Monoterpenoid biosynthesis//Metabolism of terpenoids and polyketides//Metabolism	-	GO:0003824//catalytic activity;GO:0046872//metal ion binding;GO:0043167//ion binding;GO:0016829//lyase activity;GO:0005488//binding;GO:0043169//cation binding;GO:0016838//carbon-oxygen lyase activity, acting on phosphates;GO:0016835//carbon-oxygen lyase activity	-
Unigene0000306	115	298	5.8359	13.4762	1.207386677	2.85E-15	1.28E-13	yes	--	-	-	-	-
Unigene0000307	29	75	0.8245	1.9002	1.204559874	9.69E-05	0.001017911	yes	ethylene response factor 3 [Actinidia deliciosa]	-	GO:0005622//intracellular;GO:0043231//intracellular membrane-bounded organelle;GO:0005623//cell;GO:0043227//membrane-bounded organelle;GO:0043226//organelle;GO:0043229//intracellular organelle;GO:0044424//intracellular part;GO:0044464//cell part	GO:1901363//heterocyclic compound binding;GO:0003676//nucleic acid binding;GO:0005488//binding;GO:0001071//nucleic acid binding transcription factor activity;GO:0097159//organic cyclic compound binding	GO:0060255//regulation of macromolecule metabolic process;GO:0009059//macromolecule biosynthetic process;GO:0008152//metabolic process;GO:0034645//cellular macromolecule biosynthetic process;GO:0009058//biosynthetic process;GO:0065007//biological regulation;GO:0044249//cellular biosynthetic process;GO:0009987//cellular process;GO:0010468//regulation of gene expression;GO:0044260//cellular macromo…
Unigene0000347	41	13	2.106	0.5951	-1.823301413	3.38E-05	0.000400495	yes	Transmembrane protein [Gossypium arboreum]	-	-	-	-
Unigene0000350	3	22	0.1731	1.1312	2.708176395	0.000279321	0.002543743	yes	PREDICTED: F-box/FBD/LRR-repeat protein At1g51370-like [Citrus sinensis]	-	-	-	-
Unigene0000363	34	4	2.2081	0.2315	-3.253721411	6.85E-08	1.39E-06	yes	CS domain protein [Medicago truncatula]	-	-	-	-
Unigene0000365	27	61	1.1846	2.385	1.009589275	0.002532986	0.016504356	yes	--	-	-	-	-
Unigene0000372	71	160	4.6831	9.4046	1.005902739	6.23E-07	1.07E-05	yes	nucleotide-binding site leucine-rich repeat protein, partial [Rhododendron oldhamii]	ko04626//Plant-pathogen interaction//Environmental adaptation//Organismal Systems	-	GO:1901363//heterocyclic compound binding;GO:0032550//purine ribonucleoside binding;GO:0032549//ribonucleoside binding;GO:0001883//purine nucleoside binding;GO:0005488//binding;GO:0036094//small molecule binding;GO:0001882//nucleoside binding;GO:0097159//organic cyclic compound binding;GO:0097367//carbohydrate derivative binding	-
Unigene0000376	63	145	1.2342	2.5314	1.036359294	1.38E-06	2.22E-05	yes	--	-	-	-	-
Unigene0000409	98	48	3.576	1.5608	-1.196061053	2.28E-06	3.52E-05	yes	PREDICTED: uncharacterized protein LOC103322400 [Prunus mume]	-	-	-	-
Unigene0000424	41	21	1.9817	0.9045	-1.131546168	0.005221826	0.029897475	yes	E3 ubiquitin-protein ligase RMA1 -like protein [Gossypium arboreum]	-	-	-	-
Unigene0000435	34	86	1.8668	4.2078	1.172498761	4.76E-05	0.000543292	yes	--	-	-	-	-
Unigene0000440	21	2	2.4966	0.2119	-3.558509201	3.62E-05	0.00042598	yes	--	-	-	-	-
Unigene0000445	53	139	1.47	3.4356	1.224745921	5.69E-08	1.17E-06	yes	--	-	-	-	-
Unigene0000468	39	16	2.2502	0.8227	-1.451614887	0.00069719	0.005612715	yes	--	-	-	-	-
Unigene0000489	43	103	3.901	8.3268	1.093918174	1.88E-05	0.000237199	yes	--	-	-	-	-
Unigene0000495	8	44	0.7417	3.6354	2.293206437	3.48E-06	5.17E-05	yes	--	-	-	-	-
Unigene0000520	64	150	1.8127	3.7859	1.062496124	4.72E-07	8.26E-06	yes	--	-	-	-	-
Unigene0000581	29	6	2.1537	0.3971	-2.439243037	2.27E-05	0.000280639	yes	PREDICTED: thioredoxin-like protein CXXS1 [Jatropha curcas]	-	GO:0044424//intracellular part;GO:0044444//cytoplasmic part;GO:0005737//cytoplasm;GO:0005622//intracellular;GO:0005623//cell;GO:0044464//cell part	GO:0016860//intramolecular oxidoreductase activity;GO:0016864//intramolecular oxidoreductase activity, transposing S-S bonds;GO:0015036//disulfide oxidoreductase activity;GO:0003824//catalytic activity;GO:0016491//oxidoreductase activity;GO:0016667//oxidoreductase activity, acting on a sulfur group of donors;GO:0016853//isomerase activity	GO:0044255//cellular lipid metabolic process;GO:0042592//homeostatic process;GO:0044281//small molecule metabolic process;GO:0009058//biosynthetic process;GO:0044267//cellular protein metabolic process;GO:0043170//macromolecule metabolic process;GO:0090407//organophosphate biosynthetic process;GO:0044711//single-organism biosynthetic process;GO:0044710//single-organism metabolic process;GO:007170…
Unigene0000594	22	93	0.696	2.6218	1.913398425	6.31E-10	1.69E-08	yes	PREDICTED: uncharacterized protein LOC104891516 [Beta vulgaris subsp. vulgaris]	-	-	-	-
Unigene0000602	7	32	0.4273	1.7407	2.026346362	0.000297911	0.002693099	yes	--	-	-	-	-
Unigene0000610	18	49	2.3175	5.6219	1.278488453	0.000771085	0.00611831	yes	--	-	-	-	-
Unigene0000688	38	103	2.7063	6.5368	1.272262783	1.59E-06	2.54E-05	yes	--	-	-	-	-
Unigene0000725	71	352	1.2641	5.5848	2.14339502	1.58E-38	2.19E-36	yes	PREDICTED: heat stress transcription factor A-4b-like [Sesamum indicum]	-	GO:0044424//intracellular part;GO:0005622//intracellular;GO:0043226//organelle;GO:0043229//intracellular organelle;GO:0043231//intracellular membrane-bounded organelle;GO:0043227//membrane-bounded organelle;GO:0044464//cell part;GO:0005623//cell	GO:0001071//nucleic acid binding transcription factor activity;GO:0005488//binding;GO:1901363//heterocyclic compound binding;GO:0097159//organic cyclic compound binding;GO:0003676//nucleic acid binding;GO:0003677//DNA binding	GO:0050789//regulation of biological process;GO:0065007//biological regulation;GO:0006950//response to stress;GO:0019222//regulation of metabolic process;GO:0050896//response to stimulus;GO:0060255//regulation of macromolecule metabolic process;GO:0010468//regulation of gene expression
Unigene0000767	90	213	3.9546	8.3403	1.076567502	1.20E-09	3.09E-08	yes	PREDICTED: probable leucine-rich repeat receptor-like protein kinase At1g35710 [Vitis vinifera]	-	GO:0016020//membrane	GO:0016772//transferase activity, transferring phosphorus-containing groups;GO:0036094//small molecule binding;GO:0016301//kinase activity;GO:0016740//transferase activity;GO:0003824//catalytic activity;GO:0005488//binding;GO:0097159//organic cyclic compound binding;GO:1901363//heterocyclic compound binding	GO:0006796//phosphate-containing compound metabolic process;GO:0006793//phosphorus metabolic process;GO:0044237//cellular metabolic process;GO:0008152//metabolic process;GO:0009987//cellular process
Unigene0000769	20	60	1.1747	3.1403	1.418610028	0.000105781	0.001097766	yes	PREDICTED: probable leucine-rich repeat receptor-like protein kinase At1g35710 [Vitis vinifera]	-	-	GO:0003824//catalytic activity;GO:0016740//transferase activity;GO:0016772//transferase activity, transferring phosphorus-containing groups	-
Unigene0000779	12	51	0.4662	1.7654	1.920974193	4.97E-06	7.15E-05	yes	--	-	-	-	-
Unigene0000801	10	39	0.5885	2.0453	1.79719815	0.00022598	0.002126936	yes	PREDICTED: probable S-adenosylmethionine-dependent methyltransferase At5g38100 [Sesamum indicum]	-	-	-	-
Unigene0000826	17	3	1.8986	0.2986	-2.668649918	0.001497644	0.010666271	yes	--	-	-	-	-
Unigene0000883	844	2028	9.2783	19.8671	1.098448898	7.53E-77	2.51E-74	yes	PREDICTED: probable histone-lysine N-methyltransferase ATXR3 [Vitis vinifera]	-	-	GO:0008168//methyltransferase activity;GO:0003824//catalytic activity;GO:0016740//transferase activity;GO:0016741//transferase activity, transferring one-carbon groups	GO:0044707//single-multicellular organism process;GO:0032259//methylation;GO:0009987//cellular process;GO:0008152//metabolic process;GO:0032502//developmental process;GO:0016043//cellular component organization;GO:0032501//multicellular organismal process;GO:0006996//organelle organization;GO:0044699//single-organism process;GO:0043933//macromolecular complex subunit organization;GO:0007275//mult…
Unigene0000895	18	79	0.4354	1.7027	1.967410955	1.25E-08	2.85E-07	yes	--	-	-	-	-
Unigene0000900	28	98	1.0179	3.1749	1.641115316	1.20E-08	2.72E-07	yes	--	-	-	-	-
Unigene0000909	766	2021	25.5484	60.0676	1.233354079	2.69E-88	1.14E-85	yes	Late embryogenesis abundant hydroxyproline-rich glycofamily protein [Theobroma cacao]	-	-	-	-
Unigene0000910	327	778	13.9124	29.4966	1.08417735	8.80E-31	9.14E-29	yes	Late embryogenesis abundant hydroxyproline-rich glycofamily protein [Theobroma cacao]	-	-	-	-
Unigene0000923	30	85	3.1817	8.0334	1.336212902	4.83E-06	6.97E-05	yes	--	-	-	-	-
Unigene0000939	61	173	4.3654	11.0325	1.337573989	7.38E-11	2.22E-09	yes	--	-	-	-	-
Unigene0000940	26	69	1.8561	4.3896	1.241815041	0.000115215	0.001181527	yes	PREDICTED: zinc finger MYM-type protein 1-like [Prunus mume]	-	-	GO:0005488//binding	-
Unigene0000951	24	58	0.657	1.4149	1.106734817	0.001724938	0.012020987	yes	Endonuclease/exonuclease/phosphatase [Medicago truncatula]	-	-	-	-
Unigene0000970	252	573	2.4933	5.052	1.018798157	3.04E-21	2.03E-19	yes	pol polyprotein [Citrus x paradisi]	-	-	GO:0043167//ion binding;GO:0043169//cation binding;GO:0005488//binding;GO:0046872//metal ion binding	-
Unigene0001001	168	65	2.9069	1.0022	-1.536310999	2.90E-14	1.20E-12	yes	malate synthase [Chlamydomonas reinhardtii]	ko01200//Carbon metabolism//Global and Overview//Metabolism;ko00620//Pyruvate metabolism//Carbohydrate metabolism//Metabolism;ko00630//Glyoxylate and dicarboxylate metabolism//Carbohydrate metabolism//Metabolism	-	GO:0016740//transferase activity;GO:0016746//transferase activity, transferring acyl groups;GO:0003824//catalytic activity	GO:0044763//single-organism cellular process;GO:0044281//small molecule metabolic process;GO:0019752//carboxylic acid metabolic process;GO:0009987//cellular process;GO:0044710//single-organism metabolic process;GO:0044699//single-organism process;GO:0044238//primary metabolic process;GO:0008152//metabolic process;GO:0043436//oxoacid metabolic process;GO:0044237//cellular metabolic process;GO:0071…
Unigene0001022	20	56	0.9003	2.2463	1.319072892	0.000460605	0.003938922	yes	--	-	-	-	-
Unigene0001029	1501	3785	18.4168	41.3846	1.168071605	8.52E-143	6.80E-140	yes	PREDICTED: vacuolar amino acid transporter 1 isoform X2 [Vitis vinifera]	-	GO:0043226//organelle;GO:0031090//organelle membrane;GO:0043227//membrane-bounded organelle;GO:0044425//membrane part;GO:0031224//intrinsic component of membrane;GO:0016020//membrane;GO:0044422//organelle part	-	-
Unigene0001031	43	97	1.243	2.4986	1.007293663	0.00011787	0.001203151	yes	--	-	-	-	-
Unigene0001034	76	225	1.9201	5.0657	1.399580191	1.46E-14	6.20E-13	yes	--	-	-	-	-
Unigene0001049	12	40	0.2373	0.7049	1.570706505	0.000630739	0.005134922	yes	--	-	-	-	-
Unigene0001052	92	37	2.9973	1.0742	-1.480400864	5.44E-08	1.12E-06	yes	clathrin assembly family protein [Populus trichocarpa]	-	GO:0043227//membrane-bounded organelle;GO:0043226//organelle;GO:0044444//cytoplasmic part;GO:0031410//cytoplasmic vesicle;GO:0043231//intracellular membrane-bounded organelle;GO:0031988//membrane-bounded vesicle;GO:0044464//cell part;GO:0030135//coated vesicle;GO:0043229//intracellular organelle;GO:0005737//cytoplasm;GO:0031982//vesicle;GO:0005623//cell;GO:0005622//intracellular;GO:0044424//intra…	GO:0035091//phosphatidylinositol binding;GO:0005515//protein binding;GO:0043168//anion binding;GO:0043167//ion binding;GO:0016491//oxidoreductase activity;GO:0005543//phospholipid binding;GO:0016628//oxidoreductase activity, acting on the CH-CH group of donors, NAD or NADP as acceptor;GO:0016627//oxidoreductase activity, acting on the CH-CH group of donors;GO:0003824//catalytic activity;GO:000828…	GO:0016050//vesicle organization;GO:0044699//single-organism process;GO:0006810//transport;GO:0044710//single-organism metabolic process;GO:0071840//cellular component organization or biogenesis;GO:0016192//vesicle-mediated transport;GO:0006900//membrane budding;GO:0051234//establishment of localization;GO:0008152//metabolic process;GO:0006901//vesicle coating;GO:0016043//cellular component organ…
Unigene0001061	16	42	0.8037	1.8799	1.225926934	0.003244347	0.020307292	yes	PREDICTED: non-structural maintenance of chromosomes element 1 homolog [Vitis vinifera]	-	GO:0043234//protein complex;GO:0032991//macromolecular complex	-	GO:0090304//nucleic acid metabolic process;GO:0009987//cellular process;GO:0044237//cellular metabolic process;GO:0071704//organic substance metabolic process;GO:0006807//nitrogen compound metabolic process;GO:0034641//cellular nitrogen compound metabolic process;GO:0006139//nucleobase-containing compound metabolic process;GO:1901360//organic cyclic compound metabolic process;GO:0008152//metaboli…
Unigene0001066	253	799	14.2628	40.1394	1.492761819	4.09E-51	8.00E-49	yes	BnaC01g43480D [Brassica napus]	-	-	-	-
Unigene0001080	31	114	1.0829	3.5489	1.712471899	2.68E-10	7.53E-09	yes	--	-	-	-	-
Unigene0001085	35	15	1.4002	0.5347	-1.38883133	0.001792659	0.012425767	yes	PREDICTED: ectonucleotide pyrophosphatase/phosphodiesterase family member 3 [Vitis vinifera]	ko00500//Starch and sucrose metabolism//Carbohydrate metabolism//Metabolism;ko00230//Purine metabolism//Nucleotide metabolism//Metabolism;ko00760//Nicotinate and nicotinamide metabolism//Metabolism of cofactors and vitamins//Metabolism;ko00770//Pantothenate and CoA biosynthesis//Metabolism of cofactors and vitamins//Metabolism	GO:0044424//intracellular part;GO:0043227//membrane-bounded organelle;GO:0005622//intracellular;GO:0044464//cell part;GO:0043231//intracellular membrane-bounded organelle;GO:0043226//organelle;GO:0005623//cell;GO:0043229//intracellular organelle	GO:0016817//hydrolase activity, acting on acid anhydrides;GO:0016462//pyrophosphatase activity;GO:0016818//hydrolase activity, acting on acid anhydrides, in phosphorus-containing anhydrides;GO:0004551//nucleotide diphosphatase activity;GO:0016787//hydrolase activity;GO:0003824//catalytic activity	GO:1901360//organic cyclic compound metabolic process;GO:0044711//single-organism biosynthetic process;GO:0044699//single-organism process;GO:0071704//organic substance metabolic process;GO:1901566//organonitrogen compound biosynthetic process;GO:0000096//sulfur amino acid metabolic process;GO:1901564//organonitrogen compound metabolic process;GO:0044272//sulfur compound biosynthetic process;GO:0…
Unigene0001118	57	161	1.2421	3.1265	1.331767189	5.68E-10	1.53E-08	yes	PREDICTED: exocyst complex component EXO70A1-like [Jatropha curcas]	-	GO:0043234//protein complex;GO:0032991//macromolecular complex	-	GO:0051179//localization;GO:0051234//establishment of localization;GO:0006810//transport;GO:0016192//vesicle-mediated transport
Unigene0001141	5	31	0.1671	0.9235	2.466400228	7.06E-05	0.000766616	yes	--	-	-	-	-
Unigene0001170	13	39	0.5437	1.4535	1.418648338	0.001792659	0.012425767	yes	--	-	-	-	-
Unigene0001180	34	14	1.5787	0.5793	-1.446354472	0.001421239	0.010236496	yes	--	-	-	-	-
Unigene0001181	21	6	1.153	0.2936	-1.97346864	0.001524329	0.010818813	yes	--	-	-	-	-
Unigene0001215	28	88	0.79	2.2125	1.485752897	4.57E-07	8.02E-06	yes	--	-	-	-	-
Unigene0001223	81	192	3.7199	7.8576	1.078824889	6.48E-09	1.52E-07	yes	PREDICTED: ABC transporter D family member 1 [Prunus mume]	ko04146//Peroxisome//Transport and catabolism//Cellular Processes;ko02010//ABC transporters//Membrane transport//Environmental Information Processing	GO:0031224//intrinsic component of membrane;GO:0044425//membrane part;GO:0016020//membrane	GO:1901363//heterocyclic compound binding;GO:0032549//ribonucleoside binding;GO:0097367//carbohydrate derivative binding;GO:0016462//pyrophosphatase activity;GO:0022804//active transmembrane transporter activity;GO:0001883//purine nucleoside binding;GO:0016817//hydrolase activity, acting on acid anhydrides;GO:0022857//transmembrane transporter activity;GO:0016818//hydrolase activity, acting on ac…	GO:0044763//single-organism cellular process;GO:0051179//localization;GO:0044699//single-organism process;GO:0009987//cellular process;GO:0051234//establishment of localization
Unigene0001228	57	144	1.8841	4.2415	1.170699023	7.92E-08	1.59E-06	yes	--	-	-	-	-
Unigene0001237	54	26	3.6517	1.5668	-1.220747214	0.000326098	0.002903763	yes	actinidin Act4b [Actinidia eriantha]	-	-	GO:0016787//hydrolase activity;GO:0070011//peptidase activity, acting on L-amino acid peptides;GO:0003824//catalytic activity;GO:0008233//peptidase activity	GO:0008152//metabolic process;GO:0044238//primary metabolic process;GO:0019538//protein metabolic process;GO:0043170//macromolecule metabolic process;GO:0071704//organic substance metabolic process
Unigene0001244	22	68	1.4225	3.9181	1.461725567	1.68E-05	0.000214269	yes	PREDICTED: deSI-like protein At4g17486 [Sesamum indicum]	-	-	-	-
Unigene0001246	66	36	3.0937	1.5038	-1.040720597	0.000750484	0.005978788	yes	PREDICTED: heterogeneous nuclear ribonucleoprotein H2 isoform X1 [Vitis vinifera]	-	GO:0032991//macromolecular complex;GO:0019012//virion;GO:0044423//virion part	GO:0097159//organic cyclic compound binding;GO:0005488//binding;GO:0036094//small molecule binding	-
Unigene0001288	18	126	0.8203	5.1167	2.640990115	1.82E-18	1.03E-16	yes	Late embryogenesis abundant hydroxyproline-rich glycofamily protein [Theobroma cacao]	-	-	-	-
Unigene0001289	99	297	8.1081	21.6761	1.418669421	4.02E-19	2.38E-17	yes	Late embryogenesis abundant hydroxyproline-rich glycofamily protein [Theobroma cacao]	-	-	-	-
Unigene0001296	134	338	2.4388	5.4819	1.16850456	2.23E-16	1.09E-14	yes	--	-	-	-	-
Unigene0001303	111	259	3.4779	7.2316	1.056098429	4.02E-11	1.25E-09	yes	Cysteine/Histidine-rich C1 domain family protein [Theobroma cacao]	-	-	-	-
Unigene0001359	113	48	7.624	2.8859	-1.40152681	4.16E-09	1.01E-07	yes	PREDICTED: myb family transcription factor APL-like [Sesamum indicum]	-	-	-	-
Unigene0001396	28	75	1.2489	2.9812	1.2552352	5.77E-05	0.000645054	yes	PREDICTED: ethylene-responsive transcription factor RAP2-7 isoform X1 [Vitis vinifera]	-	-	-	GO:0008152//metabolic process
Unigene0001404	10	31	0.7244	2.0012	1.466006906	0.004362895	0.025730423	yes	--	-	-	-	-
Unigene0001409	307	1574	4.0122	18.3312	2.191835803	3.18E-161	2.99E-158	yes	PREDICTED: golgin subfamily B member 1 isoform X3 [Vitis vinifera]	-	-	-	-
Unigene0001420	71	262	1.8267	6.0068	1.71735691	3.71E-22	2.60E-20	yes	PREDICTED: ethylene-responsive transcription factor ERF026-like [Populus euphratica]	-	-	-	GO:0043170//macromolecule metabolic process;GO:0065007//biological regulation;GO:0044249//cellular biosynthetic process;GO:0009059//macromolecule biosynthetic process;GO:0009987//cellular process;GO:0050794//regulation of cellular process;GO:0044237//cellular metabolic process;GO:0010467//gene expression;GO:0034645//cellular macromolecule biosynthetic process;GO:0071704//organic substance metabol…
Unigene0001423	32	94	4.3479	11.3814	1.388287367	9.96E-07	1.65E-05	yes	--	-	-	-	-
Unigene0001426	55	26	2.8803	1.2134	-1.247163868	0.000228483	0.002145587	yes	PREDICTED: ethylene-responsive transcription factor ERF098 [Prunus mume]	-	GO:0043229//intracellular organelle;GO:0044464//cell part;GO:0005623//cell;GO:0043231//intracellular membrane-bounded organelle;GO:0005622//intracellular;GO:0044424//intracellular part;GO:0043226//organelle;GO:0043227//membrane-bounded organelle	GO:0003676//nucleic acid binding;GO:0005488//binding;GO:0097159//organic cyclic compound binding;GO:1901363//heterocyclic compound binding;GO:0001071//nucleic acid binding transcription factor activity	GO:1901576//organic substance biosynthetic process;GO:0009058//biosynthetic process;GO:0044260//cellular macromolecule metabolic process;GO:0044237//cellular metabolic process;GO:0050794//regulation of cellular process;GO:0065007//biological regulation;GO:0008152//metabolic process;GO:0050789//regulation of biological process;GO:0019222//regulation of metabolic process;GO:0043170//macromolecule m…
Unigene0001450	21	63	1.1509	3.0767	1.418621292	6.18E-05	0.000683056	yes	--	-	-	-	-
Unigene0001452	31	13	1.2819	0.479	-1.420186162	0.002485965	0.016289217	yes	--	-	-	-	-
Unigene0001459	131	391	2.6656	7.0898	1.411284624	3.17E-24	2.50E-22	yes	PREDICTED: small subunit processome component 20 homolog isoform X2 [Vitis vinifera]	-	-	-	-
Unigene0001477	65	11	4.4777	0.6753	-2.72915741	1.05E-11	3.48E-10	yes	chloroplast Mn-superoxide dismutase 1A-c [Prunus persica]	ko04146//Peroxisome//Transport and catabolism//Cellular Processes	GO:0005622//intracellular;GO:0044446//intracellular organelle part;GO:0043227//membrane-bounded organelle;GO:0005737//cytoplasm;GO:0005623//cell;GO:0043226//organelle;GO:0043231//intracellular membrane-bounded organelle;GO:0044422//organelle part;GO:0044429//mitochondrial part;GO:0044424//intracellular part;GO:0043229//intracellular organelle;GO:0044444//cytoplasmic part;GO:0005739//mitochondrion…	GO:0005488//binding;GO:0046914//transition metal ion binding;GO:0043169//cation binding;GO:0046872//metal ion binding;GO:0003824//catalytic activity;GO:0043167//ion binding;GO:0016209//antioxidant activity	GO:0043632//modification-dependent macromolecule catabolic process;GO:0006508//proteolysis;GO:0045333//cellular respiration;GO:0008152//metabolic process;GO:0032502//developmental process;GO:0071822//protein complex subunit organization;GO:0022607//cellular component assembly;GO:0010035//response to inorganic substance;GO:0044085//cellular component biogenesis;GO:0003006//developmental process in…
Unigene0001519	1937	4582	37.5727	79.2023	1.075857533	1.88E-143	1.55E-140	yes	PREDICTED: F-box protein At2g26160-like [Solanum lycopersicum]	-	-	-	-
Unigene0001528	66	37	2.1129	1.0555	-1.00129791	0.000750484	0.005978788	yes	--	-	-	-	-
Unigene0001597	56	11	3.3559	0.5874	-2.514284556	1.46E-09	3.73E-08	yes	--	-	-	-	-
Unigene0001619	64	147	2.4348	4.9836	1.033385007	1.16E-06	1.90E-05	yes	PREDICTED: coatomer subunit beta'-2-like isoform X1 [Citrus sinensis]	-	-	-	-
Unigene0001630	962	2246	88.3603	183.8362	1.05695066	1.56E-78	5.42E-76	yes	PREDICTED: chalcone synthase 1 [Populus euphratica]	ko04712//Circadian rhythm - plant//Environmental adaptation//Organismal Systems;ko00941//Flavonoid biosynthesis//Biosynthesis of other secondary metabolites//Metabolism	-	GO:0016747//transferase activity, transferring acyl groups other than amino-acyl groups;GO:0016740//transferase activity;GO:0016746//transferase activity, transferring acyl groups;GO:0003824//catalytic activity	GO:0071704//organic substance metabolic process;GO:0009812//flavonoid metabolic process;GO:0008152//metabolic process
Unigene0001637	713	1708	21.2345	45.3293	1.094033744	4.84E-63	1.22E-60	yes	PREDICTED: zinc finger A20 and AN1 domain-containing stress-associated protein 5 [Cucumis sativus]	-	-	GO:0043167//ion binding;GO:0043169//cation binding;GO:0046872//metal ion binding;GO:0005488//binding	-
Unigene0001645	51	22	2.0265	0.779	-1.379294942	9.89E-05	0.001037012	yes	PREDICTED: tubulin beta-2 chain [Nelumbo nucifera]	ko04145//Phagosome//Transport and catabolism//Cellular Processes	GO:0044424//intracellular part;GO:0043228//non-membrane-bounded organelle;GO:0015630//microtubule cytoskeleton;GO:0043229//intracellular organelle;GO:0043226//organelle;GO:0005623//cell;GO:0043234//protein complex;GO:0043232//intracellular non-membrane-bounded organelle;GO:0032991//macromolecular complex;GO:0043231//intracellular membrane-bounded organelle;GO:0043227//membrane-bounded organelle;G…	GO:0032549//ribonucleoside binding;GO:0005198//structural molecule activity;GO:0003824//catalytic activity;GO:0016818//hydrolase activity, acting on acid anhydrides, in phosphorus-containing anhydrides;GO:0032550//purine ribonucleoside binding;GO:0017111//nucleoside-triphosphatase activity;GO:0097367//carbohydrate derivative binding;GO:0016462//pyrophosphatase activity;GO:0005488//binding;GO:0036…	GO:0070271//protein complex biogenesis;GO:0030163//protein catabolic process;GO:0044763//single-organism cellular process;GO:0051603//proteolysis involved in cellular protein catabolic process;GO:0006461//protein complex assembly;GO:0043933//macromolecular complex subunit organization;GO:0071704//organic substance metabolic process;GO:0006996//organelle organization;GO:0044260//cellular macromole…
Unigene0001668	16	61	2.0511	6.9683	1.764408905	2.28E-06	3.51E-05	yes	--	-	-	-	-
Unigene0001669	601	1767	5.8462	15.3171	1.389572086	1.64E-94	7.58E-92	yes	PREDICTED: E3 ubiquitin-protein ligase UPL1 isoform X1 [Vitis vinifera]	ko04120//Ubiquitin mediated proteolysis//Folding, sorting and degradation//Genetic Information Processing	-	GO:0019787//ubiquitin-like protein transferase activity;GO:0016740//transferase activity;GO:0003824//catalytic activity	GO:0019538//protein metabolic process;GO:0008152//metabolic process;GO:0043412//macromolecule modification;GO:0032446//protein modification by small protein conjugation;GO:0009987//cellular process;GO:0036211//protein modification process;GO:0043170//macromolecule metabolic process;GO:0071704//organic substance metabolic process;GO:0044238//primary metabolic process;GO:0044260//cellular macromole…
Unigene0001677	4	20	0.1949	0.8686	2.155957862	0.00261354	0.016867978	yes	--	-	-	-	-
Unigene0001680	405	910	12.1106	24.2488	1.001643012	2.44E-31	2.60E-29	yes	PREDICTED: pre-mRNA-processing-splicing factor 8 [Sesamum indicum]	ko03040//Spliceosome//Transcription//Genetic Information Processing	GO:0005622//intracellular;GO:0005623//cell;GO:0032991//macromolecular complex;GO:0044424//intracellular part;GO:0030529//intracellular ribonucleoprotein complex;GO:1990904//ribonucleoprotein complex;GO:0044464//cell part	GO:0003676//nucleic acid binding;GO:0097159//organic cyclic compound binding;GO:1901363//heterocyclic compound binding;GO:0003723//RNA binding;GO:0017069//snRNA binding;GO:0005488//binding	GO:0000377//RNA splicing, via transesterification reactions with bulged adenosine as nucleophile;GO:0090304//nucleic acid metabolic process;GO:0044260//cellular macromolecule metabolic process;GO:0034641//cellular nitrogen compound metabolic process;GO:0071704//organic substance metabolic process;GO:0044237//cellular metabolic process;GO:0043170//macromolecule metabolic process;GO:0016070//RNA me…
Unigene0001682	163	410	8.3873	18.7999	1.164446623	3.87E-19	2.30E-17	yes	PREDICTED: regulatory-associated protein of TOR 1 [Vitis vinifera]	-	-	-	-
Unigene0001687	119	41	4.4133	1.355	-1.703564968	5.98E-12	2.03E-10	yes	Adenine phosphoribosyltransferase 1 [Morus notabilis]	ko00230//Purine metabolism//Nucleotide metabolism//Metabolism	-	-	-
Unigene0001715	115	272	2.4552	5.1749	1.075690433	7.15E-12	2.41E-10	yes	PREDICTED: glyoxysomal processing protease, glyoxysomal-like isoform X3 [Populus euphratica]	-	-	GO:0016787//hydrolase activity;GO:0003824//catalytic activity;GO:0008233//peptidase activity	-
Unigene0001730	153	747	2.2635	9.8478	2.121246156	4.53E-77	1.52E-74	yes	transcription factor WRKY4 [Petroselinum crispum]	-	-	GO:0003676//nucleic acid binding;GO:0003677//DNA binding;GO:0005488//binding;GO:0097159//organic cyclic compound binding;GO:1901363//heterocyclic compound binding	GO:0006952//defense response;GO:0050896//response to stimulus;GO:0044237//cellular metabolic process;GO:0010941//regulation of cell death;GO:0006950//response to stress;GO:0009987//cellular process;GO:0050794//regulation of cellular process;GO:0071407//cellular response to organic cyclic compound;GO:0044699//single-organism process;GO:0010033//response to organic substance;GO:0051707//response to…
Unigene0001738	41	109	2.2808	5.4035	1.24435424	9.71E-07	1.61E-05	yes	PREDICTED: histidine kinase 3 [Prunus mume]	ko04075//Plant hormone signal transduction//Signal transduction//Environmental Information Processing	GO:0016020//membrane;GO:0005623//cell;GO:0044464//cell part	GO:0004672//protein kinase activity;GO:0016773//phosphotransferase activity, alcohol group as acceptor;GO:0016301//kinase activity;GO:0004871//signal transducer activity;GO:0016775//phosphotransferase activity, nitrogenous group as acceptor;GO:0016772//transferase activity, transferring phosphorus-containing groups;GO:0060089//molecular transducer activity;GO:0004673//protein histidine kinase act…	GO:0050794//regulation of cellular process;GO:0048580//regulation of post-embryonic development;GO:0044700//single organism signaling;GO:0044712//single-organism catabolic process;GO:0044710//single-organism metabolic process;GO:0031323//regulation of cellular metabolic process;GO:0009888//tissue development;GO:0048731//system development;GO:0033554//cellular response to stress;GO:0044260//cellul…
Unigene0001740	24	60	2.8418	6.3311	1.155651159	0.000899067	0.006974028	yes	histidine kinase 3 [Betula pendula]	ko04075//Plant hormone signal transduction//Signal transduction//Environmental Information Processing	GO:0016020//membrane	GO:0060089//molecular transducer activity;GO:0016740//transferase activity;GO:0038023//signaling receptor activity;GO:0016301//kinase activity;GO:0016772//transferase activity, transferring phosphorus-containing groups;GO:0003824//catalytic activity;GO:0004871//signal transducer activity;GO:0004872//receptor activity	GO:0044763//single-organism cellular process;GO:2000026//regulation of multicellular organismal development;GO:0065007//biological regulation;GO:0042221//response to chemical;GO:0035556//intracellular signal transduction;GO:0006793//phosphorus metabolic process;GO:0044710//single-organism metabolic process;GO:0019222//regulation of metabolic process;GO:0070887//cellular response to chemical stimu…
Unigene0001761	20	48	1.4209	3.0389	1.096744177	0.004975544	0.02867301	yes	--	-	-	-	-
Unigene0001771	30	13	2.9583	1.1423	-1.37282677	0.005450344	0.030939347	yes	--	-	-	-	-
Unigene0001821	340	800	11.8494	24.8454	1.068164759	5.07E-31	5.33E-29	yes	PREDICTED: protein YLS9 [Sesamum indicum]	-	-	-	-
Unigene0001836	231	586	4.3969	9.9397	1.176715588	6.49E-27	5.78E-25	yes	PREDICTED: small subunit processome component 20 homolog isoform X2 [Vitis vinifera]	-	-	-	-
Unigene0001881	127	65	6.604	3.012	-1.13261835	1.80E-07	3.39E-06	yes	Protein-tyrosine phosphatase mitochondrial 1-like protein [Morus notabilis]	-	-	GO:0016791//phosphatase activity;GO:0004721//phosphoprotein phosphatase activity;GO:0003824//catalytic activity;GO:0042578//phosphoric ester hydrolase activity;GO:0016788//hydrolase activity, acting on ester bonds;GO:0016787//hydrolase activity	GO:0043170//macromolecule metabolic process;GO:0006464//cellular protein modification process;GO:0044260//cellular macromolecule metabolic process;GO:0009987//cellular process;GO:0008152//metabolic process;GO:0016311//dephosphorylation;GO:0044238//primary metabolic process;GO:0006796//phosphate-containing compound metabolic process;GO:0019538//protein metabolic process;GO:0043412//macromolecule m…
Unigene0001886	8	27	0.4289	1.2898	1.588434154	0.006030945	0.033695392	yes	--	-	-	-	-
Unigene0001889	37	18	1.6913	0.7332	-1.205853894	0.004617415	0.026894501	yes	Acetyl-CoA carboxylase [Medicago truncatula]	ko00620//Pyruvate metabolism//Carbohydrate metabolism//Metabolism;ko01212//Fatty acid metabolism//Global and Overview//Metabolism;ko00061//Fatty acid biosynthesis//Lipid metabolism//Metabolism;ko00640//Propanoate metabolism//Carbohydrate metabolism//Metabolism	-	GO:0036094//small molecule binding;GO:0003824//catalytic activity;GO:0097159//organic cyclic compound binding;GO:0016874//ligase activity;GO:0005488//binding;GO:1901363//heterocyclic compound binding;GO:0043167//ion binding	GO:0008152//metabolic process
Unigene0001921	11	1	1.4287	0.1157	-3.62624224	0.006362167	0.034978025	yes	--	-	-	-	-
Unigene0001925	0	13	0.001	1.5961	10.64033533	0.000489894	0.004139769	yes	--	-	-	-	-
Unigene0001955	182	102	2.0211	1.0094	-1.001642713	1.80E-08	3.99E-07	yes	PREDICTED: ferric reduction oxidase 7, chloroplastic-like isoform X1 [Vitis vinifera]	-	GO:0016020//membrane;GO:0044425//membrane part;GO:0031224//intrinsic component of membrane	GO:0016491//oxidoreductase activity;GO:0016651//oxidoreductase activity, acting on NAD(P)H;GO:0003824//catalytic activity;GO:0050664//oxidoreductase activity, acting on NAD(P)H, oxygen as acceptor	GO:0008152//metabolic process;GO:0044710//single-organism metabolic process;GO:0044699//single-organism process
Unigene0001964	139	833	9.3997	50.1978	2.416937519	5.59E-100	2.80E-97	yes	PREDICTED: calcium-binding protein PBP1-like [Nicotiana sylvestris]	-	-	GO:0046872//metal ion binding;GO:0043169//cation binding;GO:0043167//ion binding;GO:0005488//binding	-
Unigene0001987	4	28	0.4336	2.7047	2.64103192	0.000114409	0.001174549	yes	--	-	-	-	-
Unigene0001989	7	39	0.2056	1.0206	2.311505377	1.57E-05	0.000201185	yes	PREDICTED: probable trehalose-phosphate phosphatase F-like isoform X1 [Solanum tuberosum]	ko00500//Starch and sucrose metabolism//Carbohydrate metabolism//Metabolism	-	GO:0016787//hydrolase activity;GO:0003824//catalytic activity;GO:0016791//phosphatase activity;GO:0016788//hydrolase activity, acting on ester bonds;GO:0019203//carbohydrate phosphatase activity;GO:0042578//phosphoric ester hydrolase activity	GO:0005991//trehalose metabolic process;GO:0044699//single-organism process;GO:0005984//disaccharide metabolic process;GO:0044710//single-organism metabolic process;GO:0005975//carbohydrate metabolic process;GO:0071704//organic substance metabolic process;GO:0044262//cellular carbohydrate metabolic process;GO:0009987//cellular process;GO:0044763//single-organism cellular process;GO:0006796//phosp…
Unigene0001994	179	597	3.6907	10.9689	1.571452477	4.57E-42	7.05E-40	yes	60S ribosomal protein L10 [Glycine soja]	ko03010//Ribosome//Translation//Genetic Information Processing	GO:0005622//intracellular;GO:0030529//intracellular ribonucleoprotein complex;GO:0044424//intracellular part;GO:0005623//cell;GO:0044464//cell part;GO:1990904//ribonucleoprotein complex;GO:0032991//macromolecular complex	GO:0005198//structural molecule activity	GO:0010467//gene expression;GO:0008152//metabolic process;GO:0071704//organic substance metabolic process;GO:0043170//macromolecule metabolic process
Unigene0002004	32	84	0.9559	2.2361	1.226053102	3.46E-05	0.000407965	yes	PREDICTED: dnaJ protein homolog [Musa acuminata subsp. malaccensis]	ko04141//Protein processing in endoplasmic reticulum//Folding, sorting and degradation//Genetic Information Processing	-	GO:0032549//ribonucleoside binding;GO:0001883//purine nucleoside binding;GO:0005515//protein binding;GO:0005488//binding;GO:0043169//cation binding;GO:0036094//small molecule binding;GO:1901363//heterocyclic compound binding;GO:0043167//ion binding;GO:0001882//nucleoside binding;GO:0097159//organic cyclic compound binding;GO:0032550//purine ribonucleoside binding;GO:0097367//carbohydrate derivati…	GO:0008152//metabolic process;GO:0044238//primary metabolic process;GO:0006950//response to stress;GO:0044260//cellular macromolecule metabolic process;GO:0050896//response to stimulus;GO:0071704//organic substance metabolic process;GO:0019538//protein metabolic process;GO:0044237//cellular metabolic process;GO:0044267//cellular protein metabolic process;GO:0009987//cellular process;GO:0043170//m…
Unigene0002013	16	0	2.2044	0.001	-11.10617032	1.54E-05	0.000197721	yes	--	-	-	-	-
Unigene0002051	39	13	1.3854	0.4115	-1.751338243	8.34E-05	0.00088835	yes	--	-	-	-	-
Unigene0002059	2	17	0.2447	1.8534	2.92108827	0.001318335	0.009594775	yes	--	-	-	-	-
Unigene0002092	19	6	2.1968	0.6182	-1.829257971	0.004099517	0.024533597	yes	--	-	-	-	-
Unigene0002109	15	46	0.6591	1.8012	1.450389107	0.000401804	0.003493589	yes	--	-	-	-	-
Unigene0002118	13	2	1.404	0.1925	-2.866612585	0.00419502	0.024939176	yes	hypothetical protein THAOC_01422, partial [Thalassiosira oceanica]	-	-	-	-
Unigene0002119	19	48	0.7759	1.7467	1.170689212	0.001890086	0.012955073	yes	--	-	-	-	-
Unigene0002146	9	31	0.3586	1.1007	1.617973917	0.002243472	0.014922652	yes	--	-	-	-	-
Unigene0002161	4	28	0.4011	2.5023	2.641220893	0.000114409	0.001174549	yes	--	-	-	-	-
Unigene0002173	8	34	0.445	1.6855	1.921299386	0.00043649	0.003750684	yes	--	-	-	-	-
Unigene0002225	205	471	6.2634	12.8239	1.033817159	2.59E-18	1.46E-16	yes	dehydrin [Populus davidiana]	-	-	-	-
Unigene0002248	144	848	7.0177	36.827	2.391693697	8.79E-101	4.44E-98	yes	--	-	-	-	-
Unigene0002279	125	62	2.3535	1.0402	-1.17794691	1.31E-07	2.52E-06	yes	PREDICTED: scopoletin glucosyltransferase-like [Vitis vinifera]	-	-	GO:0003824//catalytic activity;GO:0016740//transferase activity;GO:0016758//transferase activity, transferring hexosyl groups;GO:0016757//transferase activity, transferring glycosyl groups	-
Unigene0002307	0	13	0.001	1.5813	10.62689538	0.000489894	0.004139769	yes	GPI ethanolamine phosphate transferase 2 [Morus notabilis]	ko00563//Glycosylphosphatidylinositol(GPI)-anchor biosynthesis//Glycan biosynthesis and metabolism//Metabolism	-	GO:0003824//catalytic activity	-
Unigene0002337	18	90	0.2864	1.2761	2.155637991	6.90E-11	2.08E-09	yes	PREDICTED: polyribonucleotide nucleotidyltransferase 1, chloroplastic isoform X2 [Sesamum indicum]	ko03018//RNA degradation//Folding, sorting and degradation//Genetic Information Processing;ko00230//Purine metabolism//Nucleotide metabolism//Metabolism;ko00240//Pyrimidine metabolism//Nucleotide metabolism//Metabolism	-	GO:1901363//heterocyclic compound binding;GO:0016740//transferase activity;GO:0003824//catalytic activity;GO:0003676//nucleic acid binding;GO:0097159//organic cyclic compound binding;GO:0005488//binding	GO:0046483//heterocycle metabolic process;GO:0043170//macromolecule metabolic process;GO:1901360//organic cyclic compound metabolic process;GO:0071704//organic substance metabolic process;GO:0008152//metabolic process;GO:0006139//nucleobase-containing compound metabolic process;GO:0034641//cellular nitrogen compound metabolic process;GO:0006807//nitrogen compound metabolic process;GO:0009987//cel…
Unigene0002338	16	39	0.3118	0.6773	1.119174068	0.009165577	0.046537811	yes	--	-	-	-	-
Unigene0002339	52	170	0.7134	2.0784	1.542690215	5.15E-13	1.93E-11	yes	PREDICTED: polyribonucleotide nucleotidyltransferase 1, chloroplastic isoform X2 [Sesamum indicum]	ko03018//RNA degradation//Folding, sorting and degradation//Genetic Information Processing;ko00230//Purine metabolism//Nucleotide metabolism//Metabolism;ko00240//Pyrimidine metabolism//Nucleotide metabolism//Metabolism	-	GO:0097159//organic cyclic compound binding;GO:0005488//binding;GO:0003824//catalytic activity;GO:0003676//nucleic acid binding;GO:1901363//heterocyclic compound binding	GO:0046483//heterocycle metabolic process;GO:0090304//nucleic acid metabolic process;GO:0008152//metabolic process;GO:0043170//macromolecule metabolic process;GO:0044260//cellular macromolecule metabolic process;GO:0009987//cellular process;GO:0006725//cellular aromatic compound metabolic process;GO:0006807//nitrogen compound metabolic process;GO:0016070//RNA metabolic process;GO:0044238//primary…
Unigene0002362	14	37	0.7293	1.7176	1.235809797	0.006667095	0.036259194	yes	--	-	-	-	-
Unigene0002378	1	21	0.1424	2.6655	4.226385131	2.12E-05	0.000263389	yes	--	-	-	-	-
Unigene0002385	2	39	0.2743	4.766	4.118952424	2.93E-09	7.19E-08	yes	germacrene-D synthase [Actinidia deliciosa]	ko00909//Sesquiterpenoid and triterpenoid biosynthesis//Metabolism of terpenoids and polyketides//Metabolism	-	GO:0046872//metal ion binding;GO:0005488//binding;GO:0016835//carbon-oxygen lyase activity;GO:0016838//carbon-oxygen lyase activity, acting on phosphates;GO:0043169//cation binding;GO:0043167//ion binding;GO:0003824//catalytic activity;GO:0016829//lyase activity	-
Unigene0002396	34	14	1.402	0.5145	-1.446243367	0.001421239	0.010236496	yes	--	-	-	-	-
Unigene0002417	66	165	1.1158	2.4858	1.15563177	1.48E-08	3.32E-07	yes	--	-	-	-	-
Unigene0002440	98	250	2.0178	4.5869	1.184736271	1.32E-12	4.78E-11	yes	PREDICTED: glutamate receptor 3.6 [Vitis vinifera]	-	GO:0031224//intrinsic component of membrane;GO:0044425//membrane part;GO:0016020//membrane	GO:0004888//transmembrane signaling receptor activity;GO:0022857//transmembrane transporter activity;GO:0005231//excitatory extracellular ligand-gated ion channel activity;GO:0015075//ion transmembrane transporter activity;GO:0015267//channel activity;GO:0015276//ligand-gated ion channel activity;GO:0022834//ligand-gated channel activity;GO:0022838//substrate-specific channel activity;GO:0022892/…	GO:0050794//regulation of cellular process;GO:0055082//cellular chemical homeostasis;GO:0048878//chemical homeostasis;GO:0065008//regulation of biological quality;GO:0019725//cellular homeostasis;GO:0023052//signaling;GO:0007154//cell communication;GO:0044765//single-organism transport;GO:0050801//ion homeostasis;GO:1901700//response to oxygen-containing compound;GO:0019932//second-messenger-medi…
Unigene0002452	49	27	2.7571	1.3538	-1.026136973	0.003902685	0.023646536	yes	--	-	-	-	-
Unigene0002460	12	33	1.0468	2.5652	1.293085483	0.009637793	0.048531356	yes	--	-	-	-	-
Unigene0002472	264	40	5.5838	0.7539	-2.888802191	5.34E-47	9.44E-45	yes	RecName: Full=Aconitate hydratase, mitochondrial; Short=Aconitase; AltName: Full=Citrate hydro-lyase; Flags: Precursor [Gracilaria gracilis]	ko01200//Carbon metabolism//Global and Overview//Metabolism;ko01230//Biosynthesis of amino acids//Global and Overview//Metabolism;ko00630//Glyoxylate and dicarboxylate metabolism//Carbohydrate metabolism//Metabolism;ko00020//Citrate cycle (TCA cycle)//Carbohydrate metabolism//Metabolism;ko01210//2-Oxocarboxylic acid metabolism//Global and Overview//Metabolism	GO:0005622//intracellular;GO:0043227//membrane-bounded organelle;GO:0005623//cell;GO:0044464//cell part;GO:0044424//intracellular part;GO:0043229//intracellular organelle;GO:0043231//intracellular membrane-bounded organelle;GO:0043226//organelle	GO:0016836//hydro-lyase activity;GO:0043169//cation binding;GO:0016614//oxidoreductase activity, acting on CH-OH group of donors;GO:0051536//iron-sulfur cluster binding;GO:0043167//ion binding;GO:0051540//metal cluster binding;GO:0016616//oxidoreductase activity, acting on the CH-OH group of donors, NAD or NADP as acceptor;GO:0016829//lyase activity;GO:0003824//catalytic activity;GO:0016491//oxid…	GO:0071704//organic substance metabolic process;GO:0072350//tricarboxylic acid metabolic process;GO:0044237//cellular metabolic process;GO:0043436//oxoacid metabolic process;GO:0044763//single-organism cellular process;GO:0006101//citrate metabolic process;GO:0019752//carboxylic acid metabolic process;GO:0044281//small molecule metabolic process;GO:0044710//single-organism metabolic process;GO:00…
Unigene0002494	468	245	18.4967	8.6289	-1.100019339	1.94E-22	1.38E-20	yes	PREDICTED: probable protein phosphatase 2C 52 [Vitis vinifera]	-	-	GO:0042578//phosphoric ester hydrolase activity;GO:0016788//hydrolase activity, acting on ester bonds;GO:0003824//catalytic activity;GO:0016791//phosphatase activity;GO:0016787//hydrolase activity	GO:0006793//phosphorus metabolic process;GO:0044237//cellular metabolic process;GO:0006796//phosphate-containing compound metabolic process;GO:0009987//cellular process;GO:0008152//metabolic process
Unigene0002501	28	92	0.7759	2.2718	1.5498932	9.30E-08	1.84E-06	yes	--	-	-	-	-
Unigene0002509	2	20	0.2598	2.3149	3.155476537	0.000222778	0.002098915	yes	reverse transcriptase, partial [Dendrobium catenatum]	-	-	GO:0005488//binding	GO:0046483//heterocycle metabolic process;GO:0006259//DNA metabolic process;GO:0008152//metabolic process;GO:0006807//nitrogen compound metabolic process;GO:0044238//primary metabolic process;GO:0043170//macromolecule metabolic process;GO:0009987//cellular process;GO:0006139//nucleobase-containing compound metabolic process;GO:0034641//cellular nitrogen compound metabolic process;GO:1901360//orga…
Unigene0002511	18	1	2.3693	0.1173	-4.336185965	4.04E-05	0.000468896	yes	enolase [Guillardia theta]	ko01200//Carbon metabolism//Global and Overview//Metabolism;ko01230//Biosynthesis of amino acids//Global and Overview//Metabolism;ko03018//RNA degradation//Folding, sorting and degradation//Genetic Information Processing;ko00010//Glycolysis / Gluconeogenesis//Carbohydrate metabolism//Metabolism	-	GO:0097159//organic cyclic compound binding;GO:0000166//nucleotide binding;GO:0003824//catalytic activity;GO:0016829//lyase activity;GO:1901265//nucleoside phosphate binding;GO:1901363//heterocyclic compound binding;GO:0036094//small molecule binding;GO:0005488//binding	GO:0044723//single-organism carbohydrate metabolic process;GO:0044699//single-organism process;GO:0044710//single-organism metabolic process;GO:0044238//primary metabolic process;GO:0071704//organic substance metabolic process;GO:0005975//carbohydrate metabolic process;GO:0008152//metabolic process
Unigene0002513	0	8	0.001	1.0304	10.00898878	0.007823441	0.040770662	yes	--	-	-	-	-
Unigene0002550	58	31	3.0483	1.4519	-1.070062803	0.000998264	0.007546571	yes	CAG repeat protein 32 [Morus notabilis]	-	-	-	-
Unigene0002583	0	46	0.001	2.5825	11.33455263	1.19E-13	4.74E-12	yes	--	-	-	-	-
Unigene0002615	0	10	0.001	1.0426	10.02597005	0.001957522	0.013256819	yes	--	-	-	-	-
Unigene0002617	283	917	3.8665	11.1646	1.529831446	5.56E-60	1.32E-57	yes	Enolase [Gossypium arboreum]	-	GO:0016020//membrane	-	-
Unigene0002618	10	42	0.4481	1.6771	1.904076083	5.82E-05	0.000649811	yes	PREDICTED: major allergen Pru ar 1-like [Pyrus x bretschneideri]	-	-	-	GO:0050896//response to stimulus;GO:0006950//response to stress
Unigene0002627	15	38	1.626	3.6706	1.174688649	0.007866336	0.040936392	yes	PREDICTED: WD repeat-containing protein 20-like [Beta vulgaris subsp. vulgaris]	-	-	-	-
Unigene0002633	9	30	0.6875	2.042	1.570551248	0.003408109	0.021189796	yes	--	-	-	-	-
Unigene0002642	16	3	2.1346	0.3567	-2.581182629	0.002588858	0.016760232	yes	PREDICTED: probable inactive poly [ADP-ribose] polymerase SRO5-like isoform X3 [Citrus sinensis]	-	-	GO:0016757//transferase activity, transferring glycosyl groups;GO:0003824//catalytic activity;GO:0016763//transferase activity, transferring pentosyl groups;GO:0016740//transferase activity	-
Unigene0002651	15	46	0.8175	2.234	1.45033855	0.000401804	0.003493589	yes	--	-	-	-	-
Unigene0002656	49	7	3.2686	0.4161	-2.973670642	5.97E-10	1.60E-08	yes	predicted protein [Hordeum vulgare subsp. vulgare]	-	-	-	-
Unigene0002673	20	45	2.6682	5.3499	1.003645114	0.008247832	0.042500083	yes	PREDICTED: ABC transporter C family member 10-like [Nicotiana sylvestris]	ko02010//ABC transporters//Membrane transport//Environmental Information Processing	GO:0044425//membrane part;GO:0031224//intrinsic component of membrane;GO:0016020//membrane	GO:0032550//purine ribonucleoside binding;GO:1901363//heterocyclic compound binding;GO:0036094//small molecule binding;GO:0005488//binding;GO:0032549//ribonucleoside binding;GO:0001882//nucleoside binding;GO:0001883//purine nucleoside binding;GO:0003824//catalytic activity;GO:0016627//oxidoreductase activity, acting on the CH-CH group of donors;GO:0097159//organic cyclic compound binding;GO:00164…	GO:0051234//establishment of localization;GO:0009987//cellular process;GO:0044763//single-organism cellular process;GO:0051179//localization;GO:0044699//single-organism process;GO:0044710//single-organism metabolic process;GO:0008152//metabolic process
Unigene0002705	25	10	1.6906	0.6026	-1.488262777	0.006030945	0.033695392	yes	--	-	-	-	-
Unigene0002757	13	41	0.8225	2.3117	1.490866601	0.000814887	0.006421112	yes	--	-	-	-	-
Unigene0002772	2	18	0.2303	1.8474	3.003909957	0.000732495	0.005855092	yes	--	-	-	-	-
Unigene0002777	1459	4714	8.0181	23.0859	1.525679661	1.78E-266	3.58E-263	yes	PREDICTED: golgin subfamily B member 1 isoform X5 [Vitis vinifera]	-	-	-	-
Unigene0002786	36	16	2.0853	0.8259	-1.336215935	0.002219311	0.014790111	yes	--	-	-	-	-
Unigene0002805	4	18	0.372	1.4919	2.003776311	0.007226519	0.038709879	yes	PREDICTED: serine carboxypeptidase-like 51 [Nicotiana sylvestris]	-	-	-	-
Unigene0002809	32	15	1.9615	0.8194	-1.259317537	0.0055707	0.031510568	yes	--	-	-	-	-
Unigene0002835	0	12	0.001	0.9008	9.815063017	0.00097925	0.007428409	yes	--	-	-	-	-
Unigene0002836	0	19	0.001	1.3492	10.39788851	7.69E-06	0.000105776	yes	PREDICTED: cyclin-dependent kinase B2-2-like [Glycine max]	-	-	-	-
Unigene0002843	23	6	2.2756	0.529	-2.104907359	0.000550905	0.004549354	yes	--	-	-	-	-
Unigene0002888	61	26	5.5855	2.1215	-1.396601754	2.47E-05	0.000302679	yes	PREDICTED: filaggrin-like isoform X1 [Citrus sinensis]	-	-	-	-
Unigene0002907	25	10	2.3252	0.8288	-1.488258906	0.006030945	0.033695392	yes	PREDICTED: filaggrin-like isoform X1 [Citrus sinensis]	-	-	-	-
Unigene0002915	2	16	0.1927	1.3738	2.833743513	0.002359203	0.015548103	yes	--	-	-	-	-
Unigene0002924	483	1781	9.1054	29.9194	1.716286943	8.17E-130	5.95E-127	yes	JAZ2 [Hevea brasiliensis]	ko04075//Plant hormone signal transduction//Signal transduction//Environmental Information Processing	-	-	-
Unigene0002933	8	29	0.5312	1.7161	1.691806572	0.002586079	0.016760232	yes	--	-	-	-	-
Unigene0002937	73	222	3.1375	8.5027	1.438305577	7.39E-15	3.21E-13	yes	PREDICTED: cysteine-rich and transmembrane domain-containing protein A-like [Vitis vinifera]	-	-	-	-
Unigene0002945	44	23	2.9153	1.358	-1.102160873	0.003114071	0.019627943	yes	ATP synthase subunit a chloroplastic, partial [Medicago truncatula]	ko03010//Ribosome//Translation//Genetic Information Processing	GO:0005622//intracellular;GO:0044424//intracellular part;GO:0044444//cytoplasmic part;GO:0043229//intracellular organelle;GO:0043232//intracellular non-membrane-bounded organelle;GO:0043228//non-membrane-bounded organelle;GO:0043226//organelle;GO:0005737//cytoplasm;GO:0044464//cell part;GO:0005623//cell;GO:0032991//macromolecular complex;GO:0005840//ribosome;GO:0030529//intracellular ribonucleopr…	-	-
Unigene0002949	493	1361	8.0485	19.8001	1.298715878	1.90E-67	5.21E-65	yes	PREDICTED: E3 ubiquitin-protein ligase RING1 [Vitis vinifera]	-	-	GO:0046872//metal ion binding;GO:0043167//ion binding;GO:0043169//cation binding;GO:0005488//binding	GO:0051234//establishment of localization;GO:0006810//transport;GO:1902578//single-organism localization;GO:0044699//single-organism process;GO:0051179//localization;GO:0044765//single-organism transport
Unigene0002950	699	1596	16.2278	33.0184	1.024802785	1.30E-53	2.69E-51	yes	cytokinin response regulator 5 [Nicotiana attenuata]	ko04075//Plant hormone signal transduction//Signal transduction//Environmental Information Processing	-	GO:0016740//transferase activity;GO:0016772//transferase activity, transferring phosphorus-containing groups;GO:0003824//catalytic activity	GO:0044237//cellular metabolic process;GO:0065007//biological regulation;GO:0023052//signaling;GO:0008152//metabolic process;GO:0044700//single organism signaling;GO:0051716//cellular response to stimulus;GO:0006793//phosphorus metabolic process;GO:0009987//cellular process;GO:0035556//intracellular signal transduction;GO:0050794//regulation of cellular process;GO:0050789//regulation of biologica…
Unigene0002955	35	18	2.3034	1.0557	-1.125565046	0.009165577	0.046537811	yes	--	-	-	-	-
Unigene0002973	19	48	1.5432	3.4742	1.17075576	0.001890086	0.012955073	yes	--	-	-	-	-
Unigene0002983	746	5281	14.5953	92.0723	2.657263321	0	0	yes	Plant U-box 23 [Theobroma cacao]	-	-	GO:0003824//catalytic activity;GO:0016740//transferase activity;GO:0019787//ubiquitin-like protein transferase activity	GO:0044237//cellular metabolic process;GO:0044267//cellular protein metabolic process;GO:0008152//metabolic process;GO:0070647//protein modification by small protein conjugation or removal;GO:0043412//macromolecule modification;GO:0019538//protein metabolic process;GO:0036211//protein modification process;GO:0032446//protein modification by small protein conjugation;GO:0071704//organic substance …
Unigene0002995	11	38	0.891	2.7429	1.622204689	0.000727566	0.0058305	yes	--	-	-	-	-
Unigene0002997	6	26	0.2531	0.9773	1.949093984	0.002119095	0.01418716	yes	--	-	-	-	-
Unigene0003001	4	21	0.5563	2.6026	2.226018587	0.001553398	0.010975296	yes	--	-	-	-	-
Unigene0003022	62	162	1.041	2.4239	1.219360112	5.59E-09	1.32E-07	yes	--	-	-	-	-
Unigene0003059	13	44	0.3365	1.015	1.592801317	0.000239046	0.002233604	yes	DC1 domain-containing family protein [Populus trichocarpa]	-	-	-	-
Unigene0003067	16	3	2.1942	0.3666	-2.581416342	0.002588858	0.016760232	yes	--	-	-	-	-
Unigene0003084	12	42	0.8588	2.6784	1.640977337	0.000273429	0.002505868	yes	--	-	-	-	-
Unigene0003090	92	6	3.0719	0.1785	-4.105135273	8.07E-23	5.87E-21	yes	--	-	-	-	-
Unigene0003095	10	30	0.6341	1.6951	1.418588104	0.006478515	0.035524607	yes	--	-	-	-	-
Unigene0003128	4	18	0.2941	1.1794	2.00367441	0.007226519	0.038709879	yes	--	-	-	-	-
Unigene0003134	189	520	5.292	12.9748	1.293827334	6.54E-28	6.12E-26	yes	--	-	-	-	-
Unigene0003143	22	4	1.5593	0.2526	-2.625971976	0.000313464	0.002810904	yes	PREDICTED: uncharacterized protein LOC105115446 [Populus euphratica]	-	-	-	-
Unigene0003155	178	83	10.667	4.4324	-1.2669945	1.34E-11	4.35E-10	yes	PREDICTED: ethylene-responsive transcription factor ERF010-like [Solanum tuberosum]	-	-	-	GO:0008152//metabolic process;GO:0071704//organic substance metabolic process;GO:0060255//regulation of macromolecule metabolic process;GO:0016070//RNA metabolic process;GO:0044238//primary metabolic process;GO:0009058//biosynthetic process;GO:0050789//regulation of biological process;GO:0065007//biological regulation;GO:0019438//aromatic compound biosynthetic process;GO:1901360//organic cyclic c…
Unigene0003162	22	60	1.9248	4.6779	1.281152474	0.000326098	0.002903763	yes	--	-	-	-	-
Unigene0003163	19	226	0.7038	7.4597	3.405880193	8.01E-41	1.19E-38	yes	PREDICTED: acid phosphatase 1-like [Citrus sinensis]	-	-	GO:0016791//phosphatase activity;GO:0042578//phosphoric ester hydrolase activity;GO:0016788//hydrolase activity, acting on ester bonds;GO:0003824//catalytic activity;GO:0016787//hydrolase activity	GO:0044237//cellular metabolic process;GO:0006796//phosphate-containing compound metabolic process;GO:0006793//phosphorus metabolic process;GO:0009987//cellular process;GO:0008152//metabolic process
Unigene0003212	6	28	0.4983	2.0723	2.056146393	0.000829453	0.006515263	yes	gag-pol polyprotein, partial [Caragana korshinskii]	-	GO:0043227//membrane-bounded organelle;GO:0043231//intracellular membrane-bounded organelle;GO:0005622//intracellular;GO:0005623//cell;GO:0044464//cell part;GO:0043226//organelle;GO:0005737//cytoplasm;GO:0044444//cytoplasmic part;GO:0043229//intracellular organelle;GO:0044424//intracellular part	GO:0097367//carbohydrate derivative binding;GO:0043167//ion binding;GO:0036094//small molecule binding;GO:0097159//organic cyclic compound binding;GO:0001883//purine nucleoside binding;GO:0046872//metal ion binding;GO:0005488//binding;GO:0043169//cation binding;GO:0046914//transition metal ion binding;GO:1901363//heterocyclic compound binding;GO:0016740//transferase activity;GO:0032550//purine ri…	GO:0006259//DNA metabolic process;GO:0006725//cellular aromatic compound metabolic process;GO:0034641//cellular nitrogen compound metabolic process;GO:0008152//metabolic process;GO:0044260//cellular macromolecule metabolic process;GO:0090304//nucleic acid metabolic process;GO:0046483//heterocycle metabolic process;GO:0071704//organic substance metabolic process;GO:0006807//nitrogen compound metab…
Unigene0003237	6	34	0.725	3.6611	2.33622428	7.13E-05	0.000773136	yes	--	-	-	-	-
Unigene0003238	26	69	0.5441	1.2867	1.241731988	0.000115215	0.001181527	yes	--	-	-	-	-
Unigene0003241	51	24	2.2922	0.9612	-1.253824375	0.000321103	0.002869304	yes	basic helix-loop-helix family protein [Populus trichocarpa]	-	-	GO:0005488//binding	-
Unigene0003276	14	55	0.3273	1.146	1.807921537	6.68E-06	9.31E-05	yes	--	-	-	-	-
Unigene0003285	103	235	1.1604	2.3593	1.023736677	1.20E-09	3.09E-08	yes	--	-	-	-	-
Unigene0003290	1	16	0.1053	1.5014	3.833731047	0.000521183	0.004347863	yes	--	-	-	-	-
Unigene0003306	13	37	0.9511	2.4123	1.342740395	0.00384377	0.023440383	yes	--	-	-	-	-
Unigene0003307	15	3	1.4175	0.2526	-2.488422191	0.004442811	0.026076205	yes	--	-	-	-	-
Unigene0003329	51	24	3.1132	1.3055	-1.253795805	0.000321103	0.002869304	yes	PREDICTED: uncharacterized protein LOC102623574 [Citrus sinensis]	-	-	-	-
Unigene0003335	0	13	0.001	1.35	10.39874369	0.000489894	0.004139769	yes	--	-	-	-	-
Unigene0003348	46	25	3.0274	1.4662	-1.045997395	0.004130058	0.024688758	yes	--	-	-	-	-
Unigene0003366	46	134	1.4413	3.7415	1.376246118	5.22E-09	1.24E-07	yes	uncharacterized protein LOC100274973 [Zea mays]	-	-	-	-
Unigene0003372	4	41	0.1524	1.3918	3.191017105	1.45E-07	2.76E-06	yes	--	-	-	-	-
Unigene0003383	20	6	2.6325	0.7038	-1.903196112	0.002509385	0.016372503	yes	--	-	-	-	-
Unigene0003392	117	14	7.3396	0.7826	-3.229354425	5.77E-24	4.47E-22	yes	PREDICTED: 60S ribosomal protein L27a-3-like [Malus domestica]	ko03010//Ribosome//Translation//Genetic Information Processing	GO:0005623//cell;GO:0030529//intracellular ribonucleoprotein complex;GO:1990904//ribonucleoprotein complex;GO:0044464//cell part;GO:0005622//intracellular;GO:0044424//intracellular part;GO:0032991//macromolecular complex	GO:0005198//structural molecule activity	GO:0010467//gene expression;GO:0043170//macromolecule metabolic process;GO:0008152//metabolic process;GO:0071704//organic substance metabolic process
Unigene0003409	4	19	0.2592	1.0972	2.081688904	0.004363941	0.025730423	yes	--	-	-	-	-
Unigene0003412	55	26	4.5679	1.9243	-1.247197334	0.000228483	0.002145587	yes	BnaC05g00740D [Brassica napus]	-	-	-	-
Unigene0003416	14	41	0.5956	1.5545	1.384034958	0.001517905	0.010795411	yes	--	-	-	-	-
Unigene0003431	57	128	1.057	2.1151	1.000750498	8.41E-06	0.000114934	yes	--	-	-	-	-
Unigene0003453	10	30	0.7969	2.1303	1.41858601	0.006478515	0.035524607	yes	PREDICTED: mannose-6-phosphate isomerase 1 [Jatropha curcas]	ko00520//Amino sugar and nucleotide sugar metabolism//Carbohydrate metabolism//Metabolism;ko00051//Fructose and mannose metabolism//Carbohydrate metabolism//Metabolism	-	GO:0003824//catalytic activity;GO:0016853//isomerase activity	GO:0044238//primary metabolic process;GO:0008152//metabolic process;GO:0071704//organic substance metabolic process
Unigene0003473	61	34	3.6705	1.8231	-1.009582904	0.001461999	0.010488424	yes	PREDICTED: 60S ribosomal protein L22-3 [Pyrus x bretschneideri]	ko03010//Ribosome//Translation//Genetic Information Processing	GO:0005737//cytoplasm;GO:0015934//large ribosomal subunit;GO:0043229//intracellular organelle;GO:0044464//cell part;GO:0044424//intracellular part;GO:0032991//macromolecular complex;GO:0005622//intracellular;GO:0030054//cell junction;GO:0043228//non-membrane-bounded organelle;GO:0030529//intracellular ribonucleoprotein complex;GO:0044444//cytoplasmic part;GO:0016020//membrane;GO:0005840//ribosome…	-	GO:0043170//macromolecule metabolic process;GO:0044260//cellular macromolecule metabolic process;GO:0044237//cellular metabolic process;GO:0008152//metabolic process;GO:0044238//primary metabolic process;GO:0071704//organic substance metabolic process;GO:0009987//cellular process
Unigene0003490	24	57	2.3125	4.8942	1.081619692	0.002371183	0.015611673	yes	--	-	-	-	-
Unigene0003519	0	11	0.001	0.8602	9.748528321	0.00097925	0.007428409	yes	--	-	-	-	-
Unigene0003544	5	37	0.5191	3.423	2.7211769	4.97E-06	7.15E-05	yes	--	-	-	-	-
Unigene0003570	17	3	0.9695	0.1525	-2.668431656	0.001497644	0.010666271	yes	--	-	-	-	-
Unigene0003580	91	431	1.6613	7.0118	2.077472225	9.54E-45	1.60E-42	yes	PREDICTED: E3 ubiquitin-protein ligase RNF185-like [Nelumbo nucifera]	ko04141//Protein processing in endoplasmic reticulum//Folding, sorting and degradation//Genetic Information Processing	-	GO:0005488//binding;GO:0043167//ion binding;GO:0046872//metal ion binding;GO:0043169//cation binding	-
Unigene0003596	241	959	4.7914	16.9904	1.826200654	3.00E-80	1.08E-77	yes	PREDICTED: F-box protein At1g61340 [Jatropha curcas]	-	-	-	-
Unigene0003604	82	24	3.4588	0.9021	-1.938912321	4.41E-10	1.21E-08	yes	--	-	-	-	-
Unigene0003607	119	29	6.232	1.3534	-2.20310694	2.10E-16	1.03E-14	yes	40S ribosomal protein S10 [Wolffia australiana]	ko03010//Ribosome//Translation//Genetic Information Processing	GO:0044444//cytoplasmic part;GO:0005622//intracellular;GO:0044424//intracellular part;GO:0043226//organelle;GO:0032991//macromolecular complex;GO:0043229//intracellular organelle;GO:0005737//cytoplasm;GO:0030529//intracellular ribonucleoprotein complex;GO:0005623//cell;GO:0044464//cell part;GO:1990904//ribonucleoprotein complex	-	-
Unigene0003634	40	90	1.1329	2.2715	1.003624784	0.000201118	0.001920289	yes	--	-	-	-	-
Unigene0003645	50	262	1.7323	8.0891	2.223290398	1.90E-30	1.95E-28	yes	--	-	-	-	-
Unigene0003658	19	4	2.4898	0.4671	-2.414226508	0.001553398	0.010975296	yes	--	-	-	-	-
Unigene0003669	13	39	1.8881	5.0477	1.418690993	0.001792659	0.012425767	yes	--	-	-	-	-
Unigene0003676	10	141	0.4279	5.3768	3.651402225	2.39E-27	2.18E-25	yes	--	-	-	-	-
Unigene0003728	2	17	0.2768	2.097	2.921411013	0.001318335	0.009594775	yes	--	-	-	-	-
Unigene0003729	2	16	0.2447	1.7443	2.833562182	0.002359203	0.015548103	yes	--	-	-	-	-
Unigene0003730	22	2	2.229	0.1806	-3.625526819	1.96E-05	0.000246397	yes	PREDICTED: probable protein phosphatase 2C 52 [Sesamum indicum]	-	-	-	-
Unigene0003760	5	42	0.3942	2.9506	2.904008673	3.19E-07	5.75E-06	yes	--	-	-	-	-
Unigene0003770	0	10	0.001	1.2943	10.33795634	0.001957522	0.013256819	yes	--	-	-	-	-
Unigene0003791	23	58	0.9419	2.1165	1.168034684	0.001076889	0.008063482	yes	--	-	-	-	-
Unigene0003793	49	127	0.9936	2.2949	1.207694211	3.03E-07	5.49E-06	yes	Ubiquitin carboxyl-terminal hydrolase 20 [Glycine soja]	-	-	-	-
Unigene0003794	13	36	0.4351	1.0736	1.303037655	0.0055707	0.031510568	yes	--	-	-	-	-
Unigene0003801	17	51	0.8203	2.1931	1.418748063	0.000199003	0.001901625	yes	--	-	-	-	-
Unigene0003804	2	17	0.2919	2.2112	2.921283405	0.001318335	0.009594775	yes	--	-	-	-	-
Unigene0003813	163	89	4.059	1.975	-1.039271687	4.28E-08	8.98E-07	yes	PREDICTED: gibberellin 2-beta-dioxygenase 8 [Nicotiana tomentosiformis]	-	-	GO:0005488//binding;GO:0016491//oxidoreductase activity;GO:0043167//ion binding;GO:0043169//cation binding;GO:0046872//metal ion binding;GO:0003824//catalytic activity	-
Unigene0003814	33	9	1.7375	0.4223	-2.040672826	4.27E-05	0.000492232	yes	--	-	-	-	-
Unigene0003815	0	13	0.001	1.6343	10.67445712	0.000489894	0.004139769	yes	--	-	-	-	-
Unigene0003816	34	84	0.9039	1.9901	1.138605847	9.13E-05	0.00096493	yes	PREDICTED: DNA topoisomerase 3-beta isoform X4 [Sesamum indicum]	ko03440//Homologous recombination//Replication and repair//Genetic Information Processing	-	GO:1901363//heterocyclic compound binding;GO:0016853//isomerase activity;GO:0003824//catalytic activity;GO:0097159//organic cyclic compound binding;GO:0003916//DNA topoisomerase activity;GO:0003676//nucleic acid binding;GO:0005488//binding	GO:0009648//photoperiodism;GO:0008152//metabolic process;GO:0006259//DNA metabolic process;GO:0009314//response to radiation;GO:0050896//response to stimulus;GO:0046483//heterocycle metabolic process;GO:0009416//response to light stimulus;GO:0044237//cellular metabolic process;GO:0009987//cellular process;GO:0090304//nucleic acid metabolic process;GO:0071704//organic substance metabolic process;G…
Unigene0003820	23	89	0.6668	2.2993	1.785868704	8.56E-09	1.98E-07	yes	--	-	-	-	-
Unigene0003836	4	19	0.5336	2.2589	2.081789833	0.004363941	0.025730423	yes	--	-	-	-	-
Unigene0003895	35	85	0.8493	1.8381	1.113869102	0.000105368	0.001094538	yes	--	-	-	-	-
Unigene0003898	20	3	2.4881	0.3326	-2.903184397	0.000279321	0.002543743	yes	--	-	-	-	-
Unigene0003909	5	22	0.7334	2.8758	1.971291175	0.002509385	0.016372503	yes	--	-	-	-	-
Unigene0003910	11	1	1.392	0.1128	-3.625320238	0.006362167	0.034978025	yes	--	-	-	-	-
Unigene0003917	4	19	0.4081	1.7274	2.081607579	0.004363941	0.025730423	yes	--	-	-	-	-
Unigene0003936	23	57	1.4217	3.1397	1.143009649	0.001497535	0.010666271	yes	PREDICTED: disease resistance protein RPM1-like [Malus domestica]	ko04626//Plant-pathogen interaction//Environmental adaptation//Organismal Systems	-	-	-
Unigene0003950	18	6	1.3402	0.3981	-1.751245536	0.006642077	0.036195229	yes	PREDICTED: disease resistance protein RPM1-like isoform X2 [Pyrus x bretschneideri]	ko04626//Plant-pathogen interaction//Environmental adaptation//Organismal Systems	-	-	-
Unigene0003953	58	32	2.7058	1.3303	-1.024303577	0.001553916	0.010975296	yes	PREDICTED: disease resistance protein RPM1-like isoform X1 [Pyrus x bretschneideri]	ko04626//Plant-pathogen interaction//Environmental adaptation//Organismal Systems	-	-	-
Unigene0003964	5	21	0.4188	1.5675	1.904132096	0.004099517	0.024533597	yes	PREDICTED: probable serine/threonine-protein kinase At1g01540-like [Solanum tuberosum]	-	-	-	-
Unigene0003965	58	143	1.2145	2.6685	1.135666521	1.77E-07	3.34E-06	yes	U-box domain-containing family protein [Populus trichocarpa]	-	GO:0044464//cell part;GO:0044424//intracellular part;GO:0005622//intracellular;GO:0005623//cell	GO:0003824//catalytic activity	GO:0010941//regulation of cell death;GO:0042221//response to chemical;GO:0051716//cellular response to stimulus;GO:0043067//regulation of programmed cell death;GO:0008152//metabolic process;GO:0050789//regulation of biological process;GO:0033036//macromolecule localization;GO:0009987//cellular process;GO:0044237//cellular metabolic process;GO:0050794//regulation of cellular process;GO:0010033//re…
Unigene0003971	21	1	2.03	0.0861	-4.55932268	5.78E-06	8.17E-05	yes	--	-	-	-	-
Unigene0003973	1	11	0.126	1.2351	3.293132216	0.006362167	0.034978025	yes	--	-	-	-	-
Unigene0003986	41	117	0.7714	1.9617	1.346553378	8.14E-08	1.63E-06	yes	Molybdenum cofactor sulfurase [Glycine soja]	-	-	GO:0003824//catalytic activity;GO:0005488//binding;GO:0043168//anion binding;GO:0043167//ion binding	-
Unigene0004002	12	1	1.1196	0.0831	-3.751991105	0.00183717	0.012650911	yes	--	-	-	-	-
Unigene0004076	3	17	0.2334	1.1785	2.336075292	0.004442811	0.026076205	yes	--	-	-	-	-
Unigene0004093	48	6	2.2937	0.2555	-3.166281513	2.24E-10	6.38E-09	yes	predicted protein [Hordeum vulgare subsp. vulgare]	-	-	-	-
Unigene0004095	21	49	1.3035	2.7104	1.056115197	0.005665019	0.031966701	yes	--	-	-	-	-
Unigene0004125	14	71	0.583	2.6348	2.176125667	3.43E-09	8.36E-08	yes	--	-	-	-	-
Unigene0004176	0	10	0.001	0.966	9.915879379	0.001957522	0.013256819	yes	--	-	-	-	-
Unigene0004181	20	46	0.7139	1.4632	1.035333073	0.00599839	0.033585396	yes	--	-	-	-	-
Unigene0004182	1	11	0.1411	1.3828	3.292802616	0.006362167	0.034978025	yes	--	-	-	-	-
Unigene0004235	7	25	0.4128	1.3137	1.67012098	0.00704452	0.037972564	yes	--	-	-	-	-
Unigene0004236	131	501	8.8996	30.3301	1.768937855	6.40E-42	9.81E-40	yes	Avr9/Cf-9 rapidly elicited protein 180 [Nicotiana tabacum]	-	-	-	-
Unigene0004249	16	71	0.6183	2.4449	1.983396547	5.63E-08	1.16E-06	yes	--	-	-	-	-
Unigene0004258	10	37	0.4833	1.5937	1.72138918	0.000543253	0.004496577	yes	Villin 2 isoform 3 [Theobroma cacao]	-	-	GO:0008092//cytoskeletal protein binding;GO:0003779//actin binding;GO:0005488//binding;GO:0005515//protein binding	GO:0044085//cellular component biogenesis;GO:0071840//cellular component organization or biogenesis;GO:0016043//cellular component organization;GO:0022607//cellular component assembly;GO:0006996//organelle organization;GO:0009987//cellular process
Unigene0004284	8	29	0.6207	2.0051	1.691706139	0.002586079	0.016760232	yes	--	-	-	-	-
Unigene0004287	7	26	0.5306	1.7561	1.72667842	0.004583775	0.026752434	yes	--	-	-	-	-
Unigene0004293	13	44	0.5678	1.7127	1.592817714	0.000239046	0.002233604	yes	--	-	-	-	-
Unigene0004300	45	126	3.5475	8.8517	1.319151872	5.28E-08	1.09E-06	yes	PREDICTED: probable ubiquitin-like-specific protease 2B isoform X1 [Eucalyptus grandis]	-	-	-	-
Unigene0004302	14	38	0.7411	1.7925	1.274232989	0.004652446	0.027060247	yes	--	-	-	-	-
Unigene0004316	0	13	0.001	0.9332	9.866042497	0.000489894	0.004139769	yes	--	-	-	-	-
Unigene0004317	7	32	0.5578	2.2723	2.026333479	0.000297911	0.002693099	yes	--	-	-	-	-
Unigene0004319	1	15	0.0524	0.7	3.739716205	0.000980413	0.007428409	yes	--	-	-	-	-
Unigene0004333	70	12	3.8722	0.5915	-2.710703396	2.47E-12	8.74E-11	yes	hypothetical protein GUITHDRAFT_151944 [Guillardia theta CCMP2712]	-	-	-	-
Unigene0004343	28	68	0.7992	1.7296	1.11380994	0.000438108	0.003762166	yes	--	-	-	-	-
Unigene0004354	8	37	0.5795	2.3885	2.04322431	0.000107819	0.001115126	yes	--	-	-	-	-
Unigene0004362	104	35	7.3357	2.2	-1.737431116	5.82E-11	1.77E-09	yes	--	-	-	-	-
Unigene0004401	27	10	1.24	0.4093	-1.599109549	0.002586079	0.016760232	yes	--	-	-	-	-
Unigene0004403	28	85	0.8239	2.2288	1.435726016	1.47E-06	2.35E-05	yes	--	-	-	-	-
Unigene0004431	11	32	0.8603	2.2302	1.374261351	0.007980144	0.041417872	yes	--	-	-	-	-
Unigene0004436	49	26	2.1246	1.0046	-1.080570069	0.002489725	0.016303872	yes	XB3 in [Theobroma cacao]	-	-	GO:0046914//transition metal ion binding;GO:0046872//metal ion binding;GO:0003824//catalytic activity;GO:0005488//binding;GO:0043167//ion binding;GO:0043169//cation binding	GO:0043170//macromolecule metabolic process;GO:0070647//protein modification by small protein conjugation or removal;GO:0032879//regulation of localization;GO:0044260//cellular macromolecule metabolic process;GO:0006464//cellular protein modification process;GO:0044238//primary metabolic process;GO:0044237//cellular metabolic process;GO:0032446//protein modification by small protein conjugation;G…
Unigene0004440	29	69	2.672	5.6653	1.084232347	0.00050554	0.004250502	yes	PREDICTED: uncharacterized protein LOC100854874 isoform X2 [Vitis vinifera]	-	-	-	-
Unigene0004441	143	359	6.3117	14.1203	1.161670201	4.50E-17	2.32E-15	yes	PREDICTED: dentin sialophosphoprotein [Prunus mume]	-	-	-	-
Unigene0004449	28	3	1.7754	0.1695	-3.388786924	2.60E-06	3.96E-05	yes	--	-	-	-	-
Unigene0004466	2	22	0.1231	1.2067	3.293164383	6.66E-05	0.000729799	yes	--	-	-	-	-
Unigene0004469	13	58	0.4356	1.7317	1.99111316	7.22E-07	1.23E-05	yes	--	-	-	-	-
Unigene0004481	12	37	0.7969	2.1895	1.458130848	0.00211339	0.014177813	yes	--	-	-	-	-
Unigene0004493	8	42	0.6159	2.8812	2.225901776	9.48E-06	0.000127817	yes	PREDICTED: protein trichome birefringence-like 1 [Phoenix dactylifera]	-	-	-	-
Unigene0004505	6	25	0.3829	1.4218	1.892678975	0.003350451	0.020883484	yes	--	-	-	-	-
Unigene0004508	32	9	2.3412	0.5868	-1.996307408	0.000113952	0.001171652	yes	--	-	-	-	-
Unigene0004520	33	14	2.4264	0.9173	-1.403351858	0.00211339	0.014177813	yes	RNA recognition motif [Medicago truncatula]	ko03040//Spliceosome//Transcription//Genetic Information Processing	-	-	-
Unigene0004521	18	6	1.4266	0.4238	-1.751125386	0.006642077	0.036195229	yes	PREDICTED: LOW QUALITY PROTEIN: retrovirus-related Pol polyprotein from transposon TNT 1-94 [Gossypium raimondii]	-	-	-	-
Unigene0004536	30	0	2.3777	0.001	-11.21535098	9.53E-10	2.49E-08	yes	phosphoketolase [Phaeodactylum tricornutum CCAP 1055/1]	-	-	GO:0016830//carbon-carbon lyase activity;GO:0016829//lyase activity;GO:0003824//catalytic activity	GO:0044238//primary metabolic process;GO:0008152//metabolic process
Unigene0004539	24	8	1.2328	0.3662	-1.751235071	0.002119095	0.01418716	yes	--	-	-	-	-
Unigene0004544	55	10	3.8156	0.6182	-2.625764378	1.25E-09	3.23E-08	yes	--	-	-	-	-
Unigene0004578	75	26	4.8493	1.4981	-1.69464258	5.37E-08	1.11E-06	yes	--	-	-	-	-
Unigene0004588	5	34	0.3713	2.2502	2.599396015	2.47E-05	0.000303042	yes	--	-	-	-	-
Unigene0004590	21	3	1.7247	0.2196	-2.973395477	0.000157883	0.001552644	yes	malate dehydrogenase [Medicago truncatula]	ko01200//Carbon metabolism//Global and Overview//Metabolism;ko00620//Pyruvate metabolism//Carbohydrate metabolism//Metabolism;ko00630//Glyoxylate and dicarboxylate metabolism//Carbohydrate metabolism//Metabolism;ko00710//Carbon fixation in photosynthetic organisms//Energy metabolism//Metabolism;ko00270//Cysteine and methionine metabolism//Amino acid metabolism//Metabolism;ko00020//Citrate cycle (…	-	GO:0003824//catalytic activity;GO:0016614//oxidoreductase activity, acting on CH-OH group of donors;GO:0016615//malate dehydrogenase activity;GO:0016491//oxidoreductase activity	GO:0008152//metabolic process;GO:0006082//organic acid metabolic process;GO:0044710//single-organism metabolic process;GO:0044281//small molecule metabolic process;GO:0044237//cellular metabolic process;GO:0043436//oxoacid metabolic process;GO:0019752//carboxylic acid metabolic process;GO:0044699//single-organism process;GO:0005975//carbohydrate metabolic process;GO:0044763//single-organism cellu…
Unigene0004594	6	26	0.4368	1.6867	1.949158634	0.002119095	0.01418716	yes	--	-	-	-	-
Unigene0004600	481	1502	5.0505	14.054	1.476482677	2.32E-89	1.00E-86	yes	PREDICTED: beta-1,4-mannosyl-glycoprotein 4-beta-N-acetylglucosaminyltransferase-like [Solanum tuberosum]	ko00510//N-Glycan biosynthesis//Glycan biosynthesis and metabolism//Metabolism	-	GO:0008375//acetylglucosaminyltransferase activity;GO:0003824//catalytic activity;GO:0008194//UDP-glycosyltransferase activity;GO:0016758//transferase activity, transferring hexosyl groups;GO:0016757//transferase activity, transferring glycosyl groups;GO:0016740//transferase activity	GO:1901576//organic substance biosynthetic process;GO:0044237//cellular metabolic process;GO:0009100//glycoprotein metabolic process;GO:0044267//cellular protein metabolic process;GO:1901135//carbohydrate derivative metabolic process;GO:0005975//carbohydrate metabolic process;GO:0044763//single-organism cellular process;GO:0006464//cellular protein modification process;GO:0034645//cellular macrom…
Unigene0004610	1	12	0.1147	1.2268	3.418962775	0.006362167	0.034978025	yes	--	-	-	-	-
Unigene0004611	8	37	0.3931	1.6202	2.043203644	0.000107819	0.001115126	yes	--	-	-	-	-
Unigene0004656	86	8	7.1426	0.5921	-3.592536571	2.08E-19	1.26E-17	yes	--	-	-	-	-
Unigene0004665	11	35	0.6334	1.7961	1.503678904	0.002485965	0.016289217	yes	--	-	-	-	-
Unigene0004685	35	8	2.1233	0.4325	-2.295536185	5.42E-06	7.72E-05	yes	PREDICTED: sphingolipid long chain base-responsive protein LSP1-like [Pyrus x bretschneideri]	-	-	-	-
Unigene0004714	39	11	1.523	0.3828	-1.992253207	1.51E-05	0.000194801	yes	RecName: Full=Aconitate hydratase, mitochondrial; Short=Aconitase; AltName: Full=Citrate hydro-lyase; Flags: Precursor [Gracilaria gracilis]	ko01200//Carbon metabolism//Global and Overview//Metabolism;ko01230//Biosynthesis of amino acids//Global and Overview//Metabolism;ko00630//Glyoxylate and dicarboxylate metabolism//Carbohydrate metabolism//Metabolism;ko00020//Citrate cycle (TCA cycle)//Carbohydrate metabolism//Metabolism;ko01210//2-Oxocarboxylic acid metabolism//Global and Overview//Metabolism	-	GO:0016829//lyase activity;GO:0051536//iron-sulfur cluster binding;GO:0016836//hydro-lyase activity;GO:0003824//catalytic activity;GO:0016835//carbon-oxygen lyase activity;GO:0016491//oxidoreductase activity;GO:0051540//metal cluster binding;GO:0005488//binding	GO:0044763//single-organism cellular process;GO:0006101//citrate metabolic process;GO:0044237//cellular metabolic process;GO:0044710//single-organism metabolic process;GO:0006082//organic acid metabolic process;GO:0044699//single-organism process;GO:0071704//organic substance metabolic process;GO:0043436//oxoacid metabolic process;GO:0019752//carboxylic acid metabolic process;GO:0072350//tricarbo…
Unigene0004734	35	15	2.4806	0.9474	-1.38864354	0.001792659	0.012425767	yes	PREDICTED: protein kinase 2A, chloroplastic-like [Pyrus x bretschneideri]	-	-	GO:0004672//protein kinase activity;GO:0016740//transferase activity;GO:0016301//kinase activity;GO:0004674//protein serine/threonine kinase activity;GO:0097159//organic cyclic compound binding;GO:0036094//small molecule binding;GO:0016772//transferase activity, transferring phosphorus-containing groups;GO:1901363//heterocyclic compound binding;GO:0005488//binding;GO:0016773//phosphotransferase a…	GO:0006464//cellular protein modification process;GO:0048518//positive regulation of biological process;GO:0008152//metabolic process;GO:0035556//intracellular signal transduction;GO:0044260//cellular macromolecule metabolic process;GO:0007165//signal transduction;GO:0009987//cellular process;GO:0065007//biological regulation;GO:0044699//single-organism process;GO:0044237//cellular metabolic proc…
Unigene0004757	6	25	0.364	1.3515	1.892551156	0.003350451	0.020883484	yes	--	-	-	-	-
Unigene0004764	16	4	1.1367	0.2532	-2.166502236	0.007226519	0.038709879	yes	--	-	-	-	-
Unigene0004776	3	18	0.2443	1.3064	2.418870927	0.002588858	0.016760232	yes	--	-	-	-	-
Unigene0004778	49	20	2.3153	0.8421	-1.45913567	9.01E-05	0.000952981	yes	PREDICTED: mitochondrial pyruvate carrier 2 [Cucumis melo]	-	GO:0044424//intracellular part;GO:0044446//intracellular organelle part;GO:0016020//membrane;GO:0044422//organelle part;GO:0043227//membrane-bounded organelle;GO:0031090//organelle membrane;GO:0031967//organelle envelope;GO:0019866//organelle inner membrane;GO:0031975//envelope;GO:0005622//intracellular;GO:0005623//cell;GO:0043229//intracellular organelle;GO:0043226//organelle;GO:0044464//cell pa…	-	GO:0051641//cellular localization;GO:0046907//intracellular transport;GO:0051179//localization;GO:1902578//single-organism localization;GO:1902582//single-organism intracellular transport;GO:0044765//single-organism transport;GO:0006839//mitochondrial transport;GO:0051649//establishment of localization in cell;GO:0044699//single-organism process;GO:0051234//establishment of localization;GO:000681…
Unigene0004806	5	26	0.3578	1.6581	2.212305726	0.000885647	0.006881399	yes	--	-	-	-	-
Unigene0004834	49	25	1.4433	0.6562	-1.137163706	0.001546482	0.010958601	yes	--	-	-	-	-
Unigene0004839	23	58	0.7168	1.6109	1.168224396	0.001076889	0.008063482	yes	--	-	-	-	-
Unigene0004847	39	96	2.7443	6.0198	1.133277354	2.75E-05	0.000333082	yes	PREDICTED: zinc finger protein ZAT11 [Vitis vinifera]	-	-	-	GO:0071554//cell wall organization or biogenesis;GO:0010383//cell wall polysaccharide metabolic process;GO:0071704//organic substance metabolic process;GO:0008152//metabolic process;GO:0005975//carbohydrate metabolic process;GO:0045491//xylan metabolic process;GO:0005976//polysaccharide metabolic process;GO:0044238//primary metabolic process;GO:0044036//cell wall macromolecule metabolic process;G…
Unigene0004849	80	201	3.1789	7.1174	1.162822684	3.35E-10	9.30E-09	yes	NBS-LRR resistance gene-like protein ARGH30 [Populus trichocarpa]	-	-	-	-
Unigene0004858	120	41	3.8752	1.1799	-1.715606178	3.89E-12	1.35E-10	yes	PREDICTED: 3-oxoacyl-[acyl-carrier-protein] reductase 4-like [Nicotiana tomentosiformis]	ko01212//Fatty acid metabolism//Global and Overview//Metabolism;ko00061//Fatty acid biosynthesis//Lipid metabolism//Metabolism;ko01040//Biosynthesis of unsaturated fatty acids//Lipid metabolism//Metabolism;ko00780//Biotin metabolism//Metabolism of cofactors and vitamins//Metabolism	-	-	GO:0044238//primary metabolic process;GO:0071704//organic substance metabolic process;GO:0008152//metabolic process;GO:0006629//lipid metabolic process;GO:0044710//single-organism metabolic process;GO:0044699//single-organism process
Unigene0004867	14	36	0.5265	1.2065	1.196322479	0.009485075	0.047931497	yes	--	-	-	-	-
Unigene0004878	247	15	5.1576	0.2791	-4.207845859	1.20E-60	2.92E-58	yes	mannitol-1-phosphate dehydrogenase [Dunaliella salina]	-	-	GO:0003824//catalytic activity	-
Unigene0004889	12	35	0.7119	1.8503	1.378012696	0.004579326	0.026752434	yes	--	-	-	-	-
Unigene0004909	21	58	1.5596	3.8385	1.299366588	0.000387613	0.003386705	yes	Avr9/Cf-9 rapidly elicited protein 180 [Nicotiana tabacum]	-	-	-	-
Unigene0004914	39	4	2.8392	0.2595	-3.451678036	1.68E-09	4.25E-08	yes	--	-	-	-	-
Unigene0004925	30	2	2.1894	0.1301	-4.07284269	1.34E-07	2.57E-06	yes	alcohol dehydrogenase GroES domain protein [Monoraphidium neglectum]	-	-	-	-
Unigene0004965	7	25	0.4536	1.4436	1.670178503	0.00704452	0.037972564	yes	--	-	-	-	-
Unigene0004983	12	45	0.8714	2.9121	1.740652879	7.50E-05	0.000808884	yes	--	-	-	-	-
Unigene0004993	5	20	0.3676	1.3104	1.83379859	0.006642077	0.036195229	yes	--	-	-	-	-
Unigene0005000	21	7	1.4104	0.4189	-1.75142659	0.003742364	0.022899077	yes	Inactive protein kinase [Morus notabilis]	-	-	GO:0097159//organic cyclic compound binding;GO:0016772//transferase activity, transferring phosphorus-containing groups;GO:0005488//binding;GO:0001882//nucleoside binding;GO:0016740//transferase activity;GO:0016773//phosphotransferase activity, alcohol group as acceptor;GO:0003824//catalytic activity;GO:1901363//heterocyclic compound binding;GO:0004713//protein tyrosine kinase activity;GO:0032549…	GO:0036211//protein modification process;GO:0043412//macromolecule modification;GO:0071704//organic substance metabolic process;GO:0044267//cellular protein metabolic process;GO:0006793//phosphorus metabolic process;GO:0006464//cellular protein modification process;GO:0008152//metabolic process;GO:0044237//cellular metabolic process;GO:0019538//protein metabolic process;GO:0006468//protein phosph…
Unigene0005006	40	14	2.762	0.8614	-1.680958091	0.000115997	0.001187777	yes	L-idonate 5-dehydrogenase [Morus notabilis]	ko00040//Pentose and glucuronate interconversions//Carbohydrate metabolism//Metabolism;ko00051//Fructose and mannose metabolism//Carbohydrate metabolism//Metabolism	-	-	-
Unigene0005010	28	10	2.0587	0.6552	-1.651726349	0.001674441	0.011704901	yes	heat shock protein, partial [Artemisia tridentata]	ko04626//Plant-pathogen interaction//Environmental adaptation//Organismal Systems;ko04141//Protein processing in endoplasmic reticulum//Folding, sorting and degradation//Genetic Information Processing	-	GO:0097159//organic cyclic compound binding;GO:0001882//nucleoside binding;GO:0005515//protein binding;GO:0001883//purine nucleoside binding;GO:0005488//binding;GO:0032549//ribonucleoside binding;GO:0032550//purine ribonucleoside binding;GO:1901363//heterocyclic compound binding;GO:0097367//carbohydrate derivative binding;GO:0036094//small molecule binding	GO:0044237//cellular metabolic process;GO:0044267//cellular protein metabolic process;GO:0019538//protein metabolic process;GO:0071704//organic substance metabolic process;GO:0050896//response to stimulus;GO:0008152//metabolic process;GO:0044260//cellular macromolecule metabolic process;GO:0044238//primary metabolic process;GO:0043170//macromolecule metabolic process;GO:0009987//cellular process
Unigene0005014	22	52	1.505	3.1699	1.074673842	0.004700363	0.02728556	yes	--	-	-	-	-
Unigene0005016	9	29	0.5694	1.6351	1.521864473	0.005138664	0.029497086	yes	--	-	-	-	-
Unigene0005018	69	37	4.8554	2.3201	-1.065403164	0.000295076	0.002672443	yes	--	-	-	-	-
Unigene0005019	12	33	0.4873	1.1943	1.29328315	0.009637793	0.048531356	yes	--	-	-	-	-
Unigene0005035	0	16	0.001	0.9915	9.953468962	6.14E-05	0.000678867	yes	--	-	-	-	-
Unigene0005039	19	48	1.0432	2.3485	1.170723819	0.001890086	0.012955073	yes	--	-	-	-	-
Unigene0005044	580	179	16.4272	4.5178	-1.862394285	1.69E-58	3.88E-56	yes	cinnamyl alcohol dehydrogenase 3 [Camellia sinensis]	ko00940//Phenylpropanoid biosynthesis//Biosynthesis of other secondary metabolites//Metabolism	-	GO:0046872//metal ion binding;GO:0043169//cation binding;GO:0046914//transition metal ion binding;GO:0043167//ion binding;GO:0005488//binding;GO:0003824//catalytic activity	GO:0008152//metabolic process;GO:0044710//single-organism metabolic process;GO:0044699//single-organism process
Unigene0005045	67	27	2.2474	0.8071	-1.477437583	4.49E-06	6.52E-05	yes	sinapyl alcohol dehydrogenase-like 3 [Nicotiana tabacum]	ko00940//Phenylpropanoid biosynthesis//Biosynthesis of other secondary metabolites//Metabolism	-	GO:0016491//oxidoreductase activity;GO:0016616//oxidoreductase activity, acting on the CH-OH group of donors, NAD or NADP as acceptor;GO:0043167//ion binding;GO:0005488//binding;GO:0016614//oxidoreductase activity, acting on CH-OH group of donors;GO:0043169//cation binding;GO:0003824//catalytic activity;GO:0046914//transition metal ion binding;GO:0046872//metal ion binding	GO:0071704//organic substance metabolic process;GO:0044710//single-organism metabolic process;GO:0044237//cellular metabolic process;GO:0044763//single-organism cellular process;GO:0006725//cellular aromatic compound metabolic process;GO:0044711//single-organism biosynthetic process;GO:0009699//phenylpropanoid biosynthetic process;GO:0019748//secondary metabolic process;GO:1901576//organic substa…
Unigene0005054	2	20	0.1442	1.2848	3.155400728	0.000222778	0.002098915	yes	--	-	-	-	-
Unigene0005058	2	34	0.1334	2.0211	3.921310134	3.76E-08	7.94E-07	yes	--	-	-	-	-
Unigene0005077	9	46	0.5404	2.4615	2.18743816	3.48E-06	5.18E-05	yes	unnamed protein product [Coffea canephora]	-	-	-	-
Unigene0005100	1	38	0.0638	2.1611	5.082065597	5.70E-10	1.53E-08	yes	--	-	-	-	-
Unigene0005121	3	23	0.1831	1.2511	2.772493412	0.000157883	0.001552644	yes	--	-	-	-	-
Unigene0005125	23	3	1.7039	0.198	-3.105268332	4.98E-05	0.000564199	yes	--	-	-	-	-
Unigene0005136	15	38	0.8145	1.8387	1.174699507	0.007866336	0.040936392	yes	--	-	-	-	-
Unigene0005141	129	335	3.405	7.8798	1.210504214	5.19E-17	2.66E-15	yes	--	-	-	-	-
Unigene0005158	6	24	0.4011	1.4299	1.833880384	0.005255641	0.030017206	yes	PREDICTED: SKI/DACH domain-containing protein 1 [Cicer arietinum]	-	-	-	-
Unigene0005172	26	109	0.8225	3.0728	1.901466285	4.73E-11	1.46E-09	yes	--	-	-	-	-
Unigene0005178	19	4	1.2908	0.2422	-2.413994713	0.001553398	0.010975296	yes	--	-	-	-	-
Unigene0005183	36	15	1.4681	0.5451	-1.429357416	0.001212366	0.008940893	yes	--	-	-	-	-
Unigene0005201	5	20	0.3205	1.1423	1.833545331	0.006642077	0.036195229	yes	--	-	-	-	-
Unigene0005208	47	22	1.8701	0.7801	-1.261384439	0.000649708	0.005275706	yes	predicted protein [Hordeum vulgare subsp. vulgare]	-	-	-	-
Unigene0005224	322	164	8.734	3.9641	-1.139649174	6.20E-17	3.16E-15	yes	--	-	-	-	-
Unigene0005225	21	8	1.4569	0.4946	-1.558567711	0.008174891	0.042209589	yes	--	-	-	-	-
Unigene0005231	5	23	0.3849	1.5778	2.035358766	0.003742364	0.022899077	yes	--	-	-	-	-
Unigene0005232	331	185	10.1553	5.058	-1.005593917	1.98E-14	8.34E-13	yes	PREDICTED: fumarate hydratase 1, mitochondrial [Sesamum indicum]	ko01200//Carbon metabolism//Global and Overview//Metabolism;ko00620//Pyruvate metabolism//Carbohydrate metabolism//Metabolism;ko00020//Citrate cycle (TCA cycle)//Carbohydrate metabolism//Metabolism	GO:0005737//cytoplasm;GO:0043226//organelle;GO:0044444//cytoplasmic part;GO:0009536//plastid;GO:0044464//cell part;GO:0043229//intracellular organelle;GO:0044424//intracellular part;GO:0032991//macromolecular complex;GO:0043227//membrane-bounded organelle;GO:0005623//cell;GO:0005622//intracellular;GO:0043231//intracellular membrane-bounded organelle;GO:0043234//protein complex	GO:0016835//carbon-oxygen lyase activity;GO:0005488//binding;GO:0016829//lyase activity;GO:0003824//catalytic activity;GO:0016836//hydro-lyase activity	GO:0044763//single-organism cellular process;GO:0006101//citrate metabolic process;GO:0044710//single-organism metabolic process;GO:0008152//metabolic process;GO:0006807//nitrogen compound metabolic process;GO:0044699//single-organism process;GO:0006970//response to osmotic stress;GO:2001057//reactive nitrogen species metabolic process;GO:0009987//cellular process;GO:0019752//carboxylic acid meta…
Unigene0005243	45	13	3.6753	0.9462	-1.95764495	5.28E-06	7.55E-05	yes	Ypt/Rab-GAP domain of gyp1p superfamily protein isoform 2, partial [Theobroma cacao]	-	-	-	-
Unigene0005255	43	15	1.6233	0.5046	-1.685717536	6.69E-05	0.000732129	yes	--	-	-	-	-
Unigene0005257	81	45	2.7139	1.3436	-1.014263862	0.000178219	0.001730367	yes	--	-	-	-	-
Unigene0005258	16	3	0.8204	0.1371	-2.581098921	0.002588858	0.016760232	yes	--	-	-	-	-
Unigene0005259	13	39	0.7151	1.9117	1.418639233	0.001792659	0.012425767	yes	--	-	-	-	-
Unigene0005265	3	19	0.2365	1.3348	2.496711503	0.001497644	0.010666271	yes	--	-	-	-	-
Unigene0005268	28	70	1.0142	2.2594	1.155597526	0.000226573	0.002130457	yes	--	-	-	-	-
Unigene0005273	4	18	0.3112	1.2478	2.003472749	0.007226519	0.038709879	yes	--	-	-	-	-
Unigene0005279	5	20	0.389	1.3865	1.833605556	0.006642077	0.036195229	yes	--	-	-	-	-
Unigene0005282	31	4	2.3679	0.2723	-3.120339268	4.26E-07	7.51E-06	yes	D-alanyl-D-alanine carboxypeptidase, putative [Ricinus communis]	-	-	-	-
Unigene0005283	15	58	0.6373	2.1958	1.78470209	3.90E-06	5.73E-05	yes	--	-	-	-	-
Unigene0005299	8	28	0.4046	1.2619	1.641029363	0.003964685	0.023885649	yes	--	-	-	-	-
Unigene0005314	20	57	0.5114	1.2989	1.344766299	0.000321103	0.002869304	yes	--	-	-	-	-
Unigene0005318	7	25	0.3504	1.1152	1.670227786	0.00704452	0.037972564	yes	PREDICTED: probable inactive receptor-like protein kinase At3g56050 [Fragaria vesca subsp. vesca]	-	GO:0016020//membrane	GO:0016772//transferase activity, transferring phosphorus-containing groups;GO:0016301//kinase activity;GO:0003824//catalytic activity;GO:0016740//transferase activity	GO:0008152//metabolic process;GO:0006796//phosphate-containing compound metabolic process;GO:0044237//cellular metabolic process;GO:0006793//phosphorus metabolic process;GO:0009987//cellular process
Unigene0005321	25	6	1.829	0.3912	-2.2250768	0.00019426	0.001863293	yes	hypothetical protein GUITHDRAFT_151944 [Guillardia theta CCMP2712]	-	-	-	-
Unigene0005358	26	11	1.9456	0.7335	-1.407346263	0.007686922	0.040501009	yes	PREDICTED: protein starmaker-like [Nicotiana tomentosiformis]	-	-	-	-
Unigene0005362	124	66	3.0441	1.4439	-1.076044924	7.44E-07	1.26E-05	yes	PREDICTED: glycerophosphodiester phosphodiesterase protein kinase domain-containing GDPDL2-like [Vitis vinifera]	-	-	GO:0016772//transferase activity, transferring phosphorus-containing groups;GO:0016740//transferase activity;GO:0004672//protein kinase activity;GO:0003824//catalytic activity;GO:0016773//phosphotransferase activity, alcohol group as acceptor;GO:0016301//kinase activity	-
Unigene0005382	8564	26940	335.773	941.2523	1.487095259	0	0	yes	PREDICTED: pro-hevein-like [Populus euphratica]	-	-	GO:0005488//binding;GO:0097367//carbohydrate derivative binding	GO:0051704//multi-organism process;GO:0009605//response to external stimulus;GO:0009620//response to fungus;GO:0050896//response to stimulus;GO:0051707//response to other organism;GO:0009617//response to bacterium;GO:0009607//response to biotic stimulus;GO:0043207//response to external biotic stimulus
Unigene0005383	6	31	0.4357	2.0061	2.202986505	0.00019356	0.001859911	yes	--	-	-	-	-
Unigene0005386	1	24	0.0758	1.621	4.418542432	3.01E-06	4.55E-05	yes	PREDICTED: probable inactive receptor kinase RLK902-like [Citrus sinensis]	-	GO:0016020//membrane	GO:1901363//heterocyclic compound binding;GO:0016772//transferase activity, transferring phosphorus-containing groups;GO:0016301//kinase activity;GO:0003824//catalytic activity;GO:0016491//oxidoreductase activity;GO:0005488//binding;GO:0004672//protein kinase activity;GO:0016773//phosphotransferase activity, alcohol group as acceptor;GO:0097159//organic cyclic compound binding;GO:0036094//small m…	GO:0006464//cellular protein modification process;GO:0019538//protein metabolic process;GO:0044267//cellular protein metabolic process;GO:0043412//macromolecule modification;GO:0044237//cellular metabolic process;GO:0016310//phosphorylation;GO:0006793//phosphorus metabolic process;GO:0044260//cellular macromolecule metabolic process;GO:0008152//metabolic process;GO:0036211//protein modification p…
Unigene0005389	379	1367	6.8681	22.0753	1.684450094	2.04E-99	1.01E-96	yes	BnaA07g11120D [Brassica napus]	-	GO:0043226//organelle;GO:0043231//intracellular membrane-bounded organelle;GO:0043229//intracellular organelle;GO:0043228//non-membrane-bounded organelle;GO:0043232//intracellular non-membrane-bounded organelle;GO:0005622//intracellular;GO:0044424//intracellular part;GO:0043227//membrane-bounded organelle;GO:0044464//cell part;GO:0005623//cell	-	GO:0044763//single-organism cellular process;GO:0009719//response to endogenous stimulus;GO:0050896//response to stimulus;GO:0007154//cell communication;GO:0044700//single organism signaling;GO:0065007//biological regulation;GO:0010033//response to organic substance;GO:0009987//cellular process;GO:0023052//signaling;GO:0035556//intracellular signal transduction;GO:0042221//response to chemical;GO…
Unigene0005391	32	74	1.5543	3.2031	1.04320385	0.000552075	0.004556204	yes	PREDICTED: E3 ubiquitin-protein ligase ORTHRUS 2 [Prunus mume]	-	GO:0044424//intracellular part;GO:0044464//cell part;GO:0005623//cell;GO:0005622//intracellular;GO:0043229//intracellular organelle;GO:0043226//organelle	GO:0046914//transition metal ion binding;GO:0000166//nucleotide binding;GO:0003677//DNA binding;GO:0003824//catalytic activity;GO:1901265//nucleoside phosphate binding;GO:0097159//organic cyclic compound binding;GO:0046872//metal ion binding;GO:0005488//binding;GO:0043167//ion binding;GO:0036094//small molecule binding;GO:0005515//protein binding;GO:0043169//cation binding;GO:0003676//nucleic aci…	GO:0048523//negative regulation of cellular process;GO:0006304//DNA modification;GO:0045934//negative regulation of nucleobase-containing compound metabolic process;GO:1903506//regulation of nucleic acid-templated transcription;GO:1903507//negative regulation of nucleic acid-templated transcription;GO:0048519//negative regulation of biological process;GO:0006996//organelle organization;GO:0016043…
Unigene0005392	15	38	0.6447	1.4554	1.174715827	0.007866336	0.040936392	yes	--	-	-	-	-
Unigene0005399	20	52	0.6523	1.5113	1.212182537	0.001854158	0.012752104	yes	--	-	-	-	-
Unigene0005401	2	25	0.0841	0.937	3.477871342	1.06E-05	0.000141721	yes	--	-	-	-	-
Unigene0005402	86	14	4.205	0.61	-2.785224653	7.12E-16	3.37E-14	yes	--	-	-	-	-
Unigene0005415	26	10	1.9309	0.6618	-1.544806253	0.003964685	0.023885649	yes	--	-	-	-	-
Unigene0005424	5	27	0.4095	1.9706	2.266699605	0.000540282	0.004474749	yes	--	-	-	-	-
Unigene0005437	6	25	0.2817	1.0459	1.892513451	0.003350451	0.020883484	yes	--	-	-	-	-
Unigene0005460	3	20	0.2126	1.2632	2.570869574	0.000860688	0.006722617	yes	--	-	-	-	-
Unigene0005463	119	282	3.2608	6.8859	1.078419273	2.73E-12	9.59E-11	yes	Prolyl 3-hydroxylase 1 [Morus notabilis]	-	-	GO:0019842//vitamin binding;GO:0016491//oxidoreductase activity;GO:0043167//ion binding;GO:0016705//oxidoreductase activity, acting on paired donors, with incorporation or reduction of molecular oxygen;GO:0043169//cation binding;GO:0036094//small molecule binding;GO:0005488//binding;GO:0046914//transition metal ion binding;GO:0046872//metal ion binding;GO:0003824//catalytic activity	GO:0044699//single-organism process;GO:0044710//single-organism metabolic process;GO:0008152//metabolic process
Unigene0005467	2	30	0.15	2.0056	3.740999495	4.71E-07	8.24E-06	yes	--	-	-	-	-
Unigene0005495	13	37	0.7246	1.8377	1.342644559	0.00384377	0.023440383	yes	--	-	-	-	-
Unigene0005506	18	46	0.886	2.0177	1.187333081	0.0022628	0.015030325	yes	--	-	-	-	-
Unigene0005509	17	54	0.705	1.9955	1.501055116	9.01E-05	0.000952981	yes	PREDICTED: B3 domain-containing transcription factor FUS3 [Jatropha curcas]	-	-	-	GO:0046890//regulation of lipid biosynthetic process;GO:0007275//multicellular organism development;GO:0009790//embryo development;GO:0031323//regulation of cellular metabolic process;GO:0044707//single-multicellular organism process;GO:0044710//single-organism metabolic process;GO:0043455//regulation of secondary metabolic process;GO:0061458//reproductive system development;GO:0006629//lipid met…
Unigene0005513	26	68	1.0359	2.4144	1.220779971	0.000163075	0.00159695	yes	--	-	-	-	-
Unigene0005523	12	37	0.6804	1.8695	1.458197425	0.00211339	0.014177813	yes	--	-	-	-	-
Unigene0005524	356	1049	15.9035	41.7597	1.392767043	2.88E-59	6.75E-57	yes	Avr9/Cf-9 rapidly elicited protein 65 [Solanum tuberosum]	-	-	-	-
Unigene0005551	25	2	1.7847	0.1272	-3.810511008	3.07E-06	4.63E-05	yes	--	-	-	-	-
Unigene0005568	33	9	2.1431	0.5209	-2.040620828	4.27E-05	0.000492232	yes	60S ribosomal protein L9e [Galdieria sulphuraria]	ko03010//Ribosome//Translation//Genetic Information Processing	GO:0044464//cell part;GO:0005622//intracellular;GO:0005623//cell	-	-
Unigene0005581	1	13	0.0663	0.7676	3.533273936	0.003427498	0.021240006	yes	--	-	-	-	-
Unigene0005585	2	30	0.1168	1.5608	3.740173504	4.71E-07	8.24E-06	yes	--	-	-	-	-
Unigene0005600	26	61	0.9691	2.0262	1.064059137	0.001642579	0.011516655	yes	PREDICTED: probable membrane-associated kinase regulator 2 [Vitis vinifera]	-	-	-	-
Unigene0005627	8	34	0.425	1.6096	1.921167464	0.00043649	0.003750684	yes	--	-	-	-	-
Unigene0005642	50	10	2.8459	0.5072	-2.488258318	1.89E-08	4.17E-07	yes	--	-	-	-	-
Unigene0005655	1	27	0.0739	1.7779	4.588456006	4.24E-07	7.47E-06	yes	--	-	-	-	-
Unigene0005688	50	201	4.1064	14.7105	1.840900213	9.10E-19	5.29E-17	yes	ERF transcription factor [Camellia sinensis]	-	-	-	-
Unigene0005689	89	4	2.8963	0.116	-4.642014335	4.55E-24	3.53E-22	yes	unnamed protein product [Chondrus crispus]	-	-	-	-
Unigene0005701	6	47	0.2346	1.6378	2.803484275	7.22E-08	1.46E-06	yes	--	-	-	-	-
Unigene0005703	23	8	1.9945	0.6182	-1.689881564	0.003350451	0.020883484	yes	phosphoenolpyruvate carboxykinase, partial [Helicosporidium sp. ATCC 50920]	ko01200//Carbon metabolism//Global and Overview//Metabolism;ko00010//Glycolysis / Gluconeogenesis//Carbohydrate metabolism//Metabolism;ko00620//Pyruvate metabolism//Carbohydrate metabolism//Metabolism;ko00710//Carbon fixation in photosynthetic organisms//Energy metabolism//Metabolism;ko00020//Citrate cycle (TCA cycle)//Carbohydrate metabolism//Metabolism	-	GO:1901363//heterocyclic compound binding;GO:0001882//nucleoside binding;GO:0005488//binding;GO:0004611//phosphoenolpyruvate carboxykinase activity;GO:0001883//purine nucleoside binding;GO:0036094//small molecule binding;GO:0097159//organic cyclic compound binding;GO:0000166//nucleotide binding;GO:0032549//ribonucleoside binding;GO:0016831//carboxy-lyase activity;GO:0016829//lyase activity;GO:003…	GO:0044238//primary metabolic process;GO:0019318//hexose metabolic process;GO:0005996//monosaccharide metabolic process;GO:0071704//organic substance metabolic process;GO:0044723//single-organism carbohydrate metabolic process;GO:0044710//single-organism metabolic process;GO:0044281//small molecule metabolic process;GO:0044699//single-organism process;GO:0006006//glucose metabolic process;GO:0008…
Unigene0005706	0	26	0.001	1.5924	10.63698706	6.05E-08	1.24E-06	yes	--	-	-	-	-
Unigene0005708	4	20	0.1979	0.8817	2.155516247	0.00261354	0.016867978	yes	--	-	-	-	-
Unigene0005709	20	51	1.7293	3.9295	1.184157582	0.001854158	0.012752104	yes	--	-	-	-	-
Unigene0005714	27	64	0.9938	2.0993	1.078880902	0.000998264	0.007546571	yes	--	-	-	-	-
Unigene0005717	14	3	1.0167	0.1941	-2.389022019	0.007563544	0.039970996	yes	--	-	-	-	-
Unigene0005721	42	2	2.6631	0.113	-4.558711925	3.21E-11	1.01E-09	yes	PREDICTED: zinc finger protein 347-like [Bathycoccus prasinos]	-	-	GO:0005488//binding	-
Unigene0005725	2	19	0.1607	1.3602	3.081376963	0.000404902	0.003507696	yes	--	-	-	-	-
Unigene0005729	94	328	4.2443	13.1974	1.636655195	1.52E-25	1.27E-23	yes	BnaA08g25910D [Brassica napus]	-	-	-	-
Unigene0005742	4	22	0.2644	1.296	2.293271636	0.000916869	0.007092063	yes	--	-	-	-	-
Unigene0005759	20	45	0.8672	1.7387	1.003572366	0.008247832	0.042500083	yes	PREDICTED: probable inactive leucine-rich repeat receptor-like protein kinase At3g03770 [Vitis vinifera]	-	-	GO:0016491//oxidoreductase activity;GO:0016301//kinase activity;GO:0016740//transferase activity;GO:0016772//transferase activity, transferring phosphorus-containing groups;GO:0003824//catalytic activity	GO:0009987//cellular process;GO:0044237//cellular metabolic process;GO:0006796//phosphate-containing compound metabolic process;GO:0006793//phosphorus metabolic process;GO:0008152//metabolic process
Unigene0005777	11	35	0.4049	1.1481	1.503610759	0.002485965	0.016289217	yes	--	-	-	-	-
Unigene0005778	1	13	0.0891	1.0319	3.533733926	0.003427498	0.021240006	yes	--	-	-	-	-
Unigene0005806	34	11	1.9541	0.5634	-1.79427283	0.00015904	0.001562193	yes	--	-	-	-	-
Unigene0005820	17	1	1.3366	0.0701	-4.253009525	7.68E-05	0.000826023	yes	BnaCnng12640D [Brassica napus]	-	-	-	-
Unigene0005831	2	26	0.1598	1.8513	3.534199387	5.72E-06	8.10E-05	yes	--	-	-	-	-
Unigene0005842	8	26	0.5629	1.6304	1.534275403	0.009098519	0.046262081	yes	--	-	-	-	-
Unigene0005875	0	62	0.001	7.5069	12.87400155	3.78E-18	2.11E-16	yes	terpene synthase [Actinidia chinensis]	-	-	GO:0016835//carbon-oxygen lyase activity;GO:0043169//cation binding;GO:0016838//carbon-oxygen lyase activity, acting on phosphates;GO:0005488//binding;GO:0043167//ion binding;GO:0003824//catalytic activity;GO:0016829//lyase activity;GO:0046872//metal ion binding;GO:0010333//terpene synthase activity	GO:0009987//cellular process;GO:0009058//biosynthetic process;GO:1901576//organic substance biosynthetic process;GO:0006720//isoprenoid metabolic process;GO:0008610//lipid biosynthetic process;GO:0044711//single-organism biosynthetic process;GO:0044699//single-organism process;GO:0044763//single-organism cellular process;GO:0071704//organic substance metabolic process;GO:0044710//single-organism …
Unigene0005876	144	3254	2.9773	59.9548	4.331798757	0	0	yes	terpene synthase [Actinidia chinensis]	-	GO:0043226//organelle;GO:0044424//intracellular part;GO:0005737//cytoplasm;GO:0043231//intracellular membrane-bounded organelle;GO:0005622//intracellular;GO:0043227//membrane-bounded organelle;GO:0044422//organelle part;GO:0009532//plastid stroma;GO:0044444//cytoplasmic part;GO:0005623//cell;GO:0009536//plastid;GO:0044446//intracellular organelle part;GO:0044464//cell part;GO:0044435//plastid par…	GO:0005488//binding;GO:0003824//catalytic activity;GO:0043167//ion binding;GO:0043169//cation binding;GO:0016835//carbon-oxygen lyase activity;GO:0016838//carbon-oxygen lyase activity, acting on phosphates;GO:0010333//terpene synthase activity;GO:0016829//lyase activity;GO:0046872//metal ion binding	GO:1901576//organic substance biosynthetic process;GO:0044249//cellular biosynthetic process;GO:0042214//terpene metabolic process;GO:0071704//organic substance metabolic process;GO:0044710//single-organism metabolic process;GO:0006629//lipid metabolic process;GO:0044711//single-organism biosynthetic process;GO:0006720//isoprenoid metabolic process;GO:0044237//cellular metabolic process;GO:004425…
Unigene0005882	118	13	7.0858	0.6956	-3.348600908	5.64E-25	4.58E-23	yes	PREDICTED: 40S ribosomal protein S26-1-like [Nelumbo nucifera]	ko03010//Ribosome//Translation//Genetic Information Processing	GO:0030529//intracellular ribonucleoprotein complex;GO:1990904//ribonucleoprotein complex;GO:0005622//intracellular;GO:0044464//cell part;GO:0044424//intracellular part;GO:0032991//macromolecular complex;GO:0005623//cell	GO:0005198//structural molecule activity	GO:0008152//metabolic process;GO:0043170//macromolecule metabolic process;GO:0071704//organic substance metabolic process;GO:0010467//gene expression
Unigene0005884	13	46	0.3407	1.0743	1.656823072	0.000102761	0.001072035	yes	--	-	-	-	-
Unigene0005896	41	7	3.7659	0.573	-2.716387647	5.92E-08	1.21E-06	yes	--	-	-	-	-
Unigene0005921	27	7	1.7929	0.4142	-2.113895565	0.000197437	0.001889698	yes	PREDICTED: syntaxin-31 [Nelumbo nucifera]	ko04130//SNARE interactions in vesicular transport//Folding, sorting and degradation//Genetic Information Processing	GO:0005622//intracellular;GO:0044424//intracellular part;GO:0005737//cytoplasm;GO:0005623//cell;GO:0044464//cell part;GO:0044425//membrane part;GO:0043229//intracellular organelle;GO:0043231//intracellular membrane-bounded organelle;GO:0043227//membrane-bounded organelle;GO:0031224//intrinsic component of membrane;GO:0044444//cytoplasmic part;GO:0043226//organelle;GO:0016020//membrane	GO:0005488//binding;GO:0005515//protein binding	GO:0051179//localization;GO:0061024//membrane organization;GO:0071702//organic substance transport;GO:0044699//single-organism process;GO:0015031//protein transport;GO:0008104//protein localization;GO:0033036//macromolecule localization;GO:0006810//transport;GO:0016192//vesicle-mediated transport;GO:1902578//single-organism localization;GO:0009987//cellular process;GO:0071840//cellular component …
Unigene0005926	1084	4478	18.6251	68.5635	1.880192586	0	0	yes	PREDICTED: UPF0496 protein 4 [Vitis vinifera]	-	-	-	-
Unigene0005945	10	34	0.5981	1.812	1.599124333	0.001934958	0.013206806	yes	--	-	-	-	-
Unigene0005963	70	39	1.7885	0.8879	-1.010281011	0.000385041	0.003367332	yes	PREDICTED: regulation of nuclear pre-mRNA domain-containing protein 2 [Vitis vinifera]	-	-	-	-
Unigene0005972	3	17	0.273	1.3786	2.336231064	0.004442811	0.026076205	yes	--	-	-	-	-
Unigene0005993	123	21	4.5106	0.6863	-2.716408094	6.48E-21	4.26E-19	yes	ADP-ribosylation factor A1F [Theobroma cacao]	ko04144//Endocytosis//Transport and catabolism//Cellular Processes	GO:0044424//intracellular part;GO:0043231//intracellular membrane-bounded organelle;GO:0043226//organelle;GO:0005622//intracellular;GO:0005623//cell;GO:0044464//cell part;GO:0043229//intracellular organelle;GO:0043227//membrane-bounded organelle	GO:0097159//organic cyclic compound binding;GO:1901363//heterocyclic compound binding;GO:0008047//enzyme activator activity;GO:0030234//enzyme regulator activity;GO:0001882//nucleoside binding;GO:0001883//purine nucleoside binding;GO:0005488//binding;GO:0032550//purine ribonucleoside binding;GO:0003824//catalytic activity;GO:0032549//ribonucleoside binding;GO:0060229//lipase activator activity;GO…	GO:0042158//lipoprotein biosynthetic process;GO:0009987//cellular process;GO:0006810//transport;GO:0044237//cellular metabolic process;GO:0045184//establishment of protein localization;GO:0050896//response to stimulus;GO:0006497//protein lipidation;GO:0008104//protein localization;GO:0044249//cellular biosynthetic process;GO:0034645//cellular macromolecule biosynthetic process;GO:0065007//biologi…
Unigene0005996	9	43	0.6363	2.7093	2.090141125	1.51E-05	0.000194801	yes	--	-	-	-	-
Unigene0006016	5	23	0.4106	1.6833	2.035486786	0.003742364	0.022899077	yes	--	-	-	-	-
Unigene0006024	56	18	2.4069	0.6894	-1.803762999	6.40E-07	1.10E-05	yes	PREDICTED: F-box/LRR-repeat protein 12 [Solanum lycopersicum]	-	-	-	-
Unigene0006040	22	5	1.7437	0.3531	-2.304003123	0.00091941	0.007104534	yes	--	-	-	-	-
Unigene0006047	35	18	1.9217	0.8807	-1.125660561	0.009165577	0.046537811	yes	--	-	-	-	-
Unigene0006060	23	8	1.7752	0.5502	-1.689953528	0.003350451	0.020883484	yes	--	-	-	-	-
Unigene0006062	33	11	1.9421	0.5769	-1.751224319	0.000250917	0.002322225	yes	Leucine-rich receptor-like protein kinase family protein [Theobroma cacao]	-	GO:0031224//intrinsic component of membrane;GO:0044425//membrane part;GO:0016020//membrane	GO:0016627//oxidoreductase activity, acting on the CH-CH group of donors;GO:0097367//carbohydrate derivative binding;GO:0001882//nucleoside binding;GO:0032550//purine ribonucleoside binding;GO:0016628//oxidoreductase activity, acting on the CH-CH group of donors, NAD or NADP as acceptor;GO:0016301//kinase activity;GO:0097159//organic cyclic compound binding;GO:0016773//phosphotransferase activity…	GO:0044710//single-organism metabolic process;GO:0006793//phosphorus metabolic process;GO:0044237//cellular metabolic process;GO:0044267//cellular protein metabolic process;GO:0044699//single-organism process;GO:0006464//cellular protein modification process;GO:0008152//metabolic process;GO:0043170//macromolecule metabolic process;GO:0009987//cellular process;GO:0043412//macromolecule modificatio…
Unigene0006065	2	19	0.1337	1.132	3.081802588	0.000404902	0.003507696	yes	--	-	-	-	-
Unigene0006067	53	3	2.5164	0.1269	-4.309597293	2.46E-14	1.03E-12	yes	vacuolar type H+-ATPase proteolipid subunit [Acetabularia acetabulum]	ko00190//Oxidative phosphorylation//Energy metabolism//Metabolism;ko04145//Phagosome//Transport and catabolism//Cellular Processes	GO:0016469//proton-transporting two-sector ATPase complex;GO:0044464//cell part;GO:0043226//organelle;GO:0044424//intracellular part;GO:0032991//macromolecular complex;GO:0005623//cell;GO:0031224//intrinsic component of membrane;GO:0044422//organelle part;GO:0043234//protein complex;GO:0005622//intracellular;GO:0033177//proton-transporting two-sector ATPase complex, proton-transporting domain;GO:…	GO:0008324//cation transmembrane transporter activity;GO:0015075//ion transmembrane transporter activity;GO:0022892//substrate-specific transporter activity;GO:0022891//substrate-specific transmembrane transporter activity;GO:0015077//monovalent inorganic cation transmembrane transporter activity;GO:0022857//transmembrane transporter activity;GO:0022890//inorganic cation transmembrane transporter…	GO:0055085//transmembrane transport;GO:0098655//cation transmembrane transport;GO:0006810//transport;GO:0098660//inorganic ion transmembrane transport;GO:1902578//single-organism localization;GO:0098662//inorganic cation transmembrane transport;GO:0044763//single-organism cellular process;GO:0015992//proton transport;GO:0044699//single-organism process;GO:0006812//cation transport;GO:0015672//mon…
Unigene0006074	0	10	0.001	0.782	9.611024797	0.001957522	0.013256819	yes	--	-	-	-	-
Unigene0006078	11	39	0.4855	1.534	1.659755282	0.000477073	0.004056818	yes	Transposon Ty3-I Gag-Pol polyprotein [Morus notabilis]	-	-	GO:0005488//binding	-
Unigene0006084	37	1	3.1712	0.0764	-5.375312419	7.72E-11	2.32E-09	yes	transcription factor BTF3 [Zea mays]	-	-	GO:0016740//transferase activity;GO:0016773//phosphotransferase activity, alcohol group as acceptor;GO:0016772//transferase activity, transferring phosphorus-containing groups;GO:0004672//protein kinase activity;GO:0003824//catalytic activity;GO:0016301//kinase activity	GO:0009059//macromolecule biosynthetic process;GO:0044237//cellular metabolic process;GO:0044249//cellular biosynthetic process;GO:0060255//regulation of macromolecule metabolic process;GO:0034645//cellular macromolecule biosynthetic process;GO:0044238//primary metabolic process;GO:0009058//biosynthetic process;GO:0019222//regulation of metabolic process;GO:1901576//organic substance biosynthetic…
Unigene0006106	28	11	2.2192	0.7769	-1.514238876	0.003408109	0.021189796	yes	PREDICTED: endo-1,3;1,4-beta-D-glucanase-like [Nelumbo nucifera]	-	-	-	-
Unigene0006112	58	16	3.0213	0.7427	-2.02431796	1.04E-07	2.04E-06	yes	--	-	-	-	-
Unigene0006118	7	42	0.2306	1.233	2.418708382	3.39E-06	5.05E-05	yes	--	-	-	-	-
Unigene0006137	17	51	0.4184	1.1185	1.4186105	0.000199003	0.001901625	yes	--	-	-	-	-
Unigene0006143	24	3	1.5902	0.1771	-3.166572108	2.78E-05	0.000335363	yes	BnaC01g11160D [Brassica napus]	ko03010//Ribosome//Translation//Genetic Information Processing	GO:0005623//cell;GO:0005622//intracellular;GO:0044446//intracellular organelle part;GO:0044464//cell part;GO:0043226//organelle;GO:0044424//intracellular part;GO:0030529//intracellular ribonucleoprotein complex;GO:0015934//large ribosomal subunit;GO:0043231//intracellular membrane-bounded organelle;GO:0043227//membrane-bounded organelle;GO:0044422//organelle part;GO:0032991//macromolecular comple…	GO:0005198//structural molecule activity	GO:0006807//nitrogen compound metabolic process;GO:0008152//metabolic process;GO:0006139//nucleobase-containing compound metabolic process;GO:0016070//RNA metabolic process;GO:0009451//RNA modification;GO:0043170//macromolecule metabolic process;GO:0071704//organic substance metabolic process;GO:0044238//primary metabolic process;GO:0009987//cellular process;GO:0090304//nucleic acid metabolic pro…
Unigene0006154	3	37	0.2173	2.3885	3.458344797	3.43E-07	6.15E-06	yes	--	-	-	-	-
Unigene0006167	22	6	1.7579	0.4272	-2.040869451	0.00091941	0.007104534	yes	PREDICTED: ethylene-responsive transcription factor ERF021-like [Pyrus x bretschneideri]	-	-	-	GO:0009987//cellular process
Unigene0006172	16	4	1.258	0.2803	-2.166088273	0.007226519	0.038709879	yes	PREDICTED: peroxidase 20 [Cucumis sativus]	ko00940//Phenylpropanoid biosynthesis//Biosynthesis of other secondary metabolites//Metabolism	-	GO:0016209//antioxidant activity;GO:0046906//tetrapyrrole binding;GO:1901363//heterocyclic compound binding;GO:0097159//organic cyclic compound binding;GO:0043167//ion binding;GO:0005488//binding;GO:0043169//cation binding;GO:0003824//catalytic activity	GO:0044699//single-organism process;GO:0044710//single-organism metabolic process;GO:0008152//metabolic process;GO:0050896//response to stimulus;GO:0006950//response to stress
Unigene0006180	27	4	2.193	0.2895	-2.921270559	1.96E-05	0.000246125	yes	--	-	-	-	-
Unigene0006185	80	42	2.3354	1.0926	-1.095904343	6.42E-05	0.000707049	yes	PREDICTED: probable methyltransferase PMT19 [Vitis vinifera]	-	GO:0016020//membrane;GO:0044464//cell part;GO:0043227//membrane-bounded organelle;GO:0043226//organelle;GO:0044422//organelle part;GO:0043229//intracellular organelle;GO:0031224//intrinsic component of membrane;GO:0005622//intracellular;GO:0044424//intracellular part;GO:0043231//intracellular membrane-bounded organelle;GO:0044425//membrane part;GO:0031090//organelle membrane;GO:0005623//cell	GO:0016740//transferase activity;GO:0016741//transferase activity, transferring one-carbon groups;GO:0003824//catalytic activity	GO:0008152//metabolic process
Unigene0006196	14	0	1.2034	0.001	-10.23290055	6.14E-05	0.000678867	yes	PREDICTED: bifunctional protein FolD 4, chloroplastic isoform X2 [Amborella trichopoda]	-	GO:0044464//cell part;GO:0044444//cytoplasmic part;GO:0009536//plastid;GO:0005623//cell;GO:0005622//intracellular;GO:0005737//cytoplasm;GO:0043229//intracellular organelle;GO:0043231//intracellular membrane-bounded organelle;GO:0044424//intracellular part;GO:0043227//membrane-bounded organelle;GO:0043226//organelle	GO:0019238//cyclohydrolase activity;GO:0016645//oxidoreductase activity, acting on the CH-NH group of donors;GO:0016646//oxidoreductase activity, acting on the CH-NH group of donors, NAD or NADP as acceptor;GO:0016787//hydrolase activity;GO:0003824//catalytic activity;GO:0016814//hydrolase activity, acting on carbon-nitrogen (but not peptide) bonds, in cyclic amidines;GO:0016491//oxidoreductase a…	GO:0044238//primary metabolic process;GO:0044237//cellular metabolic process;GO:0042558//pteridine-containing compound metabolic process;GO:0006725//cellular aromatic compound metabolic process;GO:0019752//carboxylic acid metabolic process;GO:0006760//folic acid-containing compound metabolic process;GO:1901605//alpha-amino acid metabolic process;GO:0006082//organic acid metabolic process;GO:19013…
Unigene0006199	36	5	2.8687	0.3551	-3.014099838	5.81E-08	1.19E-06	yes	--	-	-	-	-
Unigene0006206	22	8	1.8272	0.5921	-1.625721797	0.005255641	0.030017206	yes	--	-	-	-	-
Unigene0006208	5453	105818	70.7643	1223.7072	4.112092875	0	0	yes	terpene synthase [Actinidia arguta]	ko00902//Monoterpenoid biosynthesis//Metabolism of terpenoids and polyketides//Metabolism	-	GO:0003824//catalytic activity;GO:0016829//lyase activity;GO:0016835//carbon-oxygen lyase activity;GO:0043167//ion binding;GO:0043169//cation binding;GO:0046872//metal ion binding;GO:0005488//binding;GO:0016838//carbon-oxygen lyase activity, acting on phosphates;GO:0010333//terpene synthase activity	GO:0008152//metabolic process;GO:0044763//single-organism cellular process;GO:0008610//lipid biosynthetic process;GO:0006720//isoprenoid metabolic process;GO:0008299//isoprenoid biosynthetic process;GO:0044255//cellular lipid metabolic process;GO:0044237//cellular metabolic process;GO:0044238//primary metabolic process;GO:0009058//biosynthetic process;GO:0044711//single-organism biosynthetic proc…
Unigene0006217	7	26	0.3498	1.1578	1.726783867	0.004583775	0.026752434	yes	--	-	-	-	-
Unigene0006218	4	25	0.3971	2.2116	2.477516211	0.000181736	0.001756231	yes	--	-	-	-	-
Unigene0006224	8	32	0.555	1.9783	1.833701544	0.000687676	0.00554655	yes	--	-	-	-	-
Unigene0006225	28	78	0.635	1.5764	1.311805158	1.99E-05	0.00024911	yes	--	-	-	-	-
Unigene0006242	7	42	0.3281	1.7544	2.418770218	3.39E-06	5.05E-05	yes	NBS-LRR disease resistance protein NBS46 [Dimocarpus longan]	-	-	-	-
Unigene0006268	1	15	0.0737	0.9853	3.740826533	0.000980413	0.007428409	yes	PREDICTED: pentatricopeptide repeat-containing protein At5g59600 [Solanum lycopersicum]	-	-	-	GO:0050794//regulation of cellular process;GO:0050789//regulation of biological process;GO:0009987//cellular process;GO:0044699//single-organism process;GO:0065007//biological regulation;GO:0044763//single-organism cellular process;GO:0051128//regulation of cellular component organization;GO:0007059//chromosome segregation;GO:0033043//regulation of organelle organization;GO:0007049//cell cycle;GO…
Unigene0006271	44	4	2.2025	0.1784	-3.625954499	7.30E-11	2.20E-09	yes	PREDICTED: 60S ribosomal protein L4-like [Beta vulgaris subsp. vulgaris]	ko03010//Ribosome//Translation//Genetic Information Processing	GO:0005911//cell-cell junction;GO:0043231//intracellular membrane-bounded organelle;GO:0044446//intracellular organelle part;GO:1990904//ribonucleoprotein complex;GO:0044424//intracellular part;GO:0015934//large ribosomal subunit;GO:0016020//membrane;GO:0043229//intracellular organelle;GO:0044422//organelle part;GO:0043226//organelle;GO:0044464//cell part;GO:0030054//cell junction;GO:0005623//cel…	GO:0005198//structural molecule activity	GO:0034641//cellular nitrogen compound metabolic process;GO:0055086//nucleobase-containing small molecule metabolic process;GO:0009451//RNA modification;GO:0006221//pyrimidine nucleotide biosynthetic process;GO:0006139//nucleobase-containing compound metabolic process;GO:0006725//cellular aromatic compound metabolic process;GO:0044711//single-organism biosynthetic process;GO:1901566//organonitrog…
Unigene0006287	17	3	1.4239	0.2239	-2.668921397	0.001497644	0.010666271	yes	--	-	-	-	-
Unigene0006288	10	35	0.4841	1.51	1.64117155	0.001275198	0.00934374	yes	--	-	-	-	-
Unigene0006302	139	27	5.9309	1.0266	-2.530376881	3.92E-22	2.74E-20	yes	60S ribosomal protein L10 [Cyanidioschyzon merolae strain 10D]	ko03010//Ribosome//Translation//Genetic Information Processing	GO:1990904//ribonucleoprotein complex;GO:0044464//cell part;GO:0030529//intracellular ribonucleoprotein complex;GO:0032991//macromolecular complex;GO:0044424//intracellular part;GO:0005622//intracellular;GO:0005623//cell	GO:0005198//structural molecule activity	GO:0008152//metabolic process;GO:0071704//organic substance metabolic process;GO:0043170//macromolecule metabolic process;GO:0010467//gene expression
Unigene0006307	146	46	2.9046	0.8155	-1.832582718	6.80E-16	3.22E-14	yes	alpha/beta hydrolase domain-containing protein [Monoraphidium neglectum]	ko00380//Tryptophan metabolism//Amino acid metabolism//Metabolism	-	-	-
Unigene0006309	14	51	0.5354	1.738	1.698739038	2.51E-05	0.000306703	yes	--	-	-	-	-
Unigene0006317	4	28	0.2432	1.5168	2.640815735	0.000114409	0.001174549	yes	--	-	-	-	-
Unigene0006329	12	38	0.3545	1.0004	1.49671943	0.001421239	0.010236496	yes	PREDICTED: probable receptor-like protein kinase At5g15080-like [Glycine max]	-	-	-	-
Unigene0006352	5	20	0.2925	1.0426	1.833677235	0.006642077	0.036195229	yes	--	-	-	-	-
Unigene0006356	33	4	2.3002	0.2485	-3.210441551	1.26E-07	2.43E-06	yes	isocitrate dehydrogenase (NAD+) subunit 2, mitochondrial precursor [Chondrus crispus]	ko01200//Carbon metabolism//Global and Overview//Metabolism;ko01230//Biosynthesis of amino acids//Global and Overview//Metabolism;ko00020//Citrate cycle (TCA cycle)//Carbohydrate metabolism//Metabolism;ko01210//2-Oxocarboxylic acid metabolism//Global and Overview//Metabolism	GO:0005622//intracellular;GO:0044464//cell part;GO:0005737//cytoplasm;GO:0043227//membrane-bounded organelle;GO:0044444//cytoplasmic part;GO:0044424//intracellular part;GO:0043226//organelle;GO:0043229//intracellular organelle;GO:0043231//intracellular membrane-bounded organelle;GO:0009536//plastid;GO:0005623//cell	GO:0016614//oxidoreductase activity, acting on CH-OH group of donors;GO:0016491//oxidoreductase activity;GO:0043167//ion binding;GO:0005488//binding;GO:0016616//oxidoreductase activity, acting on the CH-OH group of donors, NAD or NADP as acceptor;GO:0046872//metal ion binding;GO:0043169//cation binding;GO:0003824//catalytic activity	GO:0044283//small molecule biosynthetic process;GO:0044699//single-organism process;GO:0044281//small molecule metabolic process;GO:0009058//biosynthetic process;GO:1901566//organonitrogen compound biosynthetic process;GO:0008152//metabolic process;GO:0044763//single-organism cellular process;GO:1901564//organonitrogen compound metabolic process;GO:0044237//cellular metabolic process;GO:0008652//…
Unigene0006363	0	9	0.001	0.5853	9.193032468	0.003913285	0.023646536	yes	--	-	-	-	-
Unigene0006376	71	163	2.268	4.6399	1.032673072	2.58E-07	4.72E-06	yes	--	-	-	-	-
Unigene0006378	10	37	0.7371	2.4303	1.72120215	0.000543253	0.004496577	yes	--	-	-	-	-
Unigene0006398	71	34	8.946	3.8176	-1.22857681	4.10E-05	0.000476039	yes	--	-	-	-	-
Unigene0006411	8	29	0.6375	2.0593	1.691656771	0.002586079	0.016760232	yes	--	-	-	-	-
Unigene0006414	3	19	0.2391	1.3492	2.496418188	0.001497644	0.010666271	yes	--	-	-	-	-
Unigene0006423	3	20	0.2352	1.3976	2.570991548	0.000860688	0.006722617	yes	--	-	-	-	-
Unigene0006429	64	33	2.3946	1.1003	-1.121887752	0.0003663	0.00321809	yes	--	-	-	-	-
Unigene0006431	25	62	0.9511	2.1019	1.144025092	0.00075084	0.005979842	yes	--	-	-	-	-
Unigene0006432	273	98	14.3992	4.6062	-1.644339701	1.72E-24	1.37E-22	yes	--	-	-	-	-
Unigene0006443	23	4	1.7299	0.2681	-2.689845518	0.000181736	0.001756231	yes	--	-	-	-	-
Unigene0006446	0	12	0.001	0.9246	9.852685552	0.00097925	0.007428409	yes	Receptor-like protein kinase FERONIA [Morus notabilis]	-	-	GO:0036094//small molecule binding;GO:0016740//transferase activity;GO:0016772//transferase activity, transferring phosphorus-containing groups;GO:0016301//kinase activity;GO:0001883//purine nucleoside binding;GO:1901363//heterocyclic compound binding;GO:0032550//purine ribonucleoside binding;GO:0032549//ribonucleoside binding;GO:0001882//nucleoside binding;GO:0016773//phosphotransferase activity…	GO:0036211//protein modification process;GO:0071704//organic substance metabolic process;GO:0008152//metabolic process;GO:0044260//cellular macromolecule metabolic process;GO:0044238//primary metabolic process;GO:0044267//cellular protein metabolic process;GO:0044237//cellular metabolic process;GO:0043170//macromolecule metabolic process;GO:0006793//phosphorus metabolic process;GO:0006796//phosph…
Unigene0006456	3	30	0.2228	1.9854	3.15560856	2.60E-06	3.96E-05	yes	--	-	-	-	-
Unigene0006476	30	12	2.245	0.8002	-1.488282911	0.002915996	0.018553737	yes	--	-	-	-	-
Unigene0006479	5	23	0.3751	1.5377	2.035426898	0.003742364	0.022899077	yes	--	-	-	-	-
Unigene0006481	120	62	2.4776	1.1407	-1.11902387	6.63E-07	1.13E-05	yes	DNA methyltransferase, partial [Populus x canadensis]	ko00270//Cysteine and methionine metabolism//Amino acid metabolism//Metabolism	GO:0044464//cell part;GO:0043229//intracellular organelle;GO:0005622//intracellular;GO:0044424//intracellular part;GO:0043231//intracellular membrane-bounded organelle;GO:0043227//membrane-bounded organelle;GO:0043226//organelle;GO:0005623//cell	GO:0016740//transferase activity;GO:0005488//binding;GO:0016741//transferase activity, transferring one-carbon groups;GO:0003676//nucleic acid binding;GO:0003824//catalytic activity;GO:1901363//heterocyclic compound binding;GO:0008757//S-adenosylmethionine-dependent methyltransferase activity;GO:0097159//organic cyclic compound binding;GO:0008168//methyltransferase activity	GO:0044260//cellular macromolecule metabolic process;GO:0071704//organic substance metabolic process;GO:1901360//organic cyclic compound metabolic process;GO:0032259//methylation;GO:0044728//DNA methylation or demethylation;GO:0034641//cellular nitrogen compound metabolic process;GO:0006304//DNA modification;GO:0006259//DNA metabolic process;GO:0044238//primary metabolic process;GO:0006725//cellu…
Unigene0006501	10	29	0.622	1.6075	1.369832252	0.009543715	0.04812783	yes	--	-	-	-	-
Unigene0006520	62	30	2.6302	1.1341	-1.21362465	0.000163075	0.00159695	yes	--	-	-	-	-
Unigene0006532	27	74	0.8148	1.99	1.288250545	4.80E-05	0.000547709	yes	--	-	-	-	-
Unigene0006548	50	19	4.4138	1.4946	-1.562261832	6.02E-05	0.000668843	yes	--	-	-	-	-
Unigene0006557	17	61	1.4079	4.502	1.677021191	1.02E-05	0.000136044	yes	Endonuclease/exonuclease/phosphatase [Medicago truncatula]	-	-	-	-
Unigene0006566	32	81	2.775	6.2594	1.173536602	5.76E-05	0.000643882	yes	BnaC08g18510D [Brassica napus]	-	-	-	-
Unigene0006568	21	6	1.8104	0.4609	-1.973782817	0.001524329	0.010818813	yes	--	-	-	-	-
Unigene0006572	71	177	6.1031	13.5583	1.151562164	4.63E-09	1.11E-07	yes	DUF868 family protein [Medicago truncatula]	-	-	-	-
Unigene0006573	1	13	0.0888	1.0288	3.534259061	0.003427498	0.021240006	yes	--	-	-	-	-
Unigene0006581	13	43	0.5208	1.535	1.559437302	0.000361763	0.003183722	yes	--	-	-	-	-
Unigene0006585	24	171	1.22	7.7463	2.666626228	1.07E-24	8.56E-23	yes	--	-	-	-	-
Unigene0006590	110	20	3.6523	0.5918	-2.625623672	2.17E-18	1.23E-16	yes	aquaglyceroporin related protein, MIP family [Galdieria sulphuraria]	-	-	-	-
Unigene0006591	65	27	1.7582	0.6508	-1.433813034	9.82E-06	0.000132002	yes	--	-	-	-	-
Unigene0006593	38	19	3.0118	1.342	-1.166241299	0.005420648	0.030819818	yes	PREDICTED: growth hormone-regulated TBC protein 1 [Vitis vinifera]	-	-	-	GO:0051179//localization;GO:0044763//single-organism cellular process;GO:0051640//organelle localization;GO:0009987//cellular process;GO:0044699//single-organism process;GO:0051641//cellular localization;GO:0006928//movement of cell or subcellular component
Unigene0006607	80	183	2.0818	4.2437	1.027491197	6.24E-08	1.27E-06	yes	--	-	-	-	-
Unigene0006611	139	12	8.0045	0.6158	-3.700277515	1.21E-31	1.31E-29	yes	large subunit ribosomal protein L35Ae, cytoplasmic [Guillardia theta CCMP2712]	ko03010//Ribosome//Translation//Genetic Information Processing	GO:0044424//intracellular part;GO:0044464//cell part;GO:1990904//ribonucleoprotein complex;GO:0032991//macromolecular complex;GO:0005622//intracellular;GO:0030529//intracellular ribonucleoprotein complex;GO:0005623//cell	GO:0005198//structural molecule activity	GO:0008152//metabolic process;GO:0010467//gene expression;GO:0043170//macromolecule metabolic process;GO:0071704//organic substance metabolic process
Unigene0006616	119	35	3.5512	0.9308	-1.931763498	4.28E-14	1.75E-12	yes	PREDICTED: 60S acidic ribosomal protein P0-like [Glycine max]	ko03010//Ribosome//Translation//Genetic Information Processing	GO:0044464//cell part;GO:0005622//intracellular;GO:0005623//cell	-	-
Unigene0006618	51	212	2.0157	7.4666	1.889170509	2.51E-20	1.59E-18	yes	BnaC05g01360D [Brassica napus]	-	-	-	-
Unigene0006629	75	39	6.4658	2.9962	-1.109694954	7.87E-05	0.000844302	yes	--	-	-	-	-
Unigene0006635	361	983	2.679	6.5007	1.278900496	3.72E-49	6.92E-47	yes	PREDICTED: receptor-like protein kinase FERONIA [Sesamum indicum]	-	-	GO:0016740//transferase activity;GO:0016301//kinase activity;GO:0016772//transferase activity, transferring phosphorus-containing groups;GO:0003824//catalytic activity	-
Unigene0006647	37	10	2.8483	0.686	-2.053820626	1.56E-05	0.000199633	yes	Bifunctional inhibitor/lipid-transfer protein/seed storage 2S albumin superfamily protein isoform 1 [Theobroma cacao]	-	-	GO:0003824//catalytic activity;GO:0016787//hydrolase activity	GO:0044238//primary metabolic process;GO:0019538//protein metabolic process;GO:0071704//organic substance metabolic process;GO:0043170//macromolecule metabolic process;GO:0008152//metabolic process
Unigene0006648	57	24	4.0302	1.5122	-1.414202475	3.35E-05	0.000397058	yes	--	-	-	-	-
Unigene0006661	126	20	6.3722	0.9013	-2.821712253	1.78E-22	1.27E-20	yes	PREDICTED: eukaryotic translation initiation factor 5A-2 [Brachypodium distachyon]	-	GO:0005623//cell;GO:0044424//intracellular part;GO:0044464//cell part;GO:0005622//intracellular	GO:0008135//translation factor activity, RNA binding;GO:0044877//macromolecular complex binding;GO:0097159//organic cyclic compound binding;GO:0003676//nucleic acid binding;GO:0005488//binding;GO:0043021//ribonucleoprotein complex binding;GO:0003723//RNA binding;GO:1901363//heterocyclic compound binding	GO:0065007//biological regulation;GO:0018205//peptidyl-lysine modification;GO:0010468//regulation of gene expression;GO:0031323//regulation of cellular metabolic process;GO:0006464//cellular protein modification process;GO:0010608//posttranscriptional regulation of gene expression;GO:0051246//regulation of protein metabolic process;GO:0010556//regulation of macromolecule biosynthetic process;GO:0…
Unigene0006668	9	33	0.7647	2.4987	1.708211919	0.00146635	0.010497824	yes	--	-	-	-	-
Unigene0006679	36	8	2.364	0.4681	-2.336341365	3.20E-06	4.79E-05	yes	Nascent polypeptide-associated complex subunit alpha [Medicago truncatula]	-	-	-	-
Unigene0006685	26	61	2.1294	4.452	1.064006612	0.001642579	0.011516655	yes	--	-	-	-	-
Unigene0006687	35	15	2.4806	0.9474	-1.38864354	0.001792659	0.012425767	yes	Probably inactive leucine-rich repeat receptor-like protein kinase IMK2 [Morus notabilis]	-	GO:0044425//membrane part;GO:0016020//membrane;GO:0031224//intrinsic component of membrane	GO:0097159//organic cyclic compound binding;GO:0004674//protein serine/threonine kinase activity;GO:0036094//small molecule binding;GO:0001883//purine nucleoside binding;GO:0016301//kinase activity;GO:0004871//signal transducer activity;GO:0003824//catalytic activity;GO:1901363//heterocyclic compound binding;GO:0005488//binding;GO:0032549//ribonucleoside binding;GO:0097367//carbohydrate derivativ…	GO:0044699//single-organism process;GO:0043170//macromolecule metabolic process;GO:0023052//signaling;GO:0048449//floral organ formation;GO:0032501//multicellular organismal process;GO:0007167//enzyme linked receptor protein signaling pathway;GO:0003006//developmental process involved in reproduction;GO:0044767//single-organism developmental process;GO:0009886//post-embryonic morphogenesis;GO:000…
Unigene0006690	0	18	0.001	0.9936	9.956521363	1.54E-05	0.000197721	yes	--	-	-	-	-
Unigene0006691	19	7	1.363	0.4475	-1.606825975	0.009399957	0.047584503	yes	PREDICTED: zeaxanthin epoxidase, chloroplastic-like [Fragaria vesca subsp. vesca]	-	-	-	-
Unigene0006699	119	333	1.7631	4.3966	1.318273979	5.79E-19	3.40E-17	yes	gag-pol polyprotein [Phaseolus vulgaris]	-	-	GO:0046872//metal ion binding;GO:0043167//ion binding;GO:0097159//organic cyclic compound binding;GO:0005488//binding;GO:0043169//cation binding;GO:0046914//transition metal ion binding	GO:0008152//metabolic process;GO:0006259//DNA metabolic process;GO:0090304//nucleic acid metabolic process;GO:0006725//cellular aromatic compound metabolic process;GO:0043170//macromolecule metabolic process;GO:0006139//nucleobase-containing compound metabolic process;GO:0046483//heterocycle metabolic process;GO:0044237//cellular metabolic process;GO:0044238//primary metabolic process;GO:0006807/…
Unigene0006700	9	33	0.6568	2.1461	1.708191269	0.00146635	0.010497824	yes	ty1-copia retrotransposon protein [Cucumis melo subsp. melo]	-	GO:0043226//organelle;GO:0043231//intracellular membrane-bounded organelle;GO:0044464//cell part;GO:0043229//intracellular organelle;GO:0005622//intracellular;GO:0043227//membrane-bounded organelle;GO:0044424//intracellular part;GO:0005623//cell	GO:0043167//ion binding;GO:0005488//binding;GO:0046872//metal ion binding;GO:0097159//organic cyclic compound binding;GO:0046914//transition metal ion binding;GO:0043169//cation binding	GO:0090304//nucleic acid metabolic process;GO:0044237//cellular metabolic process;GO:0043170//macromolecule metabolic process;GO:1901360//organic cyclic compound metabolic process;GO:0044238//primary metabolic process;GO:0006725//cellular aromatic compound metabolic process;GO:0071704//organic substance metabolic process;GO:0008152//metabolic process;GO:0046483//heterocycle metabolic process;GO:0…
Unigene0006701	29	70	1.5747	3.3871	1.104973578	0.0003663	0.00321809	yes	OSJNBb0018J12.5 [Oryza sativa Japonica Group]	-	GO:0043231//intracellular membrane-bounded organelle;GO:0044424//intracellular part;GO:0043229//intracellular organelle;GO:0005622//intracellular;GO:0044464//cell part;GO:0043226//organelle;GO:0043227//membrane-bounded organelle;GO:0005623//cell	GO:0046872//metal ion binding;GO:0043167//ion binding;GO:0003676//nucleic acid binding;GO:0005488//binding;GO:0043169//cation binding;GO:1901363//heterocyclic compound binding;GO:0097159//organic cyclic compound binding	GO:0006807//nitrogen compound metabolic process;GO:0006139//nucleobase-containing compound metabolic process;GO:0006259//DNA metabolic process;GO:0071704//organic substance metabolic process;GO:1901360//organic cyclic compound metabolic process;GO:0034641//cellular nitrogen compound metabolic process;GO:0044238//primary metabolic process;GO:0044260//cellular macromolecule metabolic process;GO:004…
Unigene0006730	41	7	3.0604	0.4656	-2.716557265	5.92E-08	1.21E-06	yes	Succinate dehydrogenase/fumarate reductase flavoprotein, catalytic domain [Ostreococcus tauri]	-	-	GO:0016491//oxidoreductase activity;GO:0016627//oxidoreductase activity, acting on the CH-CH group of donors;GO:0005488//binding;GO:0003824//catalytic activity	GO:0008152//metabolic process
Unigene0006735	14	52	1.1434	3.7846	1.726810632	1.62E-05	0.000207158	yes	BnaA08g04060D [Brassica napus]	-	-	-	-
Unigene0006740	72	28	2.3431	0.812	-1.528866895	1.18E-06	1.93E-05	yes	PREDICTED: actin, gamma [Populus euphratica]	-	-	GO:0036094//small molecule binding;GO:0097367//carbohydrate derivative binding;GO:0001883//purine nucleoside binding;GO:0097159//organic cyclic compound binding;GO:0001882//nucleoside binding;GO:0032550//purine ribonucleoside binding;GO:0032549//ribonucleoside binding;GO:1901363//heterocyclic compound binding;GO:0005488//binding	-
Unigene0006755	30	71	1.641	3.461	1.076613703	0.000422358	0.003644173	yes	--	-	-	-	-
Unigene0006757	15	42	0.7396	1.8453	1.319038252	0.001868263	0.012835912	yes	--	-	-	-	-
Unigene0006761	32	102	0.9046	2.5695	1.506135751	7.00E-08	1.41E-06	yes	--	-	-	-	-
Unigene0006764	10	51	0.5066	2.3024	2.184219515	7.83E-07	1.32E-05	yes	--	-	-	-	-
Unigene0006766	15	49	0.4409	1.2836	1.541672313	0.000119881	0.001221002	yes	--	-	-	-	-
Unigene0006770	20	46	1.088	2.2299	1.035300457	0.00599839	0.033585396	yes	--	-	-	-	-
Unigene0006776	8	32	0.4011	1.4299	1.833880384	0.000687676	0.00554655	yes	--	-	-	-	-
Unigene0006808	7	25	0.3961	1.2607	1.670288402	0.00704452	0.037972564	yes	--	-	-	-	-
Unigene0006816	8	41	0.3075	1.4045	2.191398309	1.56E-05	0.000199633	yes	--	-	-	-	-
Unigene0006817	485	1098	4.7272	9.5368	1.012519358	1.30E-37	1.74E-35	yes	PREDICTED: potassium transporter 6-like isoform X1 [Sesamum indicum]	-	GO:0031224//intrinsic component of membrane;GO:0016020//membrane;GO:0044425//membrane part	GO:0022892//substrate-specific transporter activity;GO:0008324//cation transmembrane transporter activity;GO:0022890//inorganic cation transmembrane transporter activity;GO:0015075//ion transmembrane transporter activity;GO:0046873//metal ion transmembrane transporter activity;GO:0022857//transmembrane transporter activity;GO:0005215//transporter activity;GO:0022891//substrate-specific transmembr…	GO:0006812//cation transport;GO:0044763//single-organism cellular process;GO:0044765//single-organism transport;GO:0006811//ion transport;GO:0030001//metal ion transport;GO:0034220//ion transmembrane transport;GO:0009987//cellular process;GO:0006810//transport;GO:0051179//localization;GO:1902578//single-organism localization;GO:0051234//establishment of localization;GO:0044699//single-organism pr…
Unigene0006824	19	4	2.6804	0.5029	-2.414104854	0.001553398	0.010975296	yes	--	-	-	-	-
Unigene0006834	80	12	3.6798	0.4919	-2.903190397	5.15E-15	2.26E-13	yes	PREDICTED: acyl-CoA dehydrogenase family member 10-like [Solanum lycopersicum]	ko01200//Carbon metabolism//Global and Overview//Metabolism;ko01212//Fatty acid metabolism//Global and Overview//Metabolism;ko00071//Fatty acid degradation//Lipid metabolism//Metabolism;ko00280//Valine, leucine and isoleucine degradation//Amino acid metabolism//Metabolism;ko00410//beta-Alanine metabolism//Metabolism of other amino acids//Metabolism;ko00640//Propanoate metabolism//Carbohydrate met…	-	GO:0016627//oxidoreductase activity, acting on the CH-CH group of donors;GO:0016491//oxidoreductase activity;GO:0003824//catalytic activity	GO:0008152//metabolic process;GO:0044699//single-organism process
Unigene0006837	17	45	0.8382	1.9771	1.238019417	0.001897611	0.012983369	yes	--	-	-	-	-
Unigene0006842	48	23	2.0481	0.8745	-1.227755868	0.000783107	0.006196704	yes	--	-	-	-	-
Unigene0006854	40	19	1.9397	0.8211	-1.240203697	0.002709359	0.017387827	yes	--	-	-	-	-
Unigene0006860	7	29	0.354	1.3069	1.884327489	0.001204993	0.008895107	yes	--	-	-	-	-
Unigene0006877	72	14	2.4345	0.4218	-2.5289945	1.03E-11	3.39E-10	yes	--	-	-	-	-
Unigene0006890	9	57	0.2284	1.2888	2.496393843	2.09E-08	4.59E-07	yes	PREDICTED: midasin [Vitis vinifera]	ko03008//Ribosome biogenesis in eukaryotes//Translation//Genetic Information Processing	-	-	-
Unigene0006893	24	54	1.1057	2.2169	1.00358369	0.005965107	0.033432278	yes	--	-	-	-	-
Unigene0006895	20	53	0.7226	1.7065	1.239771255	0.001319353	0.009601535	yes	Reticuline oxidase-like protein [Glycine soja]	-	-	GO:0016491//oxidoreductase activity;GO:0005488//binding;GO:1901265//nucleoside phosphate binding;GO:0000166//nucleotide binding;GO:0016616//oxidoreductase activity, acting on the CH-OH group of donors, NAD or NADP as acceptor;GO:0036094//small molecule binding;GO:0097159//organic cyclic compound binding;GO:0003824//catalytic activity;GO:1901363//heterocyclic compound binding;GO:0016614//oxidoredu…	GO:0008152//metabolic process;GO:0044710//single-organism metabolic process;GO:0044699//single-organism process
Unigene0006947	41	21	1.9466	0.8885	-1.131512779	0.005221826	0.029897475	yes	--	-	-	-	-
Unigene0006953	71	32	2.5844	1.038	-1.316022936	1.38E-05	0.000179732	yes	PREDICTED: PRA1 family protein F3-like [Phoenix dactylifera]	-	GO:0043227//membrane-bounded organelle;GO:0016020//membrane;GO:0044424//intracellular part;GO:0005622//intracellular;GO:0043229//intracellular organelle;GO:0005623//cell;GO:0044464//cell part;GO:0043231//intracellular membrane-bounded organelle;GO:0043226//organelle	-	-
Unigene0006954	155	371	1.8042	3.8483	1.092861997	5.55E-16	2.64E-14	yes	integrase core domain containing protein [Phaseolus vulgaris]	-	-	GO:0043167//ion binding;GO:0005488//binding;GO:0097159//organic cyclic compound binding	GO:0008152//metabolic process;GO:0044238//primary metabolic process;GO:0006725//cellular aromatic compound metabolic process;GO:0006259//DNA metabolic process;GO:0006139//nucleobase-containing compound metabolic process;GO:0043170//macromolecule metabolic process;GO:0090304//nucleic acid metabolic process;GO:0046483//heterocycle metabolic process;GO:0034641//cellular nitrogen compound metabolic p…
Unigene0006956	22	58	0.6172	1.4499	1.232143434	0.000655027	0.005316877	yes	ADP-ribosylation factor GTPase-activating protein AGD4 [Morus notabilis]	-	-	GO:0005488//binding	-
Unigene0006980	45	124	2.3777	5.8387	1.296080487	1.07E-07	2.09E-06	yes	--	-	-	-	-
Unigene0006982	10	51	0.2194	0.997	2.184029979	7.83E-07	1.32E-05	yes	--	-	-	-	-
Unigene0006991	83	204	2.9307	6.419	1.131103266	5.28E-10	1.43E-08	yes	--	-	-	-	-
Unigene0006993	3	38	0.0759	0.857	3.497123414	1.90E-07	3.57E-06	yes	--	-	-	-	-
Unigene0007013	4	24	0.22	1.1764	2.41880326	0.000313464	0.002810904	yes	--	-	-	-	-
Unigene0007026	63	35	1.8483	0.915	-1.014355293	0.001218427	0.008979698	yes	glutathione-independent formaldehyde dehydrogenase [Galdieria sulphuraria]	-	-	GO:0016491//oxidoreductase activity;GO:0046872//metal ion binding;GO:0016903//oxidoreductase activity, acting on the aldehyde or oxo group of donors;GO:0016620//oxidoreductase activity, acting on the aldehyde or oxo group of donors, NAD or NADP as acceptor;GO:0005488//binding;GO:0043167//ion binding;GO:0003824//catalytic activity;GO:0046914//transition metal ion binding;GO:0004029//aldehyde dehyd…	GO:0044699//single-organism process;GO:0008152//metabolic process;GO:0044710//single-organism metabolic process
Unigene0007037	399	197	25.7421	11.326	-1.184491316	1.11E-21	7.54E-20	yes	--	-	-	-	-
Unigene0007050	157	386	3.1404	6.8804	1.13154411	1.93E-17	1.02E-15	yes	phosphatase 2C family protein [Populus trichocarpa]	-	-	GO:0003824//catalytic activity;GO:0016788//hydrolase activity, acting on ester bonds;GO:0016787//hydrolase activity;GO:0016791//phosphatase activity;GO:0042578//phosphoric ester hydrolase activity	GO:0044237//cellular metabolic process;GO:0009987//cellular process;GO:0008152//metabolic process;GO:0006793//phosphorus metabolic process;GO:0006796//phosphate-containing compound metabolic process
Unigene0007060	16	47	0.672	1.7591	1.38830436	0.000506901	0.004258265	yes	GPI ethanolamine phosphate transferase 1 [Aegilops tauschii]	-	-	GO:0005488//binding;GO:0016787//hydrolase activity;GO:0003824//catalytic activity;GO:1901363//heterocyclic compound binding;GO:0097159//organic cyclic compound binding	GO:0044237//cellular metabolic process;GO:0009987//cellular process;GO:0008152//metabolic process
Unigene0007065	18	4	0.9262	0.1834	-2.336330118	0.00261354	0.016867978	yes	--	-	-	-	-
Unigene0007075	25	68	0.6067	1.4705	1.277251568	9.61E-05	0.001010202	yes	--	-	-	-	-
Unigene0007077	19	51	0.7154	1.7113	1.258270671	0.001114982	0.008306288	yes	PREDICTED: target of Myb protein 1-like [Vitis vinifera]	-	GO:0044464//cell part;GO:0005623//cell	-	GO:0051234//establishment of localization;GO:0071702//organic substance transport;GO:0051179//localization;GO:0008104//protein localization;GO:0015031//protein transport;GO:0045184//establishment of protein localization;GO:0033036//macromolecule localization;GO:0006810//transport
Unigene0007088	28	64	0.7658	1.5599	1.02641398	0.001553916	0.010975296	yes	Condensin-2 complex subunit G2 [Glycine soja]	-	GO:0005622//intracellular;GO:0044464//cell part;GO:0043227//membrane-bounded organelle;GO:0043231//intracellular membrane-bounded organelle;GO:0043226//organelle;GO:0044424//intracellular part;GO:0005623//cell;GO:0043229//intracellular organelle	-	-
Unigene0007089	9	35	0.4739	1.6421	1.79288742	0.000614054	0.005015114	yes	--	-	-	-	-
Unigene0007092	33	81	1.0329	2.2592	1.129111407	0.000150243	0.001486667	yes	galactomannan galactosyltransferase [Senna occidentalis]	-	-	GO:0016740//transferase activity;GO:0003824//catalytic activity	-
Unigene0007094	0	72	0.001	2.8362	11.46974356	1.35E-19	8.21E-18	yes	PREDICTED: E3 ubiquitin-protein ligase KEG isoform X2 [Prunus mume]	-	GO:0005623//cell;GO:0012505//endomembrane system;GO:0043226//organelle;GO:0044464//cell part;GO:0031984//organelle subcompartment;GO:0043227//membrane-bounded organelle;GO:0043229//intracellular organelle;GO:0044422//organelle part;GO:0044424//intracellular part;GO:0044444//cytoplasmic part;GO:0005768//endosome;GO:0005622//intracellular;GO:0005737//cytoplasm;GO:0044446//intracellular organelle pa…	GO:0032550//purine ribonucleoside binding;GO:0004672//protein kinase activity;GO:0032549//ribonucleoside binding;GO:0097159//organic cyclic compound binding;GO:0016772//transferase activity, transferring phosphorus-containing groups;GO:0016740//transferase activity;GO:0001882//nucleoside binding;GO:0005515//protein binding;GO:0043169//cation binding;GO:0005488//binding;GO:1901363//heterocyclic co…	GO:1902578//single-organism localization;GO:0071704//organic substance metabolic process;GO:0006807//nitrogen compound metabolic process;GO:0046700//heterocycle catabolic process;GO:0006725//cellular aromatic compound metabolic process;GO:1902582//single-organism intracellular transport;GO:0006793//phosphorus metabolic process;GO:0044699//single-organism process;GO:0044267//cellular protein metab…
Unigene0007113	14	41	0.5186	1.3533	1.383787581	0.001517905	0.010795411	yes	--	-	-	-	-
Unigene0007118	111	267	1.1892	2.5491	1.099996602	3.61E-12	1.25E-10	yes	Os07g0583500 [Oryza sativa Japonica Group]	-	-	GO:0005488//binding	-
Unigene0007134	12	49	0.6185	2.2507	1.86352827	1.25E-05	0.00016409	yes	PREDICTED: G-type lectin S-receptor-like serine/threonine-protein kinase SD2-5 [Eucalyptus grandis]	-	GO:0016020//membrane	GO:0036094//small molecule binding;GO:0016740//transferase activity;GO:1901363//heterocyclic compound binding;GO:0016773//phosphotransferase activity, alcohol group as acceptor;GO:0097159//organic cyclic compound binding;GO:0016301//kinase activity;GO:0016772//transferase activity, transferring phosphorus-containing groups;GO:0005488//binding;GO:0004672//protein kinase activity;GO:0003824//cataly…	GO:0006796//phosphate-containing compound metabolic process;GO:0006464//cellular protein modification process;GO:0036211//protein modification process;GO:0044238//primary metabolic process;GO:0016310//phosphorylation;GO:0044260//cellular macromolecule metabolic process;GO:0071704//organic substance metabolic process;GO:0006793//phosphorus metabolic process;GO:0043412//macromolecule modification;G…
Unigene0007140	11	40	0.1953	0.6327	1.695829647	0.000311016	0.002795515	yes	PREDICTED: probable receptor-like protein kinase At5g24010 [Nicotiana sylvestris]	-	GO:0016020//membrane	GO:0005488//binding;GO:0003824//catalytic activity;GO:0097159//organic cyclic compound binding;GO:0016772//transferase activity, transferring phosphorus-containing groups;GO:0004672//protein kinase activity;GO:0016301//kinase activity;GO:0036094//small molecule binding;GO:0016773//phosphotransferase activity, alcohol group as acceptor;GO:0016740//transferase activity;GO:1901363//heterocyclic comp…	GO:0016310//phosphorylation;GO:0044260//cellular macromolecule metabolic process;GO:0044238//primary metabolic process;GO:0044267//cellular protein metabolic process;GO:0036211//protein modification process;GO:0043170//macromolecule metabolic process;GO:0008152//metabolic process;GO:0043412//macromolecule modification;GO:0006796//phosphate-containing compound metabolic process;GO:0006464//cellula…
Unigene0007153	8	29	0.4708	1.5209	1.691739073	0.002586079	0.016760232	yes	--	-	-	-	-
Unigene0007154	10	33	0.4826	1.4191	1.556076435	0.002915996	0.018553737	yes	--	-	-	-	-
Unigene0007162	35	6	2.2003	0.3361	-2.710737794	4.55E-07	7.98E-06	yes	--	-	-	-	-
Unigene0007167	32	8	1.9534	0.4352	-2.16623694	4.30E-05	0.000495113	yes	adenylate kinase [Galdieria sulphuraria]	ko00230//Purine metabolism//Nucleotide metabolism//Metabolism	GO:0005623//cell;GO:0005576//extracellular region;GO:0044422//organelle part;GO:0005737//cytoplasm;GO:0031970//organelle envelope lumen;GO:0043229//intracellular organelle;GO:0030054//cell junction;GO:0031967//organelle envelope;GO:0009536//plastid;GO:0016020//membrane;GO:0043226//organelle;GO:0005622//intracellular;GO:0005911//cell-cell junction;GO:0031975//envelope;GO:0043227//membrane-bounded …	GO:0016740//transferase activity;GO:0043169//cation binding;GO:0016301//kinase activity;GO:0032550//purine ribonucleoside binding;GO:0019205//nucleobase-containing compound kinase activity;GO:0019206//nucleoside kinase activity;GO:0016772//transferase activity, transferring phosphorus-containing groups;GO:0004672//protein kinase activity;GO:0005488//binding;GO:0016773//phosphotransferase activity…	GO:0019318//hexose metabolic process;GO:0032787//monocarboxylic acid metabolic process;GO:0071704//organic substance metabolic process;GO:0009056//catabolic process;GO:0009260//ribonucleotide biosynthetic process;GO:0009163//nucleoside biosynthetic process;GO:0022607//cellular component assembly;GO:0043248//proteasome assembly;GO:0019941//modification-dependent protein catabolic process;GO:001969…
Unigene0007174	8	50	0.4493	2.5023	2.477503797	1.58E-07	3.00E-06	yes	--	-	-	-	-
Unigene0007194	6	26	0.2747	1.0608	1.949223865	0.002119095	0.01418716	yes	--	-	-	-	-
Unigene0007202	4	24	0.1896	1.0138	2.4187422	0.000313464	0.002810904	yes	--	-	-	-	-
Unigene0007211	103	426	4.3822	16.1511	1.881905191	7.16E-39	1.00E-36	yes	--	-	-	-	-
Unigene0007217	61	4	2.9975	0.1752	-4.096685074	7.45E-16	3.52E-14	yes	--	-	-	-	-
Unigene0007218	29	2	1.4156	0.087	-4.024254456	2.51E-07	4.60E-06	yes	--	-	-	-	-
Unigene0007220	61	18	2.5084	0.6596	-1.927104121	6.22E-08	1.27E-06	yes	Rac1, RHO family GTPase [Emiliania huxleyi CCMP1516]	ko04145//Phagosome//Transport and catabolism//Cellular Processes	-	GO:1901363//heterocyclic compound binding;GO:0036094//small molecule binding;GO:0097159//organic cyclic compound binding;GO:0005488//binding	-
Unigene0007236	56	132	1.3021	2.7351	1.070753331	1.64E-06	2.61E-05	yes	--	-	-	-	-
Unigene0007240	14	39	0.6604	1.6395	1.311843876	0.00322405	0.020203883	yes	--	-	-	-	-
Unigene0007243	86	15	2.9179	0.4535	-2.685755985	2.84E-15	1.28E-13	yes	uncharacterized protein LOC100274422 [Zea mays]	-	-	-	-
Unigene0007249	273	48	5.1301	0.8038	-2.674078466	2.56E-44	4.23E-42	yes	3-dehydroquinate synthase [Galdieria sulphuraria]	ko01230//Biosynthesis of amino acids//Global and Overview//Metabolism;ko00400//Phenylalanine, tyrosine and tryptophan biosynthesis//Amino acid metabolism//Metabolism	GO:0044424//intracellular part;GO:0005737//cytoplasm;GO:0005622//intracellular;GO:0044464//cell part;GO:0005623//cell	GO:0003824//catalytic activity	-
Unigene0007251	13	43	0.6263	1.846	1.559476769	0.000361763	0.003183722	yes	--	-	-	-	-
Unigene0007260	12	43	0.5848	1.8674	1.675015772	0.000178556	0.001732224	yes	--	-	-	-	-
Unigene0007284	234	22	10.4061	0.8718	-3.577288463	2.04E-50	3.92E-48	yes	--	-	-	-	-
Unigene0007288	85	39	4.4045	1.8009	-1.29026018	2.54E-06	3.88E-05	yes	PREDICTED: 54S ribosomal protein L12, mitochondrial [Sesamum indicum]	ko03010//Ribosome//Translation//Genetic Information Processing	GO:0044464//cell part;GO:0044424//intracellular part;GO:0005622//intracellular;GO:1990904//ribonucleoprotein complex;GO:0032991//macromolecular complex;GO:0030529//intracellular ribonucleoprotein complex;GO:0005623//cell	GO:0005198//structural molecule activity	GO:0010467//gene expression;GO:0043170//macromolecule metabolic process;GO:0071704//organic substance metabolic process;GO:0008152//metabolic process
Unigene0007308	9	47	0.4408	2.0513	2.218342371	2.12E-06	3.29E-05	yes	--	-	-	-	-
Unigene0007315	18	64	0.504	1.5969	1.663778333	5.90E-06	8.31E-05	yes	PREDICTED: ABC transporter B family member 2-like isoform X3 [Eucalyptus grandis]	ko02010//ABC transporters//Membrane transport//Environmental Information Processing	GO:0031224//intrinsic component of membrane;GO:0016020//membrane;GO:0044425//membrane part	GO:0017111//nucleoside-triphosphatase activity;GO:0032550//purine ribonucleoside binding;GO:0022857//transmembrane transporter activity;GO:0016462//pyrophosphatase activity;GO:0001883//purine nucleoside binding;GO:0003824//catalytic activity;GO:0001882//nucleoside binding;GO:0016787//hydrolase activity;GO:0015399//primary active transmembrane transporter activity;GO:0032549//ribonucleoside bindin…	GO:0044699//single-organism process;GO:0051179//localization;GO:0051234//establishment of localization;GO:0044763//single-organism cellular process;GO:0009987//cellular process
Unigene0007316	34	16	1.7556	0.7362	-1.25379452	0.004652446	0.027060247	yes	--	-	-	-	-
Unigene0007325	2	15	0.1005	0.6714	2.739977036	0.00419502	0.024939176	yes	--	-	-	-	-
Unigene0007333	18	60	0.546	1.6219	1.570712015	3.03E-05	0.00036258	yes	--	-	-	-	-
Unigene0007335	55	24	2.5988	1.0105	-1.362776289	7.24E-05	0.000784288	yes	--	-	-	-	-
Unigene0007352	14	73	0.4391	2.0404	2.216230566	3.45E-09	8.41E-08	yes	--	-	-	-	-
Unigene0007353	6	82	0.2943	3.5848	3.606533184	3.17E-16	1.54E-14	yes	--	-	-	-	-
Unigene0007358	25	59	0.7686	1.6164	1.072479375	0.001973027	0.013345773	yes	PREDICTED: exocyst complex component EXO70B1-like [Nicotiana sylvestris]	-	GO:0005622//intracellular;GO:0044464//cell part;GO:0005623//cell;GO:0044424//intracellular part	-	GO:0044699//single-organism process;GO:0044763//single-organism cellular process;GO:0071840//cellular component organization or biogenesis;GO:0016043//cellular component organization;GO:0009987//cellular process
Unigene0007365	99	225	2.2523	4.5615	1.018109314	2.08E-09	5.22E-08	yes	PREDICTED: protein CASC3 [Nelumbo nucifera]	-	-	-	-
Unigene0007369	12	40	0.4445	1.3203	1.570610453	0.000630739	0.005134922	yes	--	-	-	-	-
Unigene0007375	60	29	2.3095	0.9947	-1.215247164	0.000193958	0.001862401	yes	BnaC09g08450D [Brassica napus]	-	GO:0005911//cell-cell junction;GO:0030054//cell junction	-	-
Unigene0007376	50	25	1.7676	0.7876	-1.16625682	0.000782068	0.006194435	yes	PREDICTED: protein NRT1/ PTR FAMILY 7.1-like [Prunus mume]	-	-	-	GO:0051179//localization;GO:0051234//establishment of localization
Unigene0007383	7	36	0.205	0.9393	2.195962099	6.99E-05	0.00076048	yes	--	-	-	-	-
Unigene0007392	24	59	0.8384	1.8367	1.131405379	0.001248428	0.009177748	yes	PREDICTED: zinc finger MYM-type protein 1-like [Prunus mume]	-	-	GO:0097159//organic cyclic compound binding;GO:0005488//binding;GO:0005515//protein binding	-
Unigene0007395	39	92	0.758	1.5934	1.071838727	9.69E-05	0.001017911	yes	hypothetical protein VITISV_016641 [Vitis vinifera]	-	-	-	-
Unigene0007419	17	52	1.0313	2.8112	1.44672203	0.000134215	0.001344347	yes	PREDICTED: LOW QUALITY PROTEIN: transposon Tf2-1 polyprotein [Vitis vinifera]	-	-	GO:0043167//ion binding;GO:0043169//cation binding;GO:0046872//metal ion binding;GO:0005488//binding;GO:0097159//organic cyclic compound binding;GO:0046914//transition metal ion binding	-
Unigene0007429	8	194	0.2838	6.1338	4.433834632	8.24E-43	1.30E-40	yes	Cytochrome P450 [Theobroma cacao]	-	-	GO:0003824//catalytic activity;GO:0046914//transition metal ion binding;GO:0016491//oxidoreductase activity;GO:0046872//metal ion binding;GO:0005488//binding;GO:0043169//cation binding;GO:1901363//heterocyclic compound binding;GO:0043167//ion binding;GO:0046906//tetrapyrrole binding;GO:0097159//organic cyclic compound binding	GO:0044699//single-organism process;GO:0008152//metabolic process;GO:0044710//single-organism metabolic process
Unigene0007439	100	3	3.1233	0.0835	-5.225151142	1.81E-28	1.72E-26	yes	predicted protein [Hordeum vulgare subsp. vulgare]	-	-	-	-
Unigene0007467	111	48	2.5311	0.9754	-1.37569863	1.29E-08	2.92E-07	yes	--	-	-	-	-
Unigene0007468	30	80	0.5467	1.2991	1.248691208	2.90E-05	0.000348555	yes	--	-	-	-	-
Unigene0007472	7	42	0.1841	0.9844	2.418755031	3.39E-06	5.05E-05	yes	hypothetical protein VITISV_013403 [Vitis vinifera]	-	-	GO:0003824//catalytic activity	-
Unigene0007478	47	23	1.7519	0.764	-1.197275884	0.001114982	0.008306288	yes	MFS transporter, SP family, sugar:H+ symporter, partial [Galdieria sulphuraria]	-	-	-	-
Unigene0007483	20803	61116	476.949	1248.6486	1.388460612	0	0	yes	RecName: Full=Fruit protein pKIWI502 [Actinidia deliciosa]	-	GO:0005622//intracellular;GO:0044444//cytoplasmic part;GO:0043227//membrane-bounded organelle;GO:0044424//intracellular part;GO:0043229//intracellular organelle;GO:0005623//cell;GO:0044464//cell part;GO:0005737//cytoplasm;GO:0009536//plastid;GO:0043231//intracellular membrane-bounded organelle;GO:0043226//organelle	-	-
Unigene0007484	38	112	1.3228	3.4742	1.393085858	6.20E-08	1.26E-06	yes	PREDICTED: VQ motif-containing protein 22-like [Cucumis sativus]	-	-	-	-
Unigene0007489	131	67	2.72	1.2397	-1.133615612	9.27E-08	1.84E-06	yes	RmlC-like cupin [Coccomyxa subellipsoidea C-169]	-	-	-	-
Unigene0007492	12	54	0.4158	1.6672	2.003465519	1.21E-06	1.98E-05	yes	--	-	-	-	-
Unigene0007502	17	90	0.5189	2.4479	2.238016182	2.57E-11	8.14E-10	yes	--	-	-	-	-
Unigene0007510	11	35	0.3545	1.005	1.503337969	0.002485965	0.016289217	yes	--	-	-	-	-
Unigene0007514	120	27	3.9532	0.7926	-2.318356073	1.45E-17	7.74E-16	yes	GPR1/FUN34/yaaH family protein [Bathycoccus prasinos]	-	-	-	-
Unigene0007526	16	68	0.5416	2.0512	1.921168523	2.22E-07	4.12E-06	yes	--	-	-	-	-
Unigene0007531	6	34	0.1988	1.0037	2.335938459	7.13E-05	0.000773136	yes	--	-	-	-	-
Unigene0007541	142	473	4.6059	13.6717	1.569637651	8.10E-34	9.63E-32	yes	SABRE family protein [Populus trichocarpa]	-	-	-	-
Unigene0007542	26	70	1.1812	2.8339	1.262535589	8.11E-05	0.000866805	yes	PREDICTED: protein SABRE [Cicer arietinum]	-	-	-	-
Unigene0007546	35	89	0.6028	1.3659	1.180100543	2.88E-05	0.000346123	yes	--	-	-	-	-
Unigene0007561	21	65	0.4965	1.3695	1.463783643	2.88E-05	0.000346412	yes	PREDICTED: N-alpha-acetyltransferase MAK3 [Nelumbo nucifera]	-	GO:0044424//intracellular part;GO:0005623//cell;GO:0005622//intracellular;GO:0044464//cell part	GO:0003824//catalytic activity;GO:0016740//transferase activity;GO:0016410//N-acyltransferase activity;GO:0016746//transferase activity, transferring acyl groups;GO:0008080//N-acetyltransferase activity;GO:0016747//transferase activity, transferring acyl groups other than amino-acyl groups;GO:0034212//peptide N-acetyltransferase activity;GO:0016407//acetyltransferase activity	GO:0071704//organic substance metabolic process;GO:0034641//cellular nitrogen compound metabolic process;GO:0044255//cellular lipid metabolic process;GO:0032787//monocarboxylic acid metabolic process;GO:0006725//cellular aromatic compound metabolic process;GO:0044260//cellular macromolecule metabolic process;GO:0008152//metabolic process;GO:0050896//response to stimulus;GO:0006629//lipid metaboli…
Unigene0007571	26	62	0.5897	1.2531	1.08744845	0.001197376	0.008855366	yes	--	-	-	-	-
Unigene0007580	295	133	4.21	1.6914	-1.31560235	2.46E-19	1.48E-17	yes	Acetyl-coenzyme A synthetase [Ectocarpus siliculosus]	ko01200//Carbon metabolism//Global and Overview//Metabolism;ko00010//Glycolysis / Gluconeogenesis//Carbohydrate metabolism//Metabolism;ko00620//Pyruvate metabolism//Carbohydrate metabolism//Metabolism;ko00640//Propanoate metabolism//Carbohydrate metabolism//Metabolism	-	GO:0036094//small molecule binding;GO:1901363//heterocyclic compound binding;GO:0016877//ligase activity, forming carbon-sulfur bonds;GO:0097159//organic cyclic compound binding;GO:0016874//ligase activity;GO:0001882//nucleoside binding;GO:0016405//CoA-ligase activity;GO:0001883//purine nucleoside binding;GO:0005488//binding;GO:0032550//purine ribonucleoside binding;GO:0003824//catalytic activity…	GO:0044281//small molecule metabolic process;GO:0006082//organic acid metabolic process;GO:0032787//monocarboxylic acid metabolic process;GO:0044699//single-organism process;GO:0071704//organic substance metabolic process;GO:0006083//acetate metabolic process;GO:0044237//cellular metabolic process;GO:0008152//metabolic process;GO:0009987//cellular process;GO:0043436//oxoacid metabolic process;GO:…
Unigene0007593	31	71	0.442	0.9021	1.029240999	0.00066142	0.005361449	yes	--	-	-	-	-
Unigene0007621	42	99	1.309	2.7496	1.07075666	4.18E-05	0.000483982	yes	alcohol dehydrogenase [Crypthecodinium cohnii]	ko00940//Phenylpropanoid biosynthesis//Biosynthesis of other secondary metabolites//Metabolism	-	GO:0043167//ion binding;GO:0005488//binding;GO:0046872//metal ion binding;GO:0043169//cation binding;GO:0016491//oxidoreductase activity;GO:0003824//catalytic activity;GO:0046914//transition metal ion binding	GO:0044710//single-organism metabolic process;GO:0044699//single-organism process;GO:0008152//metabolic process
Unigene0007630	49	17	1.4894	0.4605	-1.693458201	2.24E-05	0.000277079	yes	Double-strand-break repair protein rad21 [Theobroma cacao]	-	-	-	-
Unigene0007643	26	69	0.7098	1.6786	1.241774006	0.000115215	0.001181527	yes	--	-	-	-	-
Unigene0007659	57	222	1.0323	3.5828	1.795225213	3.98E-20	2.50E-18	yes	ripening-related P-450 enzyme-like [Vitis vinifera]	-	-	GO:0003824//catalytic activity;GO:0005488//binding;GO:0043169//cation binding;GO:0016491//oxidoreductase activity;GO:0043167//ion binding;GO:0046872//metal ion binding	-
Unigene0007666	346	53	8.9252	1.2183	-2.873015065	4.78E-60	1.14E-57	yes	GPR1/FUN34/yaaH family protein [Bathycoccus prasinos]	-	-	-	-
Unigene0007667	12	39	0.3142	0.91	1.534183365	0.000949698	0.007297996	yes	--	-	-	-	-
Unigene0007670	2	21	0.0579	0.542	3.226657598	0.000122056	0.001239375	yes	PREDICTED: F-box protein At2g26160-like [Prunus mume]	-	-	-	-
Unigene0007678	21	71	0.6273	1.89	1.591158767	2.65E-06	4.03E-05	yes	--	-	-	-	-
Unigene0007691	5	54	0.1859	1.7892	3.266715988	3.33E-10	9.25E-09	yes	--	-	-	-	-
Unigene0007709	16	47	0.6095	1.5954	1.388220057	0.000506901	0.004258265	yes	Retrovirus-related Pol polyprotein from transposon TNT 1-94, partial [Glycine soja]	-	-	GO:0043167//ion binding;GO:0046914//transition metal ion binding;GO:0003824//catalytic activity;GO:0005488//binding;GO:0043169//cation binding;GO:0097159//organic cyclic compound binding;GO:0046872//metal ion binding	GO:0008152//metabolic process
Unigene0007712	13	35	0.5421	1.3007	1.262657338	0.00801499	0.041562443	yes	--	-	-	-	-
Unigene0007715	82	32	2.6685	0.928	-1.523832301	2.07E-07	3.87E-06	yes	--	-	-	-	-
Unigene0007723	194	59	3.3548	0.9092	-1.883557172	2.97E-21	1.99E-19	yes	catalase [Nannochloropsis gaditana]	ko01200//Carbon metabolism//Global and Overview//Metabolism;ko00630//Glyoxylate and dicarboxylate metabolism//Carbohydrate metabolism//Metabolism;ko04146//Peroxisome//Transport and catabolism//Cellular Processes;ko00380//Tryptophan metabolism//Amino acid metabolism//Metabolism	-	GO:0003824//catalytic activity;GO:0016491//oxidoreductase activity	-
Unigene0007726	24	9	0.9614	0.3213	-1.581215823	0.004583775	0.026752434	yes	--	-	-	-	-
Unigene0007747	60	30	2.3682	1.0552	-1.166274455	0.000322622	0.002879752	yes	--	-	-	-	-
Unigene0007748	23	57	0.9139	2.0184	1.143103894	0.001497535	0.010666271	yes	--	-	-	-	-
Unigene0007758	9	31	0.4623	1.419	1.617973322	0.002243472	0.014922652	yes	PREDICTED: putative ribonuclease H protein At1g65750 [Prunus mume]	-	-	-	-
Unigene0007772	11	33	0.4735	1.2658	1.418613142	0.005450344	0.030939347	yes	--	-	-	-	-
Unigene0007773	47	23	1.9628	0.856	-1.197230475	0.001114982	0.008306288	yes	--	-	-	-	-
Unigene0007779	36	13	1.74	0.5599	-1.635846221	0.000311016	0.002795515	yes	--	-	-	-	-
Unigene0007789	66	12	3.3961	0.5502	-2.625850896	2.23E-11	7.09E-10	yes	--	-	-	-	-
Unigene0007791	22	66	0.6279	1.6787	1.418737712	3.61E-05	0.000425808	yes	PREDICTED: F-box/kelch-repeat protein OR23 [Nicotiana tomentosiformis]	-	-	-	-
Unigene0007793	26	165	0.6591	3.7276	2.49967778	1.64E-22	1.18E-20	yes	PREDICTED: transposon TX1 uncharacterized 149 kDa protein [Beta vulgaris subsp. vulgaris]	-	-	GO:0005488//binding;GO:0097159//organic cyclic compound binding;GO:0003824//catalytic activity;GO:1901363//heterocyclic compound binding	GO:0044237//cellular metabolic process;GO:0043170//macromolecule metabolic process;GO:1901360//organic cyclic compound metabolic process;GO:0044260//cellular macromolecule metabolic process;GO:0090304//nucleic acid metabolic process;GO:0009987//cellular process;GO:0046483//heterocycle metabolic process;GO:0008152//metabolic process;GO:0071704//organic substance metabolic process;GO:0006725//cellu…
Unigene0007803	15	48	0.542	1.5455	1.511708898	0.000180313	0.001747528	yes	--	-	-	-	-
Unigene0007819	15	43	0.5297	1.353	1.352914426	0.001283427	0.00939439	yes	--	-	-	-	-
Unigene0007834	5	36	0.1885	1.2095	2.681774341	8.53E-06	0.000116394	yes	--	-	-	-	-
Unigene0007839	10	46	0.2616	1.0724	2.035408678	8.94E-06	0.000121214	yes	Probably inactive leucine-rich repeat receptor-like protein kinase [Morus notabilis]	-	-	-	-
Unigene0007850	25	61	0.9573	2.0814	1.120511232	0.001041174	0.007826171	yes	--	-	-	-	-
Unigene0007855	12	36	0.4914	1.3137	1.418666093	0.003121772	0.019653022	yes	gag-pol polyprotein [Vitis vinifera]	-	-	GO:0005488//binding	-
Unigene0007859	21	56	0.6124	1.4553	1.248770397	0.000782068	0.006194435	yes	integrase core domain containing protein [Phaseolus vulgaris]	-	-	-	-
Unigene0007863	57	30	2.3439	1.0993	-1.092325867	0.000868658	0.006776459	yes	PREDICTED: cullin-1-like [Sesamum indicum]	ko04141//Protein processing in endoplasmic reticulum//Folding, sorting and degradation//Genetic Information Processing;ko04120//Ubiquitin mediated proteolysis//Folding, sorting and degradation//Genetic Information Processing	GO:0043234//protein complex;GO:0044464//cell part;GO:1990234//transferase complex;GO:0005622//intracellular;GO:0032991//macromolecular complex;GO:1902494//catalytic complex;GO:0000151//ubiquitin ligase complex;GO:0044424//intracellular part;GO:0005623//cell	GO:0005488//binding;GO:0044389//ubiquitin-like protein ligase binding;GO:0005515//protein binding;GO:0019899//enzyme binding	GO:0044260//cellular macromolecule metabolic process;GO:0044238//primary metabolic process;GO:0009056//catabolic process;GO:0044248//cellular catabolic process;GO:0030163//protein catabolic process;GO:0043170//macromolecule metabolic process;GO:0008152//metabolic process;GO:0071704//organic substance metabolic process;GO:0051603//proteolysis involved in cellular protein catabolic process;GO:00442…
Unigene0007889	52	120	1.1624	2.3904	1.040145445	1.11E-05	0.000147784	yes	--	-	-	-	-
Unigene0007916	54	7	2.5515	0.2947	-3.114026676	3.16E-11	9.93E-10	yes	phosphate transport protein [Thalassiosira pseudonana CCMP1335]	-	GO:0031224//intrinsic component of membrane;GO:0016020//membrane;GO:0044425//membrane part	-	GO:0051179//localization;GO:0051234//establishment of localization
Unigene0007923	35	101	1.1595	2.9817	1.36263229	6.22E-07	1.07E-05	yes	--	-	-	-	-
Unigene0007924	80	25	2.7427	0.7638	-1.844330002	2.63E-09	6.51E-08	yes	cytosolic class II fructose bisphosphate aldolase [Heterocapsa triquetra]	ko01200//Carbon metabolism//Global and Overview//Metabolism;ko01230//Biosynthesis of amino acids//Global and Overview//Metabolism;ko00010//Glycolysis / Gluconeogenesis//Carbohydrate metabolism//Metabolism;ko00710//Carbon fixation in photosynthetic organisms//Energy metabolism//Metabolism;ko00030//Pentose phosphate pathway//Carbohydrate metabolism//Metabolism;ko00051//Fructose and mannose metaboli…	-	GO:0016830//carbon-carbon lyase activity;GO:0016829//lyase activity;GO:0003824//catalytic activity;GO:0016832//aldehyde-lyase activity	GO:0008152//metabolic process;GO:0071704//organic substance metabolic process;GO:0044238//primary metabolic process
Unigene0007935	10	40	0.3952	1.4088	1.833811962	0.000144544	0.001436624	yes	--	-	-	-	-
Unigene0007939	76	172	0.7751	1.5632	1.012048015	2.22E-07	4.12E-06	yes	F14N23.4 [Arabidopsis thaliana]	-	-	-	-
Unigene0007944	14	46	0.3909	1.1445	1.549845973	0.000208018	0.001978404	yes	--	-	-	-	-
Unigene0007948	58	165	1.0504	2.6629	1.342059431	2.39E-10	6.77E-09	yes	--	-	-	-	-
Unigene0007960	13	52	0.4883	1.7404	1.833579239	7.30E-06	0.00010095	yes	--	-	-	-	-
Unigene0007973	4	19	0.2499	1.0576	2.081371275	0.004363941	0.025730423	yes	--	-	-	-	-
Unigene0007974	41	9	1.7751	0.3472	-2.354061448	7.08E-07	1.20E-05	yes	--	-	-	-	-
Unigene0007990	17	58	1.092	3.32	1.604210385	1.75E-05	0.000222418	yes	unnamed protein product [Vitis vinifera]	-	-	-	-
Unigene0007991	32	14	2.159	0.8417	-1.358985221	0.003121772	0.019653022	yes	L-iditol 2-dehydrogenase [Galdieria sulphuraria]	ko00040//Pentose and glucuronate interconversions//Carbohydrate metabolism//Metabolism;ko00051//Fructose and mannose metabolism//Carbohydrate metabolism//Metabolism	GO:0005623//cell;GO:0044464//cell part	-	-
Unigene0008002	14	3	0.9622	0.1837	-2.388985173	0.007563544	0.039970996	yes	--	-	-	-	-
Unigene0008006	1	19	0.0694	1.1746	4.08109007	7.68E-05	0.000826023	yes	NADH dehydrogenase subunit 5, partial (mitochondrion) [Calycanthus floridus]	ko00190//Oxidative phosphorylation//Energy metabolism//Metabolism	GO:0043231//intracellular membrane-bounded organelle;GO:0005622//intracellular;GO:0044425//membrane part;GO:0043229//intracellular organelle;GO:0044422//organelle part;GO:0044446//intracellular organelle part;GO:0016020//membrane;GO:0005623//cell;GO:0043227//membrane-bounded organelle;GO:0044424//intracellular part;GO:0031224//intrinsic component of membrane;GO:0019866//organelle inner membrane;G…	GO:0016491//oxidoreductase activity;GO:0016651//oxidoreductase activity, acting on NAD(P)H;GO:0003954//NADH dehydrogenase activity;GO:0050136//NADH dehydrogenase (quinone) activity;GO:0003824//catalytic activity;GO:0016655//oxidoreductase activity, acting on NAD(P)H, quinone or similar compound as acceptor	GO:0055114//oxidation-reduction process;GO:0015980//energy derivation by oxidation of organic compounds;GO:0022900//electron transport chain;GO:0044763//single-organism cellular process;GO:0022904//respiratory electron transport chain;GO:0008152//metabolic process;GO:0044699//single-organism process;GO:0006091//generation of precursor metabolites and energy;GO:0009987//cellular process;GO:0044237…
Unigene0008014	43	3	2.6194	0.1629	-4.007177877	1.68E-11	5.42E-10	yes	cytosolic glucose-6-phosphate isomerase [Pavlova lutheri]	ko01200//Carbon metabolism//Global and Overview//Metabolism;ko00500//Starch and sucrose metabolism//Carbohydrate metabolism//Metabolism;ko00010//Glycolysis / Gluconeogenesis//Carbohydrate metabolism//Metabolism;ko00520//Amino sugar and nucleotide sugar metabolism//Carbohydrate metabolism//Metabolism;ko00030//Pentose phosphate pathway//Carbohydrate metabolism//Metabolism	-	GO:0016853//isomerase activity;GO:0003824//catalytic activity	GO:0044723//single-organism carbohydrate metabolic process;GO:0044699//single-organism process;GO:0044710//single-organism metabolic process;GO:0008152//metabolic process;GO:0044238//primary metabolic process;GO:0071704//organic substance metabolic process;GO:0005975//carbohydrate metabolic process
Unigene0008017	29	12	1.7414	0.6421	-1.439377725	0.004362895	0.025730423	yes	--	-	-	-	-
Unigene0008018	9	41	0.6128	2.4878	2.021382306	3.93E-05	0.000457799	yes	PREDICTED: cannabidiolic acid synthase-like 2 [Eucalyptus grandis]	-	-	GO:0016491//oxidoreductase activity;GO:0003824//catalytic activity;GO:0016614//oxidoreductase activity, acting on CH-OH group of donors	-
Unigene0008025	4	18	0.2531	1.0149	2.00355817	0.007226519	0.038709879	yes	--	-	-	-	-
Unigene0008026	5	23	0.3097	1.2695	2.035317107	0.003742364	0.022899077	yes	--	-	-	-	-
Unigene0008036	85	232	0.8705	2.1173	1.282309496	3.21E-13	1.23E-11	yes	gag-pol polyprotein [Glycine max]	-	-	GO:0005488//binding	-
Unigene0008043	21	7	1.309	0.3888	-1.751364973	0.003742364	0.022899077	yes	PREDICTED: protein SAWADEE HOMEODOMAIN HOMOLOG 1 isoform X2 [Vitis vinifera]	-	GO:0044424//intracellular part;GO:0005622//intracellular;GO:0043227//membrane-bounded organelle;GO:0043229//intracellular organelle;GO:0044464//cell part;GO:0043226//organelle;GO:0005623//cell;GO:0043231//intracellular membrane-bounded organelle	GO:0003676//nucleic acid binding;GO:0005488//binding;GO:1901363//heterocyclic compound binding;GO:0043167//ion binding;GO:0043169//cation binding;GO:0097159//organic cyclic compound binding	GO:0006325//chromatin organization;GO:0006139//nucleobase-containing compound metabolic process;GO:0009892//negative regulation of metabolic process;GO:0044763//single-organism cellular process;GO:0019222//regulation of metabolic process;GO:0044238//primary metabolic process;GO:0051172//negative regulation of nitrogen compound metabolic process;GO:0006304//DNA modification;GO:0031326//regulation …
Unigene0008066	18	78	0.6449	2.4901	1.949056306	1.98E-08	4.37E-07	yes	--	-	-	-	-
Unigene0008082	63	154	1.3883	3.0241	1.123186491	1.20E-07	2.33E-06	yes	PIF / Ping-Pong family of plant transposases [Theobroma cacao]	-	-	-	-
Unigene0008091	10	30	0.6825	1.8246	1.418679271	0.006478515	0.035524607	yes	PREDICTED: cellular nucleic acid-binding protein-like, partial [Elaeis guineensis]	-	-	GO:0043169//cation binding;GO:0043167//ion binding;GO:0005488//binding;GO:0046872//metal ion binding	-
Unigene0008097	21	48	0.9173	1.8684	1.026337805	0.007723995	0.040640315	yes	--	-	-	-	-
Unigene0008114	9	31	0.6143	1.8854	1.617855345	0.002243472	0.014922652	yes	--	-	-	-	-
Unigene0008116	8	37	0.4273	1.7611	2.043155609	0.000107819	0.001115126	yes	--	-	-	-	-
Unigene0008120	24	74	0.6784	1.8641	1.458271181	8.45E-06	0.000115465	yes	--	-	-	-	-
Unigene0008131	5	26	0.2071	0.9594	2.211804886	0.000885647	0.006881399	yes	--	-	-	-	-
Unigene0008149	5	24	0.3373	1.443	2.096967076	0.002332015	0.015428783	yes	--	-	-	-	-
Unigene0008153	119	44	4.3967	1.4487	-1.601662227	5.36E-11	1.64E-09	yes	uncharacterized protein LOC100273054 precursor [Zea mays]	-	-	-	-
Unigene0008167	3	21	0.2015	1.2568	2.640903342	0.000491667	0.004144931	yes	--	-	-	-	-
Unigene0008171	119	36	5.4994	1.4825	-1.89124212	1.03E-13	4.12E-12	yes	--	-	-	-	-
Unigene0008172	44	13	2.9351	0.7728	-1.925242658	8.46E-06	0.000115528	yes	catalase-peroxidase [Phaeodactylum tricornutum CCAP 1055/1]	-	-	GO:0016684//oxidoreductase activity, acting on peroxide as acceptor;GO:1901363//heterocyclic compound binding;GO:0016491//oxidoreductase activity;GO:0043169//cation binding;GO:0003824//catalytic activity;GO:0004601//peroxidase activity;GO:0043167//ion binding;GO:0005488//binding;GO:0097159//organic cyclic compound binding;GO:0016209//antioxidant activity;GO:0046906//tetrapyrrole binding	GO:0006950//response to stress;GO:0008152//metabolic process;GO:0050896//response to stimulus;GO:0044710//single-organism metabolic process;GO:0044699//single-organism process
Unigene0008201	6	23	0.2726	0.9311	1.772150559	0.008174891	0.042209589	yes	--	-	-	-	-
Unigene0008202	50	21	3.5017	1.3106	-1.417828053	0.000115354	0.001182416	yes	--	-	-	-	-
Unigene0008223	8	30	0.4344	1.4516	1.740547954	0.001674441	0.011704901	yes	--	-	-	-	-
Unigene0008238	12	38	0.6164	1.7394	1.496650972	0.001421239	0.010236496	yes	PREDICTED: pentatricopeptide repeat-containing protein At3g14730-like [Vitis vinifera]	-	-	-	-
Unigene0008247	9	32	0.5936	1.8809	1.663860151	0.00146635	0.010497824	yes	--	-	-	-	-
Unigene0008249	49	19	3.0351	1.0488	-1.53300446	9.01E-05	0.000952981	yes	PREDICTED: 40S ribosomal protein S24-1 [Populus euphratica]	ko03010//Ribosome//Translation//Genetic Information Processing	GO:0005622//intracellular;GO:1990904//ribonucleoprotein complex;GO:0005623//cell;GO:0044424//intracellular part;GO:0032991//macromolecular complex;GO:0044464//cell part;GO:0030529//intracellular ribonucleoprotein complex	GO:0005198//structural molecule activity;GO:0005488//binding;GO:0036094//small molecule binding	GO:0008152//metabolic process;GO:0071704//organic substance metabolic process;GO:0010467//gene expression;GO:0043170//macromolecule metabolic process
Unigene0008252	5	37	0.1722	1.1357	2.721424743	4.97E-06	7.15E-05	yes	--	-	-	-	-
Unigene0008257	2	17	0.1184	0.8969	2.92127806	0.001318335	0.009594775	yes	--	-	-	-	-
Unigene0008266	3	16	0.1762	0.8374	2.248702994	0.007563544	0.039970996	yes	--	-	-	-	-
Unigene0008267	35	10	2.3723	0.604	-1.973666009	4.13E-05	0.000478831	yes	small subunit ribosomal protein S27e, cytoplasmic [Guillardia theta CCMP2712]	ko03010//Ribosome//Translation//Genetic Information Processing	GO:0005623//cell;GO:0044424//intracellular part;GO:0044464//cell part;GO:0005622//intracellular;GO:1990904//ribonucleoprotein complex;GO:0032991//macromolecular complex;GO:0030529//intracellular ribonucleoprotein complex	GO:0005488//binding;GO:0043167//ion binding;GO:0005198//structural molecule activity;GO:0043169//cation binding	GO:0071704//organic substance metabolic process;GO:0043170//macromolecule metabolic process;GO:0008152//metabolic process;GO:0010467//gene expression
Unigene0008270	5	22	0.3381	1.3258	1.971341237	0.002509385	0.016372503	yes	--	-	-	-	-
Unigene0008271	38	9	1.2258	0.2587	-2.244371651	3.39E-06	5.05E-05	yes	Uncharacterized protein TCM_035725 [Theobroma cacao]	-	-	-	-
Unigene0008274	167	90	5.1994	2.497	-1.058149328	1.98E-08	4.36E-07	yes	PREDICTED: flavonol synthase/flavanone 3-hydroxylase-like [Eucalyptus grandis]	-	-	GO:0051213//dioxygenase activity;GO:0043167//ion binding;GO:0003824//catalytic activity;GO:0005488//binding;GO:0016706//oxidoreductase activity, acting on paired donors, with incorporation or reduction of molecular oxygen, 2-oxoglutarate as one donor, and incorporation of one atom each of oxygen into both donors;GO:0016705//oxidoreductase activity, acting on paired donors, with incorporation or r…	GO:0044699//single-organism process;GO:0009812//flavonoid metabolic process;GO:0042440//pigment metabolic process;GO:1901576//organic substance biosynthetic process;GO:0046148//pigment biosynthetic process;GO:0009813//flavonoid biosynthetic process;GO:0051552//flavone metabolic process;GO:0051553//flavone biosynthetic process;GO:0008152//metabolic process;GO:0009058//biosynthetic process;GO:00717…
Unigene0008284	23	5	0.9814	0.1901	-2.368082739	0.000181736	0.001756231	yes	--	-	-	-	-
Unigene0008287	11	48	0.3694	1.4364	1.959201787	8.46E-06	0.000115528	yes	--	-	-	-	-
Unigene0008299	12	38	0.936	2.6413	1.496667738	0.001421239	0.010236496	yes	PREDICTED: probable calcium-binding protein CML45 [Jatropha curcas]	-	-	-	-
Unigene0008302	272	91	8.7742	2.6159	-1.745960201	2.87E-26	2.49E-24	yes	--	-	-	-	-
Unigene0008308	22	113	1.5518	7.1028	2.194445231	7.60E-14	3.06E-12	yes	--	-	-	-	-
Unigene0008316	355	850	4.7084	10.0463	1.093355468	9.40E-34	1.11E-31	yes	PREDICTED: ABC transporter C family member 13 isoform X4 [Vitis vinifera]	ko02010//ABC transporters//Membrane transport//Environmental Information Processing	GO:0031224//intrinsic component of membrane;GO:0044425//membrane part;GO:0016020//membrane	GO:0016462//pyrophosphatase activity;GO:0005215//transporter activity;GO:0042623//ATPase activity, coupled;GO:0022857//transmembrane transporter activity;GO:0016817//hydrolase activity, acting on acid anhydrides;GO:0005488//binding;GO:0032549//ribonucleoside binding;GO:0017111//nucleoside-triphosphatase activity;GO:0015399//primary active transmembrane transporter activity;GO:0042626//ATPase acti…	GO:0044765//single-organism transport;GO:0051234//establishment of localization;GO:0044699//single-organism process;GO:0050896//response to stimulus;GO:0042221//response to chemical;GO:0006810//transport;GO:0044763//single-organism cellular process;GO:0009987//cellular process;GO:0042493//response to drug;GO:0015893//drug transport;GO:1902578//single-organism localization;GO:0051179//localization
Unigene0008317	161	402	5.5069	12.2531	1.153834477	1.16E-18	6.71E-17	yes	PREDICTED: ABC transporter C family member 13-like, partial [Nelumbo nucifera]	ko02010//ABC transporters//Membrane transport//Environmental Information Processing	-	-	-
Unigene0008320	29	70	1.5053	3.238	1.105051947	0.0003663	0.00321809	yes	--	-	-	-	-
Unigene0008329	21	51	1.6124	3.4895	1.113810643	0.002993525	0.018945658	yes	--	-	-	-	-
Unigene0008337	21	7	1.4777	0.4389	-1.751389231	0.003742364	0.022899077	yes	LOC100284019 [Zea mays]	-	-	-	-
Unigene0008339	24	0	1.6611	0.001	-10.69792321	6.05E-08	1.24E-06	yes	choline dehydrogenase [Emiliania huxleyi CCMP1516]	-	-	-	-
Unigene0008341	10	33	0.7759	2.2817	1.556166486	0.002915996	0.018553737	yes	--	-	-	-	-
Unigene0008368	23	60	1.242	2.8873	1.217055843	0.000548662	0.004533278	yes	PREDICTED: histidine kinase 1 isoform X1 [Vitis vinifera]	-	GO:0016020//membrane;GO:0031224//intrinsic component of membrane;GO:0044425//membrane part	GO:0004673//protein histidine kinase activity;GO:0046914//transition metal ion binding;GO:0001882//nucleoside binding;GO:0005488//binding;GO:0004872//receptor activity;GO:0004888//transmembrane signaling receptor activity;GO:0016773//phosphotransferase activity, alcohol group as acceptor;GO:0099600//transmembrane receptor activity;GO:0043167//ion binding;GO:0016772//transferase activity, transfer…	GO:0023052//signaling;GO:0032501//multicellular organismal process;GO:0044763//single-organism cellular process;GO:0010033//response to organic substance;GO:0000003//reproduction;GO:0042221//response to chemical;GO:0050896//response to stimulus;GO:0009987//cellular process;GO:0006793//phosphorus metabolic process;GO:0065007//biological regulation;GO:0050789//regulation of biological process;GO:00…
Unigene0008375	184	24	6.6079	0.7681	-3.104825799	1.95E-35	2.42E-33	yes	--	-	-	-	-
Unigene0008377	7	26	0.5071	1.6784	1.726744404	0.004583775	0.026752434	yes	--	-	-	-	-
Unigene0008405	43	16	3.0476	1.0105	-1.592604239	0.00013755	0.001374148	yes	--	-	-	-	-
Unigene0008409	49	15	3.3136	0.9039	-1.87416438	4.63E-06	6.71E-05	yes	PREDICTED: L-idonate 5-dehydrogenase-like [Citrus sinensis]	ko00040//Pentose and glucuronate interconversions//Carbohydrate metabolism//Metabolism;ko00051//Fructose and mannose metabolism//Carbohydrate metabolism//Metabolism	-	-	-
Unigene0008429	4	21	0.2711	1.2684	2.226112764	0.001553398	0.010975296	yes	--	-	-	-	-
Unigene0008432	17	49	1.1138	2.8609	1.360978873	0.00043108	0.003711344	yes	--	-	-	-	-
Unigene0008447	46	19	2.3384	0.8607	-1.44193936	0.000293631	0.002661605	yes	--	-	-	-	-
Unigene0008449	5	29	0.3544	1.8316	2.369653961	0.000197437	0.001889698	yes	--	-	-	-	-
Unigene0008474	46	285	3.1615	17.4548	2.464942702	4.42E-37	5.83E-35	yes	--	-	-	-	-
Unigene0008475	46	659	0.6101	7.7888	3.674283437	3.11E-121	2.07E-118	yes	PREDICTED: U-box domain-containing protein 19 [Vitis vinifera]	-	-	GO:0003824//catalytic activity	-
Unigene0008476	0	33	0.001	2.2697	11.14828591	4.77E-10	1.30E-08	yes	PREDICTED: U-box domain-containing protein 19-like [Populus euphratica]	-	-	GO:0003824//catalytic activity	-
Unigene0008477	0	38	0.001	2.5535	11.31826034	3.00E-11	9.44E-10	yes	PREDICTED: U-box domain-containing protein 19-like [Vitis vinifera]	-	-	GO:0003824//catalytic activity	-
Unigene0008479	76	36	5.0582	2.1351	-1.24432044	1.21E-05	0.000159411	yes	PREDICTED: serine acetyltransferase 5-like [Pyrus x bretschneideri]	ko01200//Carbon metabolism//Global and Overview//Metabolism;ko01230//Biosynthesis of amino acids//Global and Overview//Metabolism;ko00270//Cysteine and methionine metabolism//Amino acid metabolism//Metabolism;ko00920//Sulfur metabolism//Energy metabolism//Metabolism	GO:0005623//cell;GO:0005622//intracellular;GO:0044464//cell part;GO:0044424//intracellular part	GO:0016747//transferase activity, transferring acyl groups other than amino-acyl groups;GO:0046872//metal ion binding;GO:0016838//carbon-oxygen lyase activity, acting on phosphates;GO:0016740//transferase activity;GO:0043167//ion binding;GO:0016829//lyase activity;GO:0043169//cation binding;GO:0016835//carbon-oxygen lyase activity;GO:0016746//transferase activity, transferring acyl groups;GO:0008…	GO:0019752//carboxylic acid metabolic process;GO:0044281//small molecule metabolic process;GO:1901564//organonitrogen compound metabolic process;GO:0044699//single-organism process;GO:0006563//L-serine metabolic process;GO:0006082//organic acid metabolic process;GO:0006807//nitrogen compound metabolic process;GO:0009987//cellular process;GO:0009069//serine family amino acid metabolic process;GO:0…
Unigene0008485	7	25	0.4926	1.5677	1.670160974	0.00704452	0.037972564	yes	--	-	-	-	-
Unigene0008497	5	22	0.2735	1.0724	1.971230386	0.002509385	0.016372503	yes	--	-	-	-	-
Unigene0008505	35	10	1.6328	0.4157	-1.973733434	4.13E-05	0.000478831	yes	PREDICTED: LINE-1 retrotransposable element ORF2 protein [Nicotiana tomentosiformis]	-	-	-	-
Unigene0008509	14	40	0.3969	1.0105	1.348221854	0.002219311	0.014790111	yes	--	-	-	-	-
Unigene0008520	58	22	3.3863	1.1446	-1.564866279	5.90E-06	8.31E-05	yes	--	-	-	-	-
Unigene0008539	3	18	0.2131	1.1396	2.418925029	0.002588858	0.016760232	yes	gag-pol polyprotein [Glycine max]	-	-	GO:0005488//binding	-
Unigene0008547	12	44	0.581	1.8983	1.70809794	0.000115997	0.001187777	yes	--	-	-	-	-
Unigene0008580	10	43	0.5909	2.2641	1.937951776	3.67E-05	0.000431069	yes	--	-	-	-	-
Unigene0008583	67	23	4.2944	1.3137	-1.708820721	2.66E-07	4.86E-06	yes	--	-	-	-	-
Unigene0008584	6	26	0.4263	1.6461	1.949111021	0.002119095	0.01418716	yes	--	-	-	-	-
Unigene0008594	4	24	0.2743	1.4665	2.418550544	0.000313464	0.002810904	yes	--	-	-	-	-
Unigene0008598	41	184	1.2398	4.9584	1.999767251	2.58E-19	1.55E-17	yes	Ankyrin repeat and KH domain-containing protein 1 [Theobroma cacao]	-	-	-	-
Unigene0008606	5	44	0.2863	2.2448	2.970987339	1.04E-07	2.04E-06	yes	--	-	-	-	-
Unigene0008613	27	7	1.5795	0.3649	-2.113894881	0.000197437	0.001889698	yes	--	-	-	-	-
Unigene0008620	35	16	1.9507	0.7947	-1.295509672	0.00322405	0.020203883	yes	PIF / Ping-Pong family of plant transposase [Arabidopsis thaliana]	-	-	GO:0005488//binding;GO:0003676//nucleic acid binding;GO:0003677//DNA binding;GO:1901363//heterocyclic compound binding;GO:0097159//organic cyclic compound binding	-
Unigene0008624	11	43	0.462	1.6094	1.800558181	8.34E-05	0.00088835	yes	--	-	-	-	-
Unigene0008634	15	76	0.9252	4.1775	2.174802657	2.11E-09	5.27E-08	yes	PREDICTED: transcription factor ILI6-like [Musa acuminata subsp. malaccensis]	-	GO:0044464//cell part;GO:0005622//intracellular;GO:0043226//organelle;GO:0005623//cell;GO:0043231//intracellular membrane-bounded organelle;GO:0044424//intracellular part;GO:0043229//intracellular organelle;GO:0043227//membrane-bounded organelle	GO:0001071//nucleic acid binding transcription factor activity;GO:0005515//protein binding;GO:0005488//binding	GO:0009628//response to abiotic stimulus;GO:0043170//macromolecule metabolic process;GO:0034645//cellular macromolecule biosynthetic process;GO:0009639//response to red or far red light;GO:0050896//response to stimulus;GO:0009314//response to radiation;GO:0050793//regulation of developmental process;GO:0044260//cellular macromolecule metabolic process;GO:0065007//biological regulation;GO:0060255/…
Unigene0008645	80	21	4.8835	1.1423	-2.095973904	6.89E-11	2.08E-09	yes	--	-	-	-	-
Unigene0008649	81	4	4.6104	0.2029	-4.506051155	1.67E-21	1.13E-19	yes	--	-	-	-	-
Unigene0008668	40	123	0.8678	2.378	1.454314224	4.80E-09	1.15E-07	yes	hypothetical protein VITISV_030741 [Vitis vinifera]	-	-	-	-
Unigene0008672	4	57	0.1449	1.8398	3.666419443	1.10E-11	3.64E-10	yes	opsin [Cyanophora paradoxa]	-	-	GO:0015075//ion transmembrane transporter activity;GO:0022892//substrate-specific transporter activity;GO:0005215//transporter activity;GO:0022857//transmembrane transporter activity;GO:0022891//substrate-specific transmembrane transporter activity	GO:0006811//ion transport;GO:0044765//single-organism transport;GO:0044699//single-organism process;GO:0051234//establishment of localization;GO:1902578//single-organism localization;GO:0006810//transport;GO:0051179//localization
Unigene0008690	27	10	1.7809	0.5878	-1.599209245	0.002586079	0.016760232	yes	--	-	-	-	-
Unigene0008696	41	21	2.7411	1.2511	-1.131557853	0.005221826	0.029897475	yes	PREDICTED: probable RNA-binding protein EIF1AD [Vitis vinifera]	-	-	GO:1901363//heterocyclic compound binding;GO:0003723//RNA binding;GO:0008135//translation factor activity, RNA binding;GO:0097159//organic cyclic compound binding;GO:0003676//nucleic acid binding;GO:0005488//binding	GO:0051641//cellular localization;GO:0015031//protein transport;GO:0044238//primary metabolic process;GO:0044249//cellular biosynthetic process;GO:1901564//organonitrogen compound metabolic process;GO:0043603//cellular amide metabolic process;GO:0009987//cellular process;GO:0009058//biosynthetic process;GO:0070727//cellular macromolecule localization;GO:0010467//gene expression;GO:0071704//organi…
Unigene0008698	24	67	0.8087	2.0118	1.314810372	7.94E-05	0.000850229	yes	--	-	-	-	-
Unigene0008706	5	21	0.315	1.179	1.904139985	0.004099517	0.024533597	yes	--	-	-	-	-
Unigene0008725	20	74	0.6361	2.0974	1.721276536	3.70E-07	6.59E-06	yes	--	-	-	-	-
Unigene0008739	220	28	3.7151	0.4213	-3.140481224	5.97E-43	9.53E-41	yes	PREDICTED: LOW QUALITY PROTEIN: NADH-ubiquinone oxidoreductase chain 2, partial [Jatropha curcas]	ko00190//Oxidative phosphorylation//Energy metabolism//Metabolism	-	GO:0003824//catalytic activity	GO:0044710//single-organism metabolic process;GO:0008152//metabolic process;GO:0044699//single-organism process
Unigene0008766	1	23	0.0599	1.2283	4.357963154	5.78E-06	8.17E-05	yes	PREDICTED: trans-resveratrol di-O-methyltransferase [Vitis vinifera]	-	-	GO:0005488//binding;GO:0003824//catalytic activity;GO:0005515//protein binding;GO:0016741//transferase activity, transferring one-carbon groups;GO:0008168//methyltransferase activity;GO:0016740//transferase activity	GO:0008152//metabolic process
Unigene0008772	7	37	0.4161	1.96	2.235851461	4.27E-05	0.000492232	yes	--	-	-	-	-
Unigene0008782	738	318	17.9383	6.888	-1.380886126	5.68E-48	1.03E-45	yes	PREDICTED: probable sugar phosphate/phosphate translocator At5g04160 [Malus domestica]	-	GO:0044425//membrane part;GO:0016020//membrane;GO:0031224//intrinsic component of membrane	-	-
Unigene0008806	15	40	0.4401	1.0457	1.248565741	0.003885152	0.023644767	yes	--	-	-	-	-
Unigene0008821	5	27	0.2931	1.4103	2.266537213	0.000540282	0.004474749	yes	--	-	-	-	-
Unigene0008828	23	61	0.6635	1.5682	1.240941194	0.000388827	0.003395655	yes	--	-	-	-	-
Unigene0008834	20	95	0.6438	2.7249	2.081518804	4.16E-11	1.29E-09	yes	--	-	-	-	-
Unigene0008840	23	53	0.7876	1.6173	1.038052299	0.005312131	0.030276826	yes	--	-	-	-	-
Unigene0008851	17	43	0.7339	1.6541	1.172391054	0.00384456	0.023440383	yes	--	-	-	-	-
Unigene0008857	25	63	0.7269	1.6324	1.167165805	0.000538925	0.004471119	yes	--	-	-	-	-
Unigene0008864	33	121	1.1274	3.6838	1.708195265	9.34E-11	2.78E-09	yes	--	-	-	-	-
Unigene0008884	44	22	1.5536	0.6922	-1.166354259	0.001890086	0.012955073	yes	--	-	-	-	-
Unigene0008890	46	15	2.4176	0.7025	-1.783005435	1.79E-05	0.000227174	yes	PREDICTED: protein NRT1/ PTR FAMILY 4.4-like [Vitis vinifera]	-	-	-	GO:0051179//localization;GO:0051234//establishment of localization
Unigene0008901	38	117	2.0224	5.5488	1.456107435	1.37E-08	3.10E-07	yes	zinc finger family protein [Populus trichocarpa]	-	GO:0044464//cell part;GO:0005623//cell	GO:0046872//metal ion binding;GO:0043167//ion binding;GO:0005488//binding;GO:0043169//cation binding;GO:0046914//transition metal ion binding	-
Unigene0008920	0	25	0.001	1.1878	10.21407622	1.21E-07	2.34E-06	yes	--	-	-	-	-
Unigene0008930	5	30	0.2537	1.3567	2.418906316	0.000118356	0.001206733	yes	--	-	-	-	-
Unigene0008931	43	13	2.6194	0.7057	-1.892109471	1.35E-05	0.000175682	yes	--	-	-	-	-
Unigene0008948	7	31	0.3858	1.5224	1.980422418	0.000477614	0.004056818	yes	--	-	-	-	-
Unigene0008958	6	23	0.3559	1.2159	1.772480743	0.008174891	0.042209589	yes	--	-	-	-	-
Unigene0008969	14	56	0.646	2.3026	1.833657743	4.27E-06	6.23E-05	yes	--	-	-	-	-
Unigene0008970	7	29	0.4008	1.4795	1.884155283	0.001204993	0.008895107	yes	--	-	-	-	-
Unigene0008981	3	17	0.1961	0.9904	2.336421779	0.004442811	0.026076205	yes	--	-	-	-	-
Unigene0009004	26	84	1.3989	4.0274	1.525555932	6.04E-07	1.04E-05	yes	--	-	-	-	-
Unigene0009007	35	80	2.1817	4.4438	1.026341154	0.000492871	0.004153441	yes	--	-	-	-	-
Unigene0009013	58	184	0.958	2.7084	1.499343263	3.04E-13	1.16E-11	yes	PREDICTED: TMV resistance protein N-like isoform X1 [Glycine max]	-	-	-	-
Unigene0009030	11	33	0.7144	1.9098	1.418617577	0.005450344	0.030939347	yes	--	-	-	-	-
Unigene0009032	13	41	0.8351	2.3469	1.490735501	0.000814887	0.006421112	yes	--	-	-	-	-
Unigene0009033	54	12	3.2426	0.6421	-2.336281163	2.26E-08	4.92E-07	yes	--	-	-	-	-
Unigene0009036	36	18	2.3746	1.058	-1.166344885	0.006527998	0.03576296	yes	--	-	-	-	-
Unigene0009037	29	86	0.9314	2.4614	1.402006341	1.85E-06	2.90E-05	yes	--	-	-	-	-
Unigene0009041	28	4	1.7716	0.2255	-2.973853564	2.60E-06	3.96E-05	yes	--	-	-	-	-
Unigene0009043	2	27	0.0888	1.0684	3.588748394	3.07E-06	4.63E-05	yes	--	-	-	-	-
Unigene0009055	10	31	0.6611	1.8262	1.465904354	0.004362895	0.025730423	yes	--	-	-	-	-
Unigene0009085	7	46	0.2756	1.6136	2.549635196	4.17E-07	7.37E-06	yes	--	-	-	-	-
Unigene0009094	13	77	0.4997	2.6377	2.400146365	5.56E-11	1.70E-09	yes	BnaA07g28720D [Brassica napus]	-	GO:0043229//intracellular organelle;GO:0043226//organelle;GO:0044424//intracellular part;GO:0044464//cell part;GO:0043231//intracellular membrane-bounded organelle;GO:0005622//intracellular;GO:0043227//membrane-bounded organelle;GO:0005623//cell	-	GO:0044249//cellular biosynthetic process;GO:0044710//single-organism metabolic process;GO:0051726//regulation of cell cycle;GO:0044699//single-organism process;GO:0043170//macromolecule metabolic process;GO:0050790//regulation of catalytic activity;GO:0007275//multicellular organism development;GO:0009987//cellular process;GO:0060255//regulation of macromolecule metabolic process;GO:0008152//met…
Unigene0009111	6	25	0.3716	1.3799	1.892741313	0.003350451	0.020883484	yes	--	-	-	-	-
Unigene0009119	6	33	0.2594	1.2713	2.293054131	7.13E-05	0.000773136	yes	--	-	-	-	-
Unigene0009122	28	7	1.6577	0.3693	-2.166317773	0.000118356	0.001206733	yes	--	-	-	-	-
Unigene0009139	0	11	0.001	0.3808	8.572889668	0.00097925	0.007428409	yes	--	-	-	-	-
Unigene0009143	2	15	0.2368	1.5828	2.740737984	0.00419502	0.024939176	yes	PREDICTED: peptidyl-prolyl cis-trans isomerase FKBP19, chloroplastic-like [Solanum tuberosum]	-	-	-	-
Unigene0009146	10	35	0.6042	1.8844	1.641007148	0.001275198	0.00934374	yes	--	-	-	-	-
Unigene0009151	9	39	0.5339	2.0617	1.949192966	0.00010027	0.001048713	yes	--	-	-	-	-
Unigene0009159	69	202	4.3657	11.3892	1.383381512	7.47E-13	2.76E-11	yes	BnaCnng64540D [Brassica napus]	-	-	-	-
Unigene0009177	41	107	0.8424	1.9591	1.217613699	1.93E-06	3.01E-05	yes	DNA polymerase epsilon catalytic subunit isoform 3 [Theobroma cacao]	ko00230//Purine metabolism//Nucleotide metabolism//Metabolism;ko00240//Pyrimidine metabolism//Nucleotide metabolism//Metabolism;ko03420//Nucleotide excision repair//Replication and repair//Genetic Information Processing;ko03410//Base excision repair//Replication and repair//Genetic Information Processing;ko03030//DNA replication//Replication and repair//Genetic Information Processing	GO:0043231//intracellular membrane-bounded organelle;GO:0000109//nucleotide-excision repair complex;GO:0043234//protein complex;GO:0005622//intracellular;GO:0005623//cell;GO:0044424//intracellular part;GO:0005634//nucleus;GO:0044464//cell part;GO:0032991//macromolecular complex;GO:0043226//organelle;GO:0044446//intracellular organelle part;GO:0044422//organelle part;GO:1990391//DNA repair complex…	GO:0005488//binding;GO:0043167//ion binding;GO:0016779//nucleotidyltransferase activity;GO:0097159//organic cyclic compound binding;GO:0016772//transferase activity, transferring phosphorus-containing groups;GO:0003676//nucleic acid binding;GO:0043169//cation binding;GO:1901363//heterocyclic compound binding;GO:0046914//transition metal ion binding;GO:0003824//catalytic activity;GO:0046872//metal…	GO:0009987//cellular process;GO:1901360//organic cyclic compound metabolic process;GO:0008152//metabolic process;GO:0046483//heterocycle metabolic process;GO:0006725//cellular aromatic compound metabolic process;GO:0006807//nitrogen compound metabolic process;GO:0044260//cellular macromolecule metabolic process;GO:0006259//DNA metabolic process;GO:0044238//primary metabolic process;GO:0043170//ma…
Unigene0009189	25	58	1.2622	2.6094	1.047777586	0.002695608	0.017321396	yes	--	-	-	-	-
Unigene0009191	13	38	0.6172	1.6077	1.381188255	0.002633773	0.016972974	yes	--	-	-	-	-
Unigene0009204	15	56	0.9656	3.2125	1.734198873	9.41E-06	0.000127015	yes	--	-	-	-	-
Unigene0009221	9	37	1.0245	3.7534	1.873278062	0.000250917	0.002322225	yes	--	-	-	-	-
Unigene0009222	5	147	0.1241	3.2511	4.711352912	2.45E-33	2.84E-31	yes	senescence-related protein [Camellia sinensis]	ko04144//Endocytosis//Transport and catabolism//Cellular Processes	-	-	-
Unigene0009231	3	28	0.2195	1.8255	3.055998824	8.55E-06	0.000116565	yes	--	-	-	-	-
Unigene0009232	40	106	0.9017	2.1292	1.239592045	1.62E-06	2.57E-05	yes	hypothetical protein VITISV_011546 [Vitis vinifera]	-	-	-	-
Unigene0009241	24	70	1.2819	3.3318	1.378018079	2.63E-05	0.00032017	yes	Beta-galactosidase [Medicago truncatula]	-	-	-	-
Unigene0009242	11	1	1.2769	0.1034	-3.626337455	0.006362167	0.034978025	yes	--	-	-	-	-
Unigene0009253	11	48	0.5005	1.9462	1.959218001	8.46E-06	0.000115528	yes	--	-	-	-	-
Unigene0009260	13	40	0.4965	1.3613	1.455119417	0.001212366	0.008940893	yes	--	-	-	-	-
Unigene0009261	47	134	0.8872	2.254	1.345156245	9.23E-09	2.13E-07	yes	PREDICTED: ABC transporter C family member 12-like [Sesamum indicum]	ko02010//ABC transporters//Membrane transport//Environmental Information Processing	GO:0044425//membrane part;GO:0031224//intrinsic component of membrane;GO:0016020//membrane	GO:0017111//nucleoside-triphosphatase activity;GO:0005488//binding;GO:0032550//purine ribonucleoside binding;GO:0015405//P-P-bond-hydrolysis-driven transmembrane transporter activity;GO:0003824//catalytic activity;GO:0001883//purine nucleoside binding;GO:0005215//transporter activity;GO:0097159//organic cyclic compound binding;GO:0022857//transmembrane transporter activity;GO:0097367//carbohydrat…	GO:0009987//cellular process;GO:0044763//single-organism cellular process;GO:0051179//localization;GO:0044699//single-organism process;GO:0051234//establishment of localization
Unigene0009272	155	63	7.8254	2.8344	-1.465121128	1.28E-12	4.65E-11	yes	peptidylprolyl isomerase [Galdieria sulphuraria]	-	-	GO:0016853//isomerase activity;GO:0003824//catalytic activity;GO:0016859//cis-trans isomerase activity	GO:0043170//macromolecule metabolic process;GO:0018193//peptidyl-amino acid modification;GO:0044260//cellular macromolecule metabolic process;GO:0044238//primary metabolic process;GO:0071704//organic substance metabolic process;GO:0036211//protein modification process;GO:0044267//cellular protein metabolic process;GO:0008152//metabolic process;GO:0019538//protein metabolic process;GO:0043412//mac…
Unigene0009314	34	12	2.4156	0.7597	-1.668879852	0.000351377	0.003101498	yes	--	-	-	-	-
Unigene0009320	281	155	16.8053	8.2606	-1.024597818	8.43E-13	3.10E-11	yes	PREDICTED: B3 domain-containing protein At2g36080-like [Vitis vinifera]	-	GO:0043231//intracellular membrane-bounded organelle;GO:0044464//cell part;GO:0005623//cell;GO:0043229//intracellular organelle;GO:0043227//membrane-bounded organelle;GO:0005622//intracellular;GO:0043226//organelle;GO:0044424//intracellular part	GO:0097159//organic cyclic compound binding;GO:0005488//binding;GO:1901363//heterocyclic compound binding;GO:0003676//nucleic acid binding	GO:0044249//cellular biosynthetic process;GO:0019222//regulation of metabolic process;GO:1901576//organic substance biosynthetic process;GO:0060255//regulation of macromolecule metabolic process;GO:0009058//biosynthetic process;GO:0034645//cellular macromolecule biosynthetic process;GO:0044260//cellular macromolecule metabolic process;GO:0008152//metabolic process;GO:0044237//cellular metabolic p…
Unigene0009336	142	328	1.695	3.489	1.041528324	2.55E-13	9.84E-12	yes	PREDICTED: pentatricopeptide repeat-containing protein At1g80150, mitochondrial [Vitis vinifera]	-	GO:0043226//organelle;GO:0005622//intracellular;GO:0005623//cell;GO:0043227//membrane-bounded organelle;GO:0043229//intracellular organelle;GO:0044464//cell part;GO:0043231//intracellular membrane-bounded organelle;GO:0044424//intracellular part	-	-
Unigene0009392	27	5	3.0975	0.5112	-2.599144541	1.96E-05	0.000246125	yes	--	-	-	-	-
Unigene0009406	34	233	1.0664	6.5126	2.610484934	1.15E-32	1.30E-30	yes	--	-	-	-	-
Unigene0009411	6	49	0.2633	1.9158	2.863167532	2.38E-08	5.18E-07	yes	--	-	-	-	-
Unigene0009456	48	6	3.1036	0.3457	-3.166350123	2.24E-10	6.38E-09	yes	steroid monooxygenase [Cyanidioschyzon merolae strain 10D]	-	-	-	-
Unigene0009471	4	19	0.3918	1.6585	2.081689709	0.004363941	0.025730423	yes	--	-	-	-	-
Unigene0009490	9	30	0.6128	1.8204	1.570767289	0.003408109	0.021189796	yes	--	-	-	-	-
Unigene0009501	1	24	0.0732	1.5647	4.417898617	3.01E-06	4.55E-05	yes	--	-	-	-	-
Unigene0009518	14	2	1.5288	0.1946	-2.973816068	0.002359203	0.015548103	yes	--	-	-	-	-
Unigene0009529	44	24	2.1302	1.0354	-1.040800665	0.004975544	0.02867301	yes	BnaCnng05630D [Brassica napus]	-	-	-	-
Unigene0009533	156	413	4.1662	9.829	1.238312546	3.05E-21	2.03E-19	yes	Methyltransferases [Theobroma cacao]	-	-	GO:0016740//transferase activity;GO:0003824//catalytic activity	GO:0008152//metabolic process
Unigene0009546	19	50	1.0432	2.4464	1.229644537	0.001579006	0.011116929	yes	--	-	-	-	-
Unigene0009594	0	22	0.001	2.3497	11.19826086	9.64E-07	1.60E-05	yes	PREDICTED: protein TIFY 5A [Vitis vinifera]	-	-	-	-
Unigene0009613	2	21	0.2303	2.1553	3.226302378	0.000122056	0.001239375	yes	--	-	-	-	-
Unigene0009620	12	78	0.6552	3.7951	2.534130639	1.03E-11	3.39E-10	yes	--	-	-	-	-
Unigene0009623	37	18	1.5518	0.6727	-1.205907468	0.004617415	0.026894501	yes	Methyl esterase 11 [Theobroma cacao]	-	GO:0009536//plastid;GO:0044464//cell part;GO:0044424//intracellular part;GO:0043229//intracellular organelle;GO:0043231//intracellular membrane-bounded organelle;GO:0005622//intracellular;GO:0044444//cytoplasmic part;GO:0005737//cytoplasm;GO:0043226//organelle;GO:0043227//membrane-bounded organelle;GO:0005623//cell	GO:0003824//catalytic activity	-
Unigene0009629	55	9	3.0198	0.4403	-2.777894254	3.36E-10	9.32E-09	yes	40S ribosomal protein-like protein [Thalassiosira pseudonana CCMP1335]	ko03010//Ribosome//Translation//Genetic Information Processing	GO:0043232//intracellular non-membrane-bounded organelle;GO:1990904//ribonucleoprotein complex;GO:0043228//non-membrane-bounded organelle;GO:0044446//intracellular organelle part;GO:0015935//small ribosomal subunit;GO:0044422//organelle part;GO:0044464//cell part;GO:0030529//intracellular ribonucleoprotein complex;GO:0044424//intracellular part;GO:0005623//cell;GO:0005737//cytoplasm;GO:0032991//m…	GO:0005198//structural molecule activity	GO:0034622//cellular macromolecular complex assembly;GO:0065003//macromolecular complex assembly;GO:0022618//ribonucleoprotein complex assembly;GO:0071704//organic substance metabolic process;GO:0009987//cellular process;GO:0043170//macromolecule metabolic process;GO:0008152//metabolic process;GO:0071826//ribonucleoprotein complex subunit organization;GO:0016043//cellular component organization;G…
Unigene0009664	13	1	1.3172	0.0903	-3.866604619	0.000980413	0.007428409	yes	--	-	-	-	-
Unigene0009666	34	17	2.9571	1.3176	-1.166270572	0.007866336	0.040936392	yes	--	-	-	-	-
Unigene0009669	17	41	0.8732	1.8767	1.103814011	0.007592396	0.04007795	yes	--	-	-	-	-
Unigene0009670	26	83	1.6922	4.814	1.508336052	8.98E-07	1.50E-05	yes	--	-	-	-	-
Unigene0009672	3	18	0.3082	1.6478	2.418602381	0.002588858	0.016760232	yes	--	-	-	-	-
Unigene0009676	0	9	0.001	0.8326	9.701479748	0.003913285	0.023646536	yes	--	-	-	-	-
Unigene0009690	4	23	0.1483	0.7601	2.357670637	0.000537698	0.004463716	yes	--	-	-	-	-
Unigene0009709	2	15	0.156	1.0426	2.740567831	0.00419502	0.024939176	yes	--	-	-	-	-
Unigene0009726	12	36	0.788	2.1066	1.418648867	0.003121772	0.019653022	yes	--	-	-	-	-
Unigene0009729	66	27	4.0796	1.4872	-1.455829029	6.65E-06	9.28E-05	yes	lactoylglutathione lyase [Monoraphidium neglectum]	ko00620//Pyruvate metabolism//Carbohydrate metabolism//Metabolism	-	-	-
Unigene0009751	10	30	0.5605	1.4985	1.418732806	0.006478515	0.035524607	yes	--	-	-	-	-
Unigene0009794	50	130	5.1909	12.0268	1.212196232	1.84E-07	3.45E-06	yes	--	-	-	-	-
Unigene0009804	2	14	0.1302	0.812	2.640750279	0.007406097	0.039366386	yes	--	-	-	-	-
Unigene0009806	12	39	0.6576	1.9046	1.534205834	0.000949698	0.007297996	yes	--	-	-	-	-
Unigene0009819	15	40	0.7483	1.7783	1.248810048	0.003885152	0.023644767	yes	--	-	-	-	-
Unigene0009821	57	212	1.2412	4.1138	1.728736054	2.83E-18	1.59E-16	yes	leucine-rich repeat transmembrane protein kinase [Populus trichocarpa]	-	-	GO:0016772//transferase activity, transferring phosphorus-containing groups;GO:0003824//catalytic activity;GO:0016740//transferase activity	GO:0050789//regulation of biological process;GO:0044237//cellular metabolic process;GO:0051716//cellular response to stimulus;GO:0050794//regulation of cellular process;GO:0006950//response to stress;GO:0044763//single-organism cellular process;GO:0006796//phosphate-containing compound metabolic process;GO:0006952//defense response;GO:0009987//cellular process;GO:0044699//single-organism process;…
Unigene0009829	22	0	2.4663	0.001	-11.26813258	2.41E-07	4.45E-06	yes	--	-	-	-	-
Unigene0009830	18	5	1.7632	0.4364	-2.014473122	0.006642077	0.036195229	yes	--	-	-	-	-
Unigene0009839	6	26	0.5054	1.9518	1.949307659	0.002119095	0.01418716	yes	--	-	-	-	-
Unigene0009870	1	15	0.0649	0.8681	3.741570859	0.000980413	0.007428409	yes	--	-	-	-	-
Unigene0009874	2	19	0.2251	1.9054	3.081455932	0.000404902	0.003507696	yes	--	-	-	-	-
Unigene0009885	33	78	1.1694	2.4632	1.074765276	0.000246747	0.002289575	yes	--	-	-	-	-
Unigene0009888	20	5	2.1921	0.4884	-2.166178508	0.002509385	0.016372503	yes	PREDICTED: mediator of RNA polymerase II transcription subunit 33A-like isoform X2 [Eucalyptus grandis]	-	GO:0043227//membrane-bounded organelle;GO:0044424//intracellular part;GO:0043229//intracellular organelle;GO:0043231//intracellular membrane-bounded organelle;GO:0044464//cell part;GO:0043226//organelle;GO:0005622//intracellular;GO:0043234//protein complex;GO:0005623//cell;GO:0032991//macromolecular complex	-	GO:0071704//organic substance metabolic process;GO:1901360//organic cyclic compound metabolic process;GO:0009698//phenylpropanoid metabolic process;GO:0044237//cellular metabolic process;GO:0010468//regulation of gene expression;GO:0009059//macromolecule biosynthetic process;GO:0006725//cellular aromatic compound metabolic process;GO:0065007//biological regulation;GO:0043170//macromolecule metabo…
Unigene0009889	17	44	0.7943	1.8321	1.205742343	0.002709359	0.017387827	yes	--	-	-	-	-
Unigene0009905	79	10	2.2183	0.2502	-3.148300792	8.08E-16	3.79E-14	yes	catalase [Nannochloropsis gaditana]	ko01200//Carbon metabolism//Global and Overview//Metabolism;ko00630//Glyoxylate and dicarboxylate metabolism//Carbohydrate metabolism//Metabolism;ko04146//Peroxisome//Transport and catabolism//Cellular Processes;ko00380//Tryptophan metabolism//Amino acid metabolism//Metabolism	-	GO:0003824//catalytic activity;GO:0016491//oxidoreductase activity	-
Unigene0009958	4	19	0.3984	1.6865	2.081742766	0.004363941	0.025730423	yes	--	-	-	-	-
Unigene0009979	2	23	0.2234	2.289	3.357016372	3.62E-05	0.00042598	yes	--	-	-	-	-
Unigene0009990	42	112	2.3542	5.5945	1.248772309	5.82E-07	1.00E-05	yes	hypothetical protein VITISV_015865 [Vitis vinifera]	-	-	-	-
Unigene0009991	39	89	2.7575	5.6076	1.024022557	0.000178219	0.001730367	yes	--	-	-	-	-
Unigene0010001	13	44	0.4646	1.4013	1.592704792	0.000239046	0.002233604	yes	PREDICTED: pentatricopeptide repeat-containing protein At5g56310-like isoform X2 [Vitis vinifera]	-	-	GO:0016818//hydrolase activity, acting on acid anhydrides, in phosphorus-containing anhydrides;GO:0017111//nucleoside-triphosphatase activity;GO:0016787//hydrolase activity;GO:0003824//catalytic activity;GO:0016887//ATPase activity;GO:0016462//pyrophosphatase activity;GO:0016817//hydrolase activity, acting on acid anhydrides;GO:0042623//ATPase activity, coupled	-
Unigene0010018	21	5	1.4169	0.3006	-2.236821027	0.001524329	0.010818813	yes	GPR1/FUN34/yaaH family protein, partial [Helicosporidium sp. ATCC 50920]	-	-	-	-
Unigene0010025	20	45	0.7502	1.5042	1.003649234	0.008247832	0.042500083	yes	PREDICTED: uncharacterized protein LOC104087539 [Nicotiana tomentosiformis]	-	-	-	-
Unigene0010049	5	29	0.1704	0.8809	2.370052918	0.000197437	0.001889698	yes	--	-	-	-	-
Unigene0010099	37	18	2.3162	1.0041	-1.205856876	0.004617415	0.026894501	yes	--	-	-	-	-
Unigene0010111	1	12	0.0862	0.9219	3.418850493	0.006362167	0.034978025	yes	PREDICTED: probable LRR receptor-like serine/threonine-protein kinase At1g67720 isoform X2 [Cucumis melo]	-	GO:0005911//cell-cell junction;GO:0030054//cell junction;GO:0016020//membrane	GO:0036094//small molecule binding;GO:0032549//ribonucleoside binding;GO:0016772//transferase activity, transferring phosphorus-containing groups;GO:0001882//nucleoside binding;GO:0016301//kinase activity;GO:0003824//catalytic activity;GO:0004672//protein kinase activity;GO:0016773//phosphotransferase activity, alcohol group as acceptor;GO:0001883//purine nucleoside binding;GO:0005488//binding;GO…	GO:0071704//organic substance metabolic process;GO:0036211//protein modification process;GO:0044238//primary metabolic process;GO:0006464//cellular protein modification process;GO:0006793//phosphorus metabolic process;GO:0009987//cellular process;GO:0044237//cellular metabolic process;GO:0008152//metabolic process;GO:0043170//macromolecule metabolic process;GO:0043412//macromolecule modification;…
Unigene0010123	16	50	0.7548	2.1019	1.477527705	0.000155784	0.001534823	yes	PREDICTED: internal alternative NAD(P)H-ubiquinone oxidoreductase A2, mitochondrial-like [Cucumis melo]	-	-	GO:0005488//binding;GO:1901265//nucleoside phosphate binding;GO:0097159//organic cyclic compound binding;GO:0036094//small molecule binding;GO:1901363//heterocyclic compound binding;GO:0003824//catalytic activity;GO:0000166//nucleotide binding	GO:0008152//metabolic process;GO:0044699//single-organism process;GO:0044710//single-organism metabolic process
Unigene0010124	22	51	0.8777	1.8132	1.046738254	0.006403123	0.035176088	yes	--	-	-	-	-
Unigene0010127	195	109	3.7652	1.8755	-1.005451237	5.48E-09	1.30E-07	yes	PREDICTED: piezo-type mechanosensitive ion channel homolog isoform X3 [Nicotiana sylvestris]	-	GO:0031224//intrinsic component of membrane;GO:0044425//membrane part;GO:0016020//membrane	GO:0022838//substrate-specific channel activity;GO:0015267//channel activity;GO:0005215//transporter activity;GO:0022891//substrate-specific transmembrane transporter activity;GO:0022857//transmembrane transporter activity;GO:0022803//passive transmembrane transporter activity;GO:0015075//ion transmembrane transporter activity;GO:0005216//ion channel activity;GO:0022892//substrate-specific transp…	GO:0044765//single-organism transport;GO:0006811//ion transport;GO:1902578//single-organism localization;GO:0051234//establishment of localization;GO:0051179//localization;GO:0044699//single-organism process;GO:0006810//transport
Unigene0010131	201	62	5.5026	1.5125	-1.863178316	1.64E-21	1.11E-19	yes	--	-	-	-	-
Unigene0010147	7	25	0.326	1.0377	1.67044555	0.00704452	0.037972564	yes	--	-	-	-	-
Unigene0010170	48	6	2.2975	0.2559	-3.166412809	2.24E-10	6.38E-09	yes	--	-	-	-	-
Unigene0010184	12	34	0.8505	2.1474	1.336207809	0.006668724	0.036259194	yes	--	-	-	-	-
Unigene0010196	7	42	0.4354	2.3281	2.418739716	3.39E-06	5.05E-05	yes	--	-	-	-	-
Unigene0010208	758	336	15.1621	5.9892	-1.340034371	4.16E-47	7.39E-45	yes	PREDICTED: vinorine synthase-like [Eucalyptus grandis]	-	-	GO:0016746//transferase activity, transferring acyl groups;GO:0003824//catalytic activity;GO:0016740//transferase activity	-
Unigene0010210	24	55	0.6445	1.3161	1.030016848	0.004410119	0.025975503	yes	--	-	-	-	-
Unigene0010214	30	71	1.1921	2.5141	1.076536773	0.000422358	0.003644173	yes	--	-	-	-	-
Unigene0010221	22	4	1.9958	0.3234	-2.625575571	0.000313464	0.002810904	yes	--	-	-	-	-
Unigene0010234	14	38	0.5725	1.3848	1.274330031	0.004652446	0.027060247	yes	--	-	-	-	-
Unigene0010243	49	184	0.7198	2.4088	1.742646606	2.92E-16	1.42E-14	yes	--	-	-	-	-
Unigene0010249	51	25	4.0972	1.7898	-1.194839934	0.00055193	0.00455606	yes	PREDICTED: staphylococcal nuclease domain-containing protein 1-like [Glycine max]	-	-	-	-
Unigene0010277	3	20	0.3428	2.0367	2.570794477	0.000860688	0.006722617	yes	PREDICTED: probable LRR receptor-like serine/threonine-protein kinase At4g36180 isoform X1 [Populus euphratica]	-	-	-	-
Unigene0010282	25	8	1.3257	0.378	-1.810296197	0.001330398	0.009659577	yes	--	-	-	-	-
Unigene0010292	19	84	2.1382	8.4237	1.978057253	2.97E-09	7.29E-08	yes	--	-	-	-	-
Unigene0010299	48	19	2.3548	0.8306	-1.503378756	0.000134215	0.001344347	yes	1-aminocyclopropane-1-carboxylate synthase 1 [Lupinus albus]	ko00270//Cysteine and methionine metabolism//Amino acid metabolism//Metabolism	-	GO:0016829//lyase activity;GO:0005488//binding;GO:0003824//catalytic activity;GO:0043167//ion binding;GO:0016846//carbon-sulfur lyase activity;GO:0043168//anion binding	GO:1901605//alpha-amino acid metabolic process;GO:0044281//small molecule metabolic process;GO:1901564//organonitrogen compound metabolic process;GO:0006807//nitrogen compound metabolic process;GO:0043436//oxoacid metabolic process;GO:0044238//primary metabolic process;GO:0044699//single-organism process;GO:0071704//organic substance metabolic process;GO:0009987//cellular process;GO:0044237//cell…
Unigene0010304	25	10	1.396	0.4976	-1.488240551	0.006030945	0.033695392	yes	--	-	-	-	-
Unigene0010307	0	8	0.001	0.7902	9.626074036	0.007823441	0.040770662	yes	--	-	-	-	-
Unigene0010311	2	14	0.2129	1.3279	2.640898651	0.007406097	0.039366386	yes	--	-	-	-	-
Unigene0010312	0	8	0.001	0.7671	9.583270851	0.007823441	0.040770662	yes	--	-	-	-	-
Unigene0010320	14	37	0.7818	1.8412	1.235774858	0.006667095	0.036259194	yes	--	-	-	-	-
Unigene0010335	13	56	0.5807	2.2293	1.940725836	1.84E-06	2.89E-05	yes	--	-	-	-	-
Unigene0010348	183	479	8.9628	20.9057	1.221874942	7.08E-24	5.45E-22	yes	PREDICTED: chromatin structure-remodeling complex protein SYD isoform X1 [Vitis vinifera]	-	-	GO:0005515//protein binding;GO:1901363//heterocyclic compound binding;GO:0001883//purine nucleoside binding;GO:0032549//ribonucleoside binding;GO:0032550//purine ribonucleoside binding;GO:0005488//binding;GO:0003676//nucleic acid binding;GO:0097367//carbohydrate derivative binding;GO:0097159//organic cyclic compound binding;GO:0036094//small molecule binding;GO:0001882//nucleoside binding	GO:0019222//regulation of metabolic process;GO:0060255//regulation of macromolecule metabolic process;GO:0010468//regulation of gene expression;GO:0065007//biological regulation;GO:0050789//regulation of biological process
Unigene0010350	7	31	0.5319	2.0992	1.980612683	0.000477614	0.004056818	yes	--	-	-	-	-
Unigene0010376	512	247	14.1878	6.0993	-1.217935315	1.67E-28	1.59E-26	yes	PREDICTED: probable protein phosphatase 2C 54-like [Oryza brachyantha]	-	-	-	-
Unigene0010387	6	47	0.3182	2.221	2.803203652	7.22E-08	1.46E-06	yes	--	-	-	-	-
Unigene0010409	5	26	0.3335	1.5455	2.212314988	0.000885647	0.006881399	yes	PREDICTED: myosin-2 heavy chain-like [Solanum tuberosum]	-	-	-	-
Unigene0010411	29	76	3.276	7.6507	1.223656396	6.88E-05	0.000749545	yes	cysteine protease Cp5 [Actinidia deliciosa]	-	-	GO:0008233//peptidase activity;GO:0003824//catalytic activity;GO:0016787//hydrolase activity;GO:0070011//peptidase activity, acting on L-amino acid peptides;GO:0016491//oxidoreductase activity	GO:0071704//organic substance metabolic process;GO:0043170//macromolecule metabolic process;GO:0044238//primary metabolic process;GO:0008152//metabolic process;GO:0019538//protein metabolic process
Unigene0010419	267	91	6.7055	2.0366	-1.719182257	2.40E-25	1.99E-23	yes	PREDICTED: probable indole-3-pyruvate monooxygenase YUCCA10 [Eucalyptus grandis]	ko00380//Tryptophan metabolism//Amino acid metabolism//Metabolism	-	-	-
Unigene0010425	15	41	0.7458	1.8166	1.284380083	0.002702827	0.017354235	yes	PsaA, partial (chloroplast) [Garcinia mangostana]	ko00195//Photosynthesis//Energy metabolism//Metabolism	GO:0005623//cell;GO:0043226//organelle;GO:0043227//membrane-bounded organelle;GO:0005622//intracellular;GO:0005737//cytoplasm;GO:0044424//intracellular part;GO:0016020//membrane;GO:0009536//plastid;GO:0044464//cell part;GO:0043229//intracellular organelle;GO:0044444//cytoplasmic part;GO:0043231//intracellular membrane-bounded organelle;GO:0009579//thylakoid	GO:0005488//binding	GO:0008152//metabolic process
Unigene0010446	0	11	0.001	1.1469	10.16352389	0.00097925	0.007428409	yes	--	-	-	-	-
Unigene0010464	10	0	1.1608	0.001	-10.18090371	0.001957522	0.013256819	yes	--	-	-	-	-
Unigene0010491	9	30	0.5275	1.567	1.570762181	0.003408109	0.021189796	yes	--	-	-	-	-
Unigene0010499	0	8	0.001	0.8795	9.780539767	0.007823441	0.040770662	yes	--	-	-	-	-
Unigene0010507	54	15	3.6433	0.9019	-2.01420641	2.79E-07	5.08E-06	yes	peptidase [Heterocapsa triquetra]	-	-	-	-
Unigene0010515	52	3	3.3402	0.1717	-4.281972545	4.74E-14	1.93E-12	yes	Phosphate carrier protein, mitochondrial [Glycine soja]	-	GO:0043226//organelle;GO:0043227//membrane-bounded organelle;GO:0016020//membrane;GO:0044424//intracellular part;GO:0005623//cell;GO:0044464//cell part;GO:0044444//cytoplasmic part;GO:0043231//intracellular membrane-bounded organelle;GO:0005737//cytoplasm;GO:0044422//organelle part;GO:0005622//intracellular;GO:0031090//organelle membrane;GO:0043229//intracellular organelle;GO:0044446//intracellul…	GO:0016740//transferase activity;GO:0003824//catalytic activity	GO:0008152//metabolic process;GO:0050896//response to stimulus
Unigene0010520	41	97	1.1256	2.373	1.076017867	4.99E-05	0.000565688	yes	PREDICTED: glutathione S-transferase zeta class-like [Jatropha curcas]	ko00350//Tyrosine metabolism//Amino acid metabolism//Metabolism	GO:0005622//intracellular;GO:0005623//cell;GO:0044464//cell part;GO:0044424//intracellular part	GO:0003824//catalytic activity	GO:0044238//primary metabolic process;GO:1901564//organonitrogen compound metabolic process;GO:0006807//nitrogen compound metabolic process;GO:0006082//organic acid metabolic process;GO:0071704//organic substance metabolic process;GO:0044237//cellular metabolic process;GO:0044763//single-organism cellular process;GO:0044699//single-organism process;GO:0044281//small molecule metabolic process;GO:…
Unigene0010521	8	28	0.864	2.6948	1.641074987	0.003964685	0.023885649	yes	--	-	-	-	-
Unigene0010543	81	5	4.4976	0.2474	-4.184237953	1.85E-20	1.18E-18	yes	40S ribosomal protein S14-3 [Morus notabilis]	ko03010//Ribosome//Translation//Genetic Information Processing	GO:0043229//intracellular organelle;GO:0044464//cell part;GO:0044444//cytoplasmic part;GO:0032991//macromolecular complex;GO:0043226//organelle;GO:0005623//cell;GO:0005622//intracellular;GO:0030529//intracellular ribonucleoprotein complex;GO:0043231//intracellular membrane-bounded organelle;GO:0044424//intracellular part;GO:0005737//cytoplasm;GO:0043227//membrane-bounded organelle;GO:0009536//pla…	GO:0003676//nucleic acid binding;GO:0097159//organic cyclic compound binding;GO:0003723//RNA binding;GO:0005488//binding;GO:1901363//heterocyclic compound binding;GO:0005198//structural molecule activity	GO:0090304//nucleic acid metabolic process;GO:0044238//primary metabolic process;GO:0009987//cellular process;GO:0006139//nucleobase-containing compound metabolic process;GO:0043170//macromolecule metabolic process;GO:0016070//RNA metabolic process;GO:0008152//metabolic process;GO:0006725//cellular aromatic compound metabolic process;GO:0044260//cellular macromolecule metabolic process;GO:0046483…
Unigene0010544	28	70	1.153	2.5687	1.155645894	0.000226573	0.002130457	yes	RING/U-box superfamily protein isoform 1 [Theobroma cacao]	-	-	GO:0005488//binding;GO:0043167//ion binding;GO:0046872//metal ion binding;GO:0043169//cation binding;GO:0046914//transition metal ion binding	-
Unigene0010553	17	45	0.5466	1.2893	1.23803063	0.001897611	0.012983369	yes	PREDICTED: CCR4-NOT transcription complex subunit 1 isoform X7 [Nelumbo nucifera]	ko03018//RNA degradation//Folding, sorting and degradation//Genetic Information Processing	-	-	-
Unigene0010557	14	3	1.5815	0.302	-2.388673101	0.007563544	0.039970996	yes	--	-	-	-	-
Unigene0010577	10	31	0.5862	1.6193	1.465905419	0.004362895	0.025730423	yes	--	-	-	-	-
Unigene0010598	4	18	0.4699	1.8842	2.003526436	0.007226519	0.038709879	yes	--	-	-	-	-
Unigene0010603	2	35	0.0964	1.5026	3.962284051	1.99E-08	4.38E-07	yes	PREDICTED: trehalose-phosphate phosphatase A-like isoform X2 [Sesamum indicum]	ko00500//Starch and sucrose metabolism//Carbohydrate metabolism//Metabolism	-	GO:0016787//hydrolase activity;GO:0003824//catalytic activity;GO:0019203//carbohydrate phosphatase activity;GO:0016791//phosphatase activity;GO:0042578//phosphoric ester hydrolase activity;GO:0016788//hydrolase activity, acting on ester bonds	GO:0044238//primary metabolic process;GO:0009987//cellular process;GO:0005975//carbohydrate metabolic process;GO:0044723//single-organism carbohydrate metabolic process;GO:0044699//single-organism process;GO:0008152//metabolic process;GO:0006796//phosphate-containing compound metabolic process;GO:0071704//organic substance metabolic process;GO:0044763//single-organism cellular process;GO:0005984/…
Unigene0010606	32	82	1.0289	2.3495	1.191250996	4.10E-05	0.000476039	yes	--	-	-	-	-
Unigene0010607	2	14	0.2427	1.5137	2.640833293	0.007406097	0.039366386	yes	--	-	-	-	-
Unigene0010612	13	1	1.5645	0.1072	-3.867324848	0.000980413	0.007428409	yes	stearoyl-CoA desaturase [Cyanidioschyzon merolae strain 10D]	ko01212//Fatty acid metabolism//Global and Overview//Metabolism;ko01040//Biosynthesis of unsaturated fatty acids//Lipid metabolism//Metabolism	GO:0043227//membrane-bounded organelle;GO:0044424//intracellular part;GO:0005622//intracellular;GO:0031224//intrinsic component of membrane;GO:0043231//intracellular membrane-bounded organelle;GO:0005623//cell;GO:0044464//cell part;GO:0043229//intracellular organelle;GO:0016020//membrane;GO:0043226//organelle;GO:0044425//membrane part	GO:0003824//catalytic activity;GO:0016705//oxidoreductase activity, acting on paired donors, with incorporation or reduction of molecular oxygen;GO:0046906//tetrapyrrole binding;GO:0016215//acyl-CoA desaturase activity;GO:0097159//organic cyclic compound binding;GO:0005488//binding;GO:0046872//metal ion binding;GO:1901363//heterocyclic compound binding;GO:0046914//transition metal ion binding;GO:…	GO:0044237//cellular metabolic process;GO:0009987//cellular process;GO:0043436//oxoacid metabolic process;GO:0044281//small molecule metabolic process;GO:0044238//primary metabolic process;GO:0019752//carboxylic acid metabolic process;GO:0032787//monocarboxylic acid metabolic process;GO:0044255//cellular lipid metabolic process;GO:0006631//fatty acid metabolic process;GO:0071704//organic substanc…
Unigene0010616	61	141	1.058	2.1792	1.042458981	1.95E-06	3.05E-05	yes	--	-	-	-	-
Unigene0010617	0	12	0.001	1.0171	9.990245815	0.00097925	0.007428409	yes	--	-	-	-	-
Unigene0010619	5	21	0.6168	2.3086	1.904143556	0.004099517	0.024533597	yes	--	-	-	-	-
Unigene0010631	54	14	3.4313	0.7928	-2.113726399	1.76E-07	3.33E-06	yes	--	-	-	-	-
Unigene0010648	18	52	0.6585	1.6951	1.36411504	0.000250325	0.002317947	yes	PNCBP [Solanum tuberosum]	-	-	-	-
Unigene0010649	21	65	0.5593	1.5427	1.463763301	2.88E-05	0.000346412	yes	--	-	-	-	-
Unigene0010678	0	11	0.001	1.2195	10.25207404	0.00097925	0.007428409	yes	--	-	-	-	-
Unigene0010697	17	51	1.8564	4.9629	1.418675783	0.000199003	0.001901625	yes	unnamed protein product [Coffea canephora]	-	-	-	-
Unigene0010704	1	17	0.1096	1.6604	3.921211134	0.000276113	0.002522907	yes	--	-	-	-	-
Unigene0010711	32	16	2.159	0.962	-1.166254444	0.009485075	0.047931497	yes	RecName: Full=60S ribosomal protein L31 [Cyanophora paradoxa]	ko03010//Ribosome//Translation//Genetic Information Processing	GO:0032991//macromolecular complex;GO:0044424//intracellular part;GO:0005623//cell;GO:1990904//ribonucleoprotein complex;GO:0044464//cell part;GO:0030529//intracellular ribonucleoprotein complex;GO:0005622//intracellular	-	-
Unigene0010727	25	8	3.0459	0.8686	-1.81010472	0.001330398	0.009659577	yes	--	-	-	-	-
Unigene0010728	8	33	0.5105	1.8767	1.87821518	0.000687676	0.00554655	yes	--	-	-	-	-
Unigene0010736	2	24	0.1656	1.7713	3.419034	1.96E-05	0.000246397	yes	--	-	-	-	-
Unigene0010765	0	8	0.001	0.8275	9.692615502	0.007823441	0.040770662	yes	--	-	-	-	-
Unigene0010778	72	220	2.4014	6.5388	1.445150164	5.86E-15	2.56E-13	yes	--	-	-	-	-
Unigene0010780	2	17	0.2026	1.5349	2.921438587	0.001318335	0.009594775	yes	--	-	-	-	-
Unigene0010785	61	174	1.4007	3.5605	1.345931858	5.16E-11	1.58E-09	yes	--	-	-	-	-
Unigene0010803	149	76	5.2739	2.3971	-1.137580121	2.03E-08	4.46E-07	yes	PREDICTED: disease resistance protein RPP13-like [Citrus sinensis]	ko04626//Plant-pathogen interaction//Environmental adaptation//Organismal Systems	-	-	-
Unigene0010826	27	71	2.7932	6.5455	1.228584524	9.70E-05	0.001019264	yes	--	-	-	-	-
Unigene0010827	28	64	2.2434	4.5694	1.026317863	0.001553916	0.010975296	yes	BnaC09g22640D [Brassica napus]	-	-	GO:0016787//hydrolase activity;GO:0003824//catalytic activity	-
Unigene0010829	21	64	0.7928	2.1531	1.441386459	4.23E-05	0.00048787	yes	--	-	-	-	-
Unigene0010866	19	43	0.7489	1.5104	1.012085675	0.009964643	0.049834859	yes	--	-	-	-	-
Unigene0010874	9	34	0.5884	1.9807	1.751141232	0.00095196	0.00730489	yes	--	-	-	-	-
Unigene0010904	31	139	0.8822	3.5252	1.998527445	6.22E-15	2.71E-13	yes	PREDICTED: cysteine-rich and transmembrane domain-containing protein A-like [Vitis vinifera]	-	-	-	-
Unigene0010915	29	116	0.7422	2.6456	1.833715044	2.42E-11	7.67E-10	yes	Retrovirus-related Pol polyprotein from transposon TNT 1-94 [Morus notabilis]	-	-	-	-
Unigene0010916	87	225	2.905	6.695	1.204545892	9.30E-12	3.10E-10	yes	Cysteine-rich RLK (RECEPTOR-like protein kinase) 8 [Theobroma cacao]	-	-	GO:0046914//transition metal ion binding;GO:0016772//transferase activity, transferring phosphorus-containing groups;GO:0016740//transferase activity;GO:0003824//catalytic activity;GO:0043167//ion binding;GO:0043169//cation binding;GO:0005488//binding;GO:0097159//organic cyclic compound binding;GO:0046872//metal ion binding	GO:0034641//cellular nitrogen compound metabolic process;GO:0090304//nucleic acid metabolic process;GO:0009987//cellular process;GO:0071704//organic substance metabolic process;GO:0006139//nucleobase-containing compound metabolic process;GO:0044238//primary metabolic process;GO:0006807//nitrogen compound metabolic process;GO:0044260//cellular macromolecule metabolic process;GO:0008152//metabolic …
Unigene0010954	28	73	1.6283	3.783	1.216164248	0.000115254	0.001181527	yes	--	-	-	-	-
Unigene0010981	29	10	2.4222	0.7443	-1.702361852	0.001076625	0.008063482	yes	--	-	-	-	-
Unigene0011012	16	50	0.6183	1.7218	1.477538662	0.000155784	0.001534823	yes	--	-	-	-	-
Unigene0011045	50	26	2.2235	1.0304	-1.109627906	0.00129029	0.009438169	yes	--	-	-	-	-
Unigene0011053	15	40	0.3161	0.7512	1.248816028	0.003885152	0.023644767	yes	--	-	-	-	-
Unigene0011057	51	23	2.5704	1.033	-1.315152632	0.000181168	0.001754228	yes	PREDICTED: uncharacterized protein LOC103499248 [Cucumis melo]	-	-	-	-
Unigene0011060	84	40	2.6015	1.1039	-1.23673422	6.22E-06	8.74E-05	yes	PREDICTED: kinesin heavy chain [Nelumbo nucifera]	-	GO:0032991//macromolecular complex;GO:0043228//non-membrane-bounded organelle;GO:0005875//microtubule associated complex;GO:0044422//organelle part;GO:0044464//cell part;GO:0005623//cell;GO:0044424//intracellular part;GO:0015630//microtubule cytoskeleton;GO:0043229//intracellular organelle;GO:0044430//cytoskeletal part;GO:0043232//intracellular non-membrane-bounded organelle;GO:0043226//organelle…	GO:0016462//pyrophosphatase activity;GO:0016787//hydrolase activity;GO:0016818//hydrolase activity, acting on acid anhydrides, in phosphorus-containing anhydrides;GO:0003824//catalytic activity;GO:0005488//binding;GO:0097159//organic cyclic compound binding;GO:1901363//heterocyclic compound binding;GO:0008092//cytoskeletal protein binding;GO:0017111//nucleoside-triphosphatase activity;GO:0032550/…	GO:0044763//single-organism cellular process;GO:0007017//microtubule-based process;GO:0044699//single-organism process;GO:0009987//cellular process
Unigene0011083	338	181	7.7253	3.6865	-1.067339202	7.29E-16	3.44E-14	yes	copia LTR rider [Solanum lycopersicum]	ko02010//ABC transporters//Membrane transport//Environmental Information Processing	-	-	-
Unigene0011094	27	75	1.0628	2.6309	1.30768628	3.36E-05	0.000398047	yes	--	-	-	-	-
Unigene0011114	227	102	13.7149	5.4917	-1.320419382	4.40E-15	1.94E-13	yes	--	-	-	-	-
Unigene0011117	291	924	2.6222	7.4197	1.500583129	6.22E-59	1.44E-56	yes	PREDICTED: NADH dehydrogenase [ubiquinone] iron-sulfur protein 7, mitochondrial [Vitis vinifera]	ko00190//Oxidative phosphorylation//Energy metabolism//Metabolism	GO:0016020//membrane;GO:0043227//membrane-bounded organelle;GO:0005622//intracellular;GO:0043229//intracellular organelle;GO:0044444//cytoplasmic part;GO:0044424//intracellular part;GO:0044464//cell part;GO:0043226//organelle;GO:0005623//cell;GO:0043231//intracellular membrane-bounded organelle;GO:0005739//mitochondrion;GO:0044425//membrane part;GO:0005737//cytoplasm	GO:0016491//oxidoreductase activity;GO:0016651//oxidoreductase activity, acting on NAD(P)H;GO:0046872//metal ion binding;GO:0003954//NADH dehydrogenase activity;GO:0051536//iron-sulfur cluster binding;GO:0043169//cation binding;GO:0005488//binding;GO:0043167//ion binding;GO:0003824//catalytic activity;GO:0051540//metal cluster binding	GO:0044699//single-organism process;GO:0044249//cellular biosynthetic process;GO:0044260//cellular macromolecule metabolic process;GO:0044237//cellular metabolic process;GO:0008152//metabolic process;GO:0009987//cellular process;GO:0044267//cellular protein metabolic process;GO:0071704//organic substance metabolic process;GO:0044710//single-organism metabolic process;GO:0019538//protein metabolic…
Unigene0011118	20	48	1.6564	3.5426	1.09675747	0.004975544	0.02867301	yes	--	-	-	-	-
Unigene0011144	45	110	1.7857	3.8898	1.123206253	5.09E-06	7.31E-05	yes	--	-	-	-	-
Unigene0011164	13	46	0.8461	2.668	1.656858577	0.000102761	0.001072035	yes	PREDICTED: disease resistance protein RGA2-like [Gossypium raimondii]	-	-	-	-
Unigene0011190	3	18	0.2328	1.2446	2.418519188	0.002588858	0.016760232	yes	DNA polymerase theta [Morus notabilis]	-	-	GO:0005488//binding;GO:0016740//transferase activity;GO:0003824//catalytic activity;GO:0097159//organic cyclic compound binding;GO:0003676//nucleic acid binding;GO:1901363//heterocyclic compound binding	GO:0009059//macromolecule biosynthetic process;GO:0009987//cellular process;GO:0006260//DNA replication;GO:0044249//cellular biosynthetic process;GO:0006259//DNA metabolic process;GO:0034645//cellular macromolecule biosynthetic process;GO:0071704//organic substance metabolic process;GO:0044238//primary metabolic process;GO:0006139//nucleobase-containing compound metabolic process;GO:0046483//hete…
Unigene0011196	15	38	1.5464	3.491	1.174726814	0.007866336	0.040936392	yes	Nbs-lrr resistance protein [Medicago truncatula]	-	-	-	-
Unigene0011204	25	69	1.365	3.3572	1.298357535	6.72E-05	0.000733875	yes	--	-	-	-	-
Unigene0011207	3	16	0.1502	0.7137	2.24843296	0.007563544	0.039970996	yes	Beta-galactosidase [Medicago truncatula]	-	-	-	-
Unigene0011208	264	617	3.9733	8.2752	1.058456453	4.26E-24	3.31E-22	yes	Retrovirus-related Pol polyprotein from transposon TNT 1-94 [Morus notabilis]	-	-	GO:0016740//transferase activity;GO:0016772//transferase activity, transferring phosphorus-containing groups;GO:0003824//catalytic activity;GO:0005488//binding	GO:0008152//metabolic process
Unigene0011209	64	147	1.219	2.495	1.03334169	1.16E-06	1.90E-05	yes	PREDICTED: SNARE-interacting protein KEULE [Eucalyptus grandis]	-	-	-	GO:0009987//cellular process;GO:0048278//vesicle docking;GO:0045184//establishment of protein localization;GO:0006810//transport;GO:0044699//single-organism process;GO:0022406//membrane docking;GO:0051234//establishment of localization;GO:0044763//single-organism cellular process;GO:0008104//protein localization;GO:0033036//macromolecule localization;GO:0051179//localization;GO:0016192//vesicle-m…
Unigene0011243	43	100	1.7202	3.565	1.051325766	4.77E-05	0.000544365	yes	--	-	-	-	-
Unigene0011292	14	40	1.1066	2.8176	1.348332985	0.002219311	0.014790111	yes	--	-	-	-	-
Unigene0011296	8	78	0.8867	7.7044	3.119164627	4.80E-14	1.96E-12	yes	--	-	-	-	-
Unigene0011317	95	278	3.7198	9.7001	1.382774565	2.68E-17	1.40E-15	yes	PREDICTED: LOW QUALITY PROTEIN: anthranilate synthase alpha subunit 1, chloroplastic-like [Malus domestica]	-	-	-	-
Unigene0011344	6	32	0.3567	1.6951	2.248587265	0.000117812	0.001202909	yes	PREDICTED: villin-2-like [Solanum tuberosum]	-	-	GO:0003779//actin binding;GO:0008092//cytoskeletal protein binding;GO:0005515//protein binding;GO:0005488//binding	GO:0009987//cellular process;GO:0071840//cellular component organization or biogenesis;GO:0022607//cellular component assembly;GO:0044085//cellular component biogenesis;GO:0006996//organelle organization;GO:0016043//cellular component organization
Unigene0011345	4	18	0.5173	2.0743	2.003551465	0.007226519	0.038709879	yes	--	-	-	-	-
Unigene0011387	40	97	1.3402	2.8961	1.111663106	3.18E-05	0.000378119	yes	--	-	-	-	-
Unigene0011417	2	14	0.2225	1.3881	2.641234264	0.007406097	0.039366386	yes	--	-	-	-	-
Unigene0011437	11	1	1.2522	0.1014	-3.626335449	0.006362167	0.034978025	yes	--	-	-	-	-
Unigene0011442	151	78	10.3537	4.766	-1.119295565	2.00E-08	4.39E-07	yes	--	-	-	-	-
Unigene0011475	18	42	0.8029	1.6695	1.056123875	0.008738727	0.044730227	yes	PREDICTED: coatomer subunit beta'-1-like [Camelina sativa]	-	-	-	-
Unigene0011489	28	113	1.1278	4.056	1.846546404	4.07E-11	1.27E-09	yes	--	-	-	-	-
Unigene0011504	8	0	0.9828	0.001	-9.940754047	0.007823441	0.040770662	yes	--	-	-	-	-
Unigene0011508	31	84	0.6672	1.611	1.2717653	1.21E-05	0.000159411	yes	PREDICTED: patatin-like protein 2 [Phoenix dactylifera]	-	-	-	-
Unigene0011532	5	22	0.2787	1.0927	1.971112457	0.002509385	0.016372503	yes	--	-	-	-	-
Unigene0011536	20	7	2.3493	0.7327	-1.680936433	0.005957079	0.033399531	yes	--	-	-	-	-
Unigene0011553	28	70	0.7444	1.6584	1.155642061	0.000226573	0.002130457	yes	--	-	-	-	-
Unigene0011574	0	10	0.001	1.1086	10.1145232	0.001957522	0.013256819	yes	--	-	-	-	-
Unigene0011575	3347	1498	40.5103	16.157	-1.326129423	1.04E-179	1.26E-176	yes	beta-D-xylosidase family protein [Populus trichocarpa]	-	GO:0030312//external encapsulating structure;GO:0031012//extracellular matrix;GO:0071944//cell periphery;GO:0005576//extracellular region;GO:0044464//cell part;GO:0005623//cell;GO:0005618//cell wall	GO:0004553//hydrolase activity, hydrolyzing O-glycosyl compounds;GO:0003824//catalytic activity;GO:0015926//glucosidase activity;GO:0016798//hydrolase activity, acting on glycosyl bonds;GO:0016787//hydrolase activity	GO:0003006//developmental process involved in reproduction;GO:0032502//developmental process;GO:0022414//reproductive process;GO:0000003//reproduction;GO:0008152//metabolic process;GO:0044238//primary metabolic process
Unigene0011577	17	42	1.5615	3.4377	1.13851108	0.005420648	0.030819818	yes	--	-	-	-	-
Unigene0011627	358	893	4.3136	9.5883	1.152382647	2.11E-38	2.90E-36	yes	PREDICTED: golgin subfamily B member 1 isoform X5 [Vitis vinifera]	-	-	-	-
Unigene0011649	9	43	0.6472	2.7556	2.09008297	1.51E-05	0.000194801	yes	--	-	-	-	-
Unigene0011673	1	26	0.1138	2.6375	4.534598631	8.16E-07	1.37E-05	yes	PREDICTED: isocitrate lyase isoform X2 [Amborella trichopoda]	ko01200//Carbon metabolism//Global and Overview//Metabolism;ko00630//Glyoxylate and dicarboxylate metabolism//Carbohydrate metabolism//Metabolism	GO:0042579//microbody;GO:0043227//membrane-bounded organelle;GO:0043231//intracellular membrane-bounded organelle;GO:0043226//organelle;GO:0005622//intracellular;GO:0044424//intracellular part;GO:0005737//cytoplasm;GO:0005777//peroxisome;GO:0043229//intracellular organelle;GO:0044444//cytoplasmic part;GO:0044464//cell part;GO:0005623//cell	GO:0016833//oxo-acid-lyase activity;GO:0016829//lyase activity;GO:0016830//carbon-carbon lyase activity;GO:0003824//catalytic activity	GO:0043436//oxoacid metabolic process;GO:0000003//reproduction;GO:0032502//developmental process;GO:0008152//metabolic process;GO:0003006//developmental process involved in reproduction;GO:0006101//citrate metabolic process;GO:0044763//single-organism cellular process;GO:0006082//organic acid metabolic process;GO:0044237//cellular metabolic process;GO:0044238//primary metabolic process;GO:0044262…
Unigene0011682	98	47	4.5719	1.9539	-1.226437216	1.37E-06	2.21E-05	yes	Os07g0674700 [Oryza sativa Japonica Group]	ko03010//Ribosome//Translation//Genetic Information Processing	GO:0044464//cell part;GO:0005622//intracellular;GO:0005623//cell;GO:0044424//intracellular part;GO:0030529//intracellular ribonucleoprotein complex;GO:0032991//macromolecular complex;GO:1990904//ribonucleoprotein complex	-	-
Unigene0011694	27	110	0.6072	2.2045	1.860207781	6.86E-11	2.07E-09	yes	--	-	-	-	-
Unigene0011729	1896	4320	24.1372	49.0085	1.021773663	1.98E-125	1.41E-122	yes	PREDICTED: clustered mitochondria protein homolog [Vitis vinifera]	-	-	-	-
Unigene0011748	2	18	0.1452	1.1649	3.004092755	0.000732495	0.005855092	yes	--	-	-	-	-
Unigene0011751	45	19	3.4642	1.3034	-1.410242324	0.00043108	0.003711344	yes	PREDICTED: WAT1-related protein At5g07050-like isoform X2 [Nicotiana sylvestris]	-	GO:0016020//membrane	-	-
Unigene0011780	3	27	0.1694	1.359	3.004039676	1.54E-05	0.00019816	yes	--	-	-	-	-
Unigene0011789	2	17	0.2129	1.6125	2.921051306	0.001318335	0.009594775	yes	--	-	-	-	-
Unigene0011800	171	32	11.2289	1.8725	-2.584178982	2.46E-27	2.24E-25	yes	component of cytosolic 80S ribosome and 40S small subunit [Volvox carteri f. nagariensis]	ko03010//Ribosome//Translation//Genetic Information Processing	-	-	-
Unigene0011819	455	1587	12.0532	37.4635	1.636069471	2.78E-109	1.56E-106	yes	PREDICTED: protein TIFY 10A [Vitis vinifera]	ko04075//Plant hormone signal transduction//Signal transduction//Environmental Information Processing	-	-	-
Unigene0011825	8	33	0.6033	2.2175	1.877986617	0.000687676	0.00554655	yes	--	-	-	-	-
Unigene0011839	112	60	5.1517	2.4593	-1.066800849	3.29E-06	4.92E-05	yes	PREDICTED: 60S ribosomal protein L19-2 [Camelina sativa]	ko03010//Ribosome//Translation//Genetic Information Processing	GO:0005623//cell;GO:0043226//organelle;GO:0030529//intracellular ribonucleoprotein complex;GO:0015934//large ribosomal subunit;GO:0030054//cell junction;GO:0005622//intracellular;GO:0005840//ribosome;GO:0044444//cytoplasmic part;GO:0016020//membrane;GO:0044446//intracellular organelle part;GO:0044424//intracellular part;GO:0044391//ribosomal subunit;GO:0043228//non-membrane-bounded organelle;GO:0…	GO:0005198//structural molecule activity	GO:0016070//RNA metabolic process;GO:0044260//cellular macromolecule metabolic process;GO:0019637//organophosphate metabolic process;GO:0016458//gene silencing;GO:1901360//organic cyclic compound metabolic process;GO:1901293//nucleoside phosphate biosynthetic process;GO:0018130//heterocycle biosynthetic process;GO:0065007//biological regulation;GO:0010605//negative regulation of macromolecule met…
Unigene0011854	36	95	2.6404	6.209	1.233604429	8.85E-06	0.000120173	yes	PREDICTED: DNA-directed RNA polymerase II subunit 1 [Populus euphratica]	ko00230//Purine metabolism//Nucleotide metabolism//Metabolism;ko00240//Pyrimidine metabolism//Nucleotide metabolism//Metabolism;ko03020//RNA polymerase//Transcription//Genetic Information Processing	GO:0044428//nuclear part;GO:0005622//intracellular;GO:0043226//organelle;GO:0031974//membrane-enclosed lumen;GO:0005634//nucleus;GO:0005623//cell;GO:0044451//nucleoplasm part;GO:0043231//intracellular membrane-bounded organelle;GO:0043229//intracellular organelle;GO:0005654//nucleoplasm;GO:0043227//membrane-bounded organelle;GO:0044464//cell part;GO:0044446//intracellular organelle part;GO:003198…	GO:0097159//organic cyclic compound binding;GO:0034062//RNA polymerase activity;GO:1901363//heterocyclic compound binding;GO:0016772//transferase activity, transferring phosphorus-containing groups;GO:0016740//transferase activity;GO:0005488//binding;GO:0003676//nucleic acid binding;GO:0003824//catalytic activity;GO:0016779//nucleotidyltransferase activity	GO:0034641//cellular nitrogen compound metabolic process;GO:0034645//cellular macromolecule biosynthetic process;GO:0046483//heterocycle metabolic process;GO:0009059//macromolecule biosynthetic process;GO:0044249//cellular biosynthetic process;GO:0018130//heterocycle biosynthetic process;GO:0034654//nucleobase-containing compound biosynthetic process;GO:0006807//nitrogen compound metabolic proces…
Unigene0011857	4	27	0.2724	1.6383	2.588400954	6.02E-05	0.000668843	yes	--	-	-	-	-
Unigene0011878	338	132	8.4742	2.9491	-1.522802435	1.10E-26	9.71E-25	yes	PREDICTED: thermospermine synthase ACAULIS5-like [Populus euphratica]	-	-	GO:0016740//transferase activity;GO:0016765//transferase activity, transferring alkyl or aryl (other than methyl) groups;GO:0003824//catalytic activity	-
Unigene0011881	11	45	0.7005	2.5536	1.866075601	3.38E-05	0.000400495	yes	--	-	-	-	-
Unigene0011911	0	29	0.001	3.1616	11.62643914	7.59E-09	1.77E-07	yes	PREDICTED: ABC transporter C family member 10-like [Citrus sinensis]	-	-	-	-
Unigene0011947	1368	3785	11.6237	28.6591	1.301923931	7.54E-172	8.41E-169	yes	PREDICTED: E3 ubiquitin-protein ligase UPL2-like [Vitis vinifera]	ko04120//Ubiquitin mediated proteolysis//Folding, sorting and degradation//Genetic Information Processing	-	GO:0016740//transferase activity;GO:0019787//ubiquitin-like protein transferase activity;GO:0003824//catalytic activity	GO:0071704//organic substance metabolic process;GO:0043170//macromolecule metabolic process;GO:0019538//protein metabolic process;GO:0036211//protein modification process;GO:0044237//cellular metabolic process;GO:0044260//cellular macromolecule metabolic process;GO:0070647//protein modification by small protein conjugation or removal;GO:0032446//protein modification by small protein conjugation;G…
Unigene0011949	1	11	0.1213	1.1894	3.293582525	0.006362167	0.034978025	yes	--	-	-	-	-
Unigene0011950	9	36	0.3355	1.1958	1.833591444	0.000393673	0.003431533	yes	--	-	-	-	-
Unigene0011957	11	52	0.3875	1.6323	2.074638019	1.26E-06	2.04E-05	yes	UDP-glucoronosyl/UDP-glucosyl transferase family protein [Populus trichocarpa]	-	-	GO:0016757//transferase activity, transferring glycosyl groups;GO:0003824//catalytic activity;GO:0016740//transferase activity	-
Unigene0011959	87	210	6.6626	14.3313	1.105012296	7.94E-10	2.10E-08	yes	UDP-glucoronosyl/UDP-glucosyl transferase family protein [Populus trichocarpa]	-	-	GO:0003824//catalytic activity;GO:0016740//transferase activity	-
Unigene0011967	4	19	0.4699	1.9889	2.081545068	0.004363941	0.025730423	yes	--	-	-	-	-
Unigene0011997	6	24	0.4076	1.4529	1.833709452	0.005255641	0.030017206	yes	PREDICTED: disease resistance protein At4g27190-like [Nicotiana tomentosiformis]	ko04626//Plant-pathogen interaction//Environmental adaptation//Organismal Systems	-	-	-
Unigene0012007	148	81	5.3542	2.6113	-1.035902819	1.24E-07	2.41E-06	yes	PREDICTED: casein kinase I isoform delta-like [Nicotiana tomentosiformis]	-	-	GO:0016773//phosphotransferase activity, alcohol group as acceptor;GO:0003824//catalytic activity;GO:0016301//kinase activity;GO:0097159//organic cyclic compound binding;GO:0016740//transferase activity;GO:1901363//heterocyclic compound binding;GO:0005488//binding;GO:0016772//transferase activity, transferring phosphorus-containing groups;GO:0004672//protein kinase activity;GO:0036094//small mole…	-
Unigene0012023	62	158	1.2335	2.8011	1.183235773	2.09E-08	4.57E-07	yes	--	-	-	-	-
Unigene0012024	19	52	0.892	2.1756	1.286297716	0.000783107	0.006196704	yes	--	-	-	-	-
Unigene0012047	22	6	2.5338	0.6158	-2.04076888	0.00091941	0.007104534	yes	--	-	-	-	-
Unigene0012050	1	14	0.0654	0.8156	3.640499235	0.00183717	0.012650911	yes	PREDICTED: transcription factor bHLH120-like isoform X1 [Gossypium raimondii]	-	-	GO:0005488//binding	-
Unigene0012061	1	12	0.096	1.027	3.419257966	0.006362167	0.034978025	yes	--	-	-	-	-
Unigene0012092	85	47	2.3466	1.1563	-1.021056191	0.000124792	0.00125963	yes	HD6, partial [Helianthus petiolaris]	ko03008//Ribosome biogenesis in eukaryotes//Translation//Genetic Information Processing;ko04712//Circadian rhythm - plant//Environmental adaptation//Organismal Systems	-	-	-
Unigene0012097	1	13	0.1316	1.5248	3.53438863	0.003427498	0.021240006	yes	--	-	-	-	-
Unigene0012128	11	1	1.3514	0.1095	-3.625451985	0.006362167	0.034978025	yes	Nucleosome-remodeling factor subunit BPTF [Morus notabilis]	-	-	GO:0043169//cation binding;GO:0046914//transition metal ion binding;GO:0046872//metal ion binding;GO:0043167//ion binding;GO:0005488//binding	-
Unigene0012132	41	96	1.5263	3.1847	1.061118919	6.80E-05	0.000741833	yes	Nucleosome-remodeling factor subunit BPTF [Glycine soja]	-	-	GO:0005488//binding	-
Unigene0012161	20	70	0.72	2.2456	1.641032157	2.00E-06	3.12E-05	yes	--	-	-	-	-
Unigene0012174	3	16	0.2799	1.3303	2.248768237	0.007563544	0.039970996	yes	--	-	-	-	-
Unigene0012181	0	10	0.001	0.9767	9.931771686	0.001957522	0.013256819	yes	--	-	-	-	-
Unigene0012186	103	268	1.9555	4.5341	1.213278674	6.05E-14	2.45E-12	yes	--	-	-	-	-
Unigene0012198	14	48	0.7478	2.2847	1.611280364	9.05E-05	0.000956775	yes	--	-	-	-	-
Unigene0012208	19	43	1.6238	3.2747	1.011988796	0.009964643	0.049834859	yes	--	-	-	-	-
Unigene0012233	83	194	1.2043	2.5084	1.058572602	1.14E-08	2.61E-07	yes	--	-	-	-	-
Unigene0012242	39	128	0.7936	2.321	1.548262592	3.58E-10	9.91E-09	yes	PREDICTED: serine/threonine-protein kinase ATM isoform X5 [Vitis vinifera]	-	-	-	-
Unigene0012249	4	27	0.2051	1.2337	2.588592219	6.02E-05	0.000668843	yes	--	-	-	-	-
Unigene0012271	6	25	0.1856	0.6892	1.892725991	0.003350451	0.020883484	yes	--	-	-	-	-
Unigene0012281	121	525	3.6072	13.9473	1.951034544	1.07E-49	2.02E-47	yes	DUF1685 family protein [Medicago truncatula]	-	-	-	-
Unigene0012284	30	93	0.6737	1.861	1.465899851	4.37E-07	7.68E-06	yes	--	-	-	-	-
Unigene0012303	6	26	0.4643	1.793	1.949246302	0.002119095	0.01418716	yes	--	-	-	-	-
Unigene0012335	5	20	0.4755	1.6951	1.833853139	0.006642077	0.036195229	yes	--	-	-	-	-
Unigene0012336	30	86	1.2302	3.1426	1.353065772	3.34E-06	4.99E-05	yes	--	-	-	-	-
Unigene0012342	6	24	0.4768	1.6997	1.83382399	0.005255641	0.030017206	yes	--	-	-	-	-
Unigene0012380	17	52	0.5828	1.5887	1.446773939	0.000134215	0.001344347	yes	--	-	-	-	-
Unigene0012386	22	4	1.6016	0.2595	-2.625707436	0.000313464	0.002810904	yes	--	-	-	-	-
Unigene0012388	15	39	0.6485	1.5025	1.212186511	0.005547508	0.031415917	yes	--	-	-	-	-
Unigene0012390	101	287	2.5627	6.4894	1.340420494	4.61E-17	2.37E-15	yes	--	-	-	-	-
Unigene0012393	9	35	0.567	1.9649	1.793035251	0.000614054	0.005015114	yes	--	-	-	-	-
Unigene0012400	21	7	1.941	0.5765	-1.751407605	0.003742364	0.022899077	yes	--	-	-	-	-
Unigene0012406	7	36	0.5173	2.3706	2.196179155	6.99E-05	0.00076048	yes	--	-	-	-	-
Unigene0012412	252	629	9.8803	21.9765	1.153334887	5.66E-28	5.31E-26	yes	WRKY3 transcription factor [Artemisia annua]	-	-	-	GO:0009719//response to endogenous stimulus;GO:0023052//signaling;GO:0044763//single-organism cellular process;GO:0050896//response to stimulus;GO:0044249//cellular biosynthetic process;GO:0080134//regulation of response to stress;GO:0051716//cellular response to stimulus;GO:0048583//regulation of response to stimulus;GO:0001101//response to acid chemical;GO:0009058//biosynthetic process;GO:00517…
Unigene0012426	19	6	1.5059	0.4238	-1.829170478	0.004099517	0.024533597	yes	--	-	-	-	-
Unigene0012434	26	76	0.836	2.1776	1.381164125	1.32E-05	0.000172372	yes	--	-	-	-	-
Unigene0012435	11	40	0.4455	1.4436	1.696173711	0.000311016	0.002795515	yes	--	-	-	-	-
Unigene0012439	4	20	0.2217	0.9877	2.15546414	0.00261354	0.016867978	yes	NADH dehydrogenase subunit 1 [Symplocos paniculata]	ko00190//Oxidative phosphorylation//Energy metabolism//Metabolism	GO:0044425//membrane part;GO:0044446//intracellular organelle part;GO:0005622//intracellular;GO:0043229//intracellular organelle;GO:0005623//cell;GO:0044434//chloroplast part;GO:0043227//membrane-bounded organelle;GO:0044424//intracellular part;GO:0044422//organelle part;GO:0043231//intracellular membrane-bounded organelle;GO:0016020//membrane;GO:0044435//plastid part;GO:0031224//intrinsic compon…	GO:0016491//oxidoreductase activity;GO:0005215//transporter activity;GO:0008514//organic anion transmembrane transporter activity;GO:0022892//substrate-specific transporter activity;GO:0022891//substrate-specific transmembrane transporter activity;GO:0016651//oxidoreductase activity, acting on NAD(P)H;GO:0005310//dicarboxylic acid transmembrane transporter activity;GO:0008509//anion transmembrane…	GO:0046942//carboxylic acid transport;GO:1902578//single-organism localization;GO:0071702//organic substance transport;GO:0006091//generation of precursor metabolites and energy;GO:0044699//single-organism process;GO:0009987//cellular process;GO:0015849//organic acid transport;GO:0051179//localization;GO:0044765//single-organism transport;GO:0008152//metabolic process;GO:0006810//transport;GO:004…
Unigene0012464	125	332	4.3512	10.2987	1.242977002	1.88E-17	9.94E-16	yes	Disease resistance protein RPS2 [Gossypium arboreum]	-	-	-	-
Unigene0012467	45	117	1.3981	3.2393	1.212214532	1.16E-06	1.90E-05	yes	PREDICTED: probable disease resistance protein At4g27220 [Populus euphratica]	-	-	-	-
Unigene0012472	1032	2345	18.3963	37.2506	1.017848033	2.28E-76	7.52E-74	yes	nucleotide-binding site leucine-rich repeat protein, partial [Rhododendron kanehirai]	-	-	GO:0005488//binding;GO:0097159//organic cyclic compound binding;GO:1901363//heterocyclic compound binding;GO:0097367//carbohydrate derivative binding;GO:0032550//purine ribonucleoside binding;GO:0001882//nucleoside binding;GO:0032549//ribonucleoside binding;GO:0036094//small molecule binding;GO:0001883//purine nucleoside binding	-
Unigene0012473	62	160	2.7697	6.3695	1.201450407	1.08E-08	2.48E-07	yes	PREDICTED: probable disease resistance protein At4g27220-like isoform X1 [Citrus sinensis]	-	-	-	-
Unigene0012474	27	64	1.0352	2.1867	1.078845784	0.000998264	0.007546571	yes	PREDICTED: probable disease resistance protein At4g27220-like isoform X1 [Citrus sinensis]	ko04626//Plant-pathogen interaction//Environmental adaptation//Organismal Systems	-	-	-
Unigene0012482	32	81	1.4858	3.3515	1.173567003	5.76E-05	0.000643882	yes	Disease resistance protein RPS2 [Gossypium arboreum]	-	-	-	-
Unigene0012494	13	1	1.3309	0.0912	-3.867224541	0.000980413	0.007428409	yes	chalcone isomerase [Camellia nitidissima]	ko00941//Flavonoid biosynthesis//Biosynthesis of other secondary metabolites//Metabolism	-	GO:0003824//catalytic activity;GO:0016853//isomerase activity;GO:0016872//intramolecular lyase activity	GO:0008152//metabolic process;GO:0009812//flavonoid metabolic process;GO:0071704//organic substance metabolic process
Unigene0012499	9	34	0.4101	1.3807	1.751352235	0.00095196	0.00730489	yes	--	-	-	-	-
Unigene0012507	2	17	0.1809	1.3701	2.921016882	0.001318335	0.009594775	yes	--	-	-	-	-
Unigene0012510	245	1590	3.9495	22.8407	2.531864939	1.45E-193	1.93E-190	yes	lycopene beta-cyclase [Actinidia chinensis]	ko00906//Carotenoid biosynthesis//Metabolism of terpenoids and polyketides//Metabolism	-	GO:0016491//oxidoreductase activity;GO:0016853//isomerase activity;GO:0016860//intramolecular oxidoreductase activity;GO:0003824//catalytic activity	GO:0016109//tetraterpenoid biosynthetic process;GO:0016114//terpenoid biosynthetic process;GO:0008299//isoprenoid biosynthetic process;GO:0044237//cellular metabolic process;GO:0009987//cellular process;GO:0016108//tetraterpenoid metabolic process;GO:0006721//terpenoid metabolic process;GO:0044255//cellular lipid metabolic process;GO:0044710//single-organism metabolic process;GO:0008152//metaboli…
Unigene0012514	0	11	0.001	0.9146	9.836997109	0.00097925	0.007428409	yes	--	-	-	-	-
Unigene0012526	5	26	0.4964	2.3001	2.212121565	0.000885647	0.006881399	yes	--	-	-	-	-
Unigene0012532	2	17	0.1972	1.4938	2.921255547	0.001318335	0.009594775	yes	--	-	-	-	-
Unigene0012541	66	157	1.1576	2.4539	1.083939631	1.82E-07	3.43E-06	yes	--	-	-	-	-
Unigene0012546	60	33	2.1813	1.0691	-1.028791397	0.00129455	0.009465442	yes	photosystem I 11K family protein [Populus trichocarpa]	ko00195//Photosynthesis//Energy metabolism//Metabolism	GO:0009536//plastid;GO:0044444//cytoplasmic part;GO:0043227//membrane-bounded organelle;GO:0043234//protein complex;GO:0032991//macromolecular complex;GO:0005737//cytoplasm;GO:0005623//cell;GO:0009579//thylakoid;GO:0044425//membrane part;GO:0034357//photosynthetic membrane;GO:0043229//intracellular organelle;GO:0044436//thylakoid part;GO:0043231//intracellular membrane-bounded organelle;GO:004446…	-	GO:0008152//metabolic process;GO:0044237//cellular metabolic process;GO:0009987//cellular process
Unigene0012548	9	40	0.5328	2.1104	1.985850482	6.29E-05	0.000693984	yes	--	-	-	-	-
Unigene0012575	95	234	2.5816	5.6665	1.134192425	2.37E-11	7.52E-10	yes	PREDICTED: probable xyloglucan glycosyltransferase 12 [Jatropha curcas]	-	GO:0031224//intrinsic component of membrane;GO:0005622//intracellular;GO:0030054//cell junction;GO:0044425//membrane part;GO:0005623//cell;GO:0043227//membrane-bounded organelle;GO:0043229//intracellular organelle;GO:0043226//organelle;GO:0044424//intracellular part;GO:0043231//intracellular membrane-bounded organelle;GO:0044464//cell part;GO:0044422//organelle part;GO:0016020//membrane;GO:000591…	GO:0016740//transferase activity;GO:0003824//catalytic activity	-
Unigene0012577	6	29	0.4124	1.7761	2.106596574	0.000513761	0.004307097	yes	--	-	-	-	-
Unigene0012584	8	37	0.6739	2.7775	2.043180481	0.000107819	0.001115126	yes	PREDICTED: myosin-1 [Vitis vinifera]	-	-	-	-
Unigene0012601	3	17	0.2891	1.4597	2.336031381	0.004442811	0.026076205	yes	DNA/RNA polymerases superfamily protein [Theobroma cacao]	-	-	GO:0005488//binding	GO:0008152//metabolic process;GO:0043170//macromolecule metabolic process;GO:0044238//primary metabolic process;GO:0071704//organic substance metabolic process
Unigene0012605	18	6	1.4992	0.4453	-1.751343341	0.006642077	0.036195229	yes	--	-	-	-	-
Unigene0012635	11	36	0.5068	1.4779	1.544060225	0.001661307	0.011628279	yes	--	-	-	-	-
Unigene0012645	36	11	2.6015	0.7084	-1.87670759	6.29E-05	0.000693984	yes	--	-	-	-	-
Unigene0012648	2	17	0.1999	1.5141	2.921110115	0.001318335	0.009594775	yes	--	-	-	-	-
Unigene0012654	13	37	0.9192	2.3313	1.342683964	0.00384377	0.023440383	yes	--	-	-	-	-
Unigene0012683	11	67	1.0296	5.5884	2.440351329	1.07E-09	2.79E-08	yes	PREDICTED: umecyanin-like [Eucalyptus grandis]	-	-	-	-
Unigene0012716	23	68	1.0596	2.7916	1.397572488	3.09E-05	0.000368112	yes	--	-	-	-	-
Unigene0012729	25	58	1.0904	2.2543	1.047822053	0.002695608	0.017321396	yes	--	-	-	-	-
Unigene0012750	45	9	3.0784	0.5486	-2.488354177	8.37E-08	1.67E-06	yes	Ribosomal protein L18e/L15P [Nannochloropsis gaditana]	ko03010//Ribosome//Translation//Genetic Information Processing	GO:0044424//intracellular part;GO:1990904//ribonucleoprotein complex;GO:0032991//macromolecular complex;GO:0005622//intracellular;GO:0030529//intracellular ribonucleoprotein complex;GO:0044464//cell part;GO:0005623//cell	GO:0005198//structural molecule activity	GO:0043170//macromolecule metabolic process;GO:0010467//gene expression;GO:0071704//organic substance metabolic process;GO:0008152//metabolic process
Unigene0012756	18	44	1.0013	2.1812	1.123247775	0.004503748	0.026394774	yes	PREDICTED: uncharacterized protein LOC102621758 [Citrus sinensis]	-	-	-	-
Unigene0012762	5	31	0.2271	1.255	2.466287753	7.06E-05	0.000766616	yes	hypothetical protein VITISV_033933 [Vitis vinifera]	-	-	-	-
Unigene0012764	13	80	1.2993	7.1252	2.455195932	6.00E-11	1.82E-09	yes	--	-	-	-	-
Unigene0012793	102	23	3.2096	0.6449	-2.315246136	5.37E-15	2.35E-13	yes	OPT family oligopeptide transporter [Bathycoccus prasinos]	-	-	-	-
Unigene0012794	44	3	3.4139	0.2074	-4.040933	8.77E-12	2.93E-10	yes	arad-like aldolase/epimerase, partial [Coccomyxa subellipsoidea C-169]	-	-	-	-
Unigene0012797	13	38	1.0827	2.8204	1.381266237	0.002633773	0.016972974	yes	--	-	-	-	-
Unigene0012798	5	21	0.4725	1.7684	1.904058405	0.004099517	0.024533597	yes	--	-	-	-	-
Unigene0012829	21	0	1.911	0.001	-10.90011206	4.82E-07	8.41E-06	yes	--	-	-	-	-
Unigene0012833	19	3	1.8071	0.2543	-2.829072976	0.000491667	0.004144931	yes	PREDICTED: LOW QUALITY PROTEIN: pentatricopeptide repeat-containing protein At3g02330 [Nelumbo nucifera]	-	-	-	-
Unigene0012834	28	9	2.0384	0.5839	-1.803643966	0.000761073	0.00605028	yes	cobalamin-independent methionine synthase [Coccomyxa subellipsoidea C-169]	ko01230//Biosynthesis of amino acids//Global and Overview//Metabolism;ko00270//Cysteine and methionine metabolism//Amino acid metabolism//Metabolism;ko00450//Selenocompound metabolism//Metabolism of other amino acids//Metabolism	-	GO:0043169//cation binding;GO:0016740//transferase activity;GO:0046872//metal ion binding;GO:0003824//catalytic activity;GO:0046914//transition metal ion binding;GO:0016741//transferase activity, transferring one-carbon groups;GO:0043167//ion binding;GO:0008168//methyltransferase activity;GO:0008172//S-methyltransferase activity;GO:0005488//binding	GO:0000097//sulfur amino acid biosynthetic process;GO:0046394//carboxylic acid biosynthetic process;GO:0044711//single-organism biosynthetic process;GO:0008152//metabolic process;GO:0044710//single-organism metabolic process;GO:0006807//nitrogen compound metabolic process;GO:1901564//organonitrogen compound metabolic process;GO:0071704//organic substance metabolic process;GO:0044249//cellular bio…
Unigene0012850	8	28	0.5781	1.8031	1.641088433	0.003964685	0.023885649	yes	--	-	-	-	-
Unigene0012861	39	90	1.3657	2.8084	1.040107828	0.000131628	0.001320904	yes	--	-	-	-	-
Unigene0012870	26	11	2.2613	0.8525	-1.407380664	0.007686922	0.040501009	yes	component of cytosolic 80S ribosome and 40S small subunit [Volvox carteri f. nagariensis]	ko03010//Ribosome//Translation//Genetic Information Processing	-	-	-
Unigene0012880	199	467	1.4162	2.9616	1.064351779	6.77E-19	3.96E-17	yes	--	-	-	-	-
Unigene0012881	4	18	0.3792	1.5207	2.0037047	0.007226519	0.038709879	yes	--	-	-	-	-
Unigene0012917	9	52	0.7647	3.9373	2.364240863	1.68E-07	3.18E-06	yes	BnaCnng64540D [Brassica napus]	-	-	-	-
Unigene0012918	175	46	4.534	1.062	-2.094000625	5.79E-22	4.00E-20	yes	--	-	-	-	-
Unigene0012923	17	41	0.7296	1.568	1.103747925	0.007592396	0.04007795	yes	--	-	-	-	-
Unigene0012935	2	14	0.186	1.1604	2.641247674	0.007406097	0.039366386	yes	--	-	-	-	-
Unigene0012936	4	65	0.3574	5.1752	3.856003078	1.54E-13	6.06E-12	yes	--	-	-	-	-
Unigene0012950	2	16	0.1798	1.2817	2.833593692	0.002359203	0.015548103	yes	--	-	-	-	-
Unigene0012952	46	105	0.9419	1.9158	1.024301154	3.81E-05	0.000446328	yes	--	-	-	-	-
Unigene0012963	18	45	0.4739	1.0557	1.155545354	0.003202173	0.02009739	yes	--	-	-	-	-
Unigene0012970	36	17	1.6431	0.6914	-1.248827777	0.003885152	0.023644767	yes	--	-	-	-	-
Unigene0012973	25	7	1.7426	0.4348	-2.002817603	0.000540282	0.004474749	yes	--	-	-	-	-
Unigene0012980	24	78	1.1196	3.2427	1.534212166	1.77E-06	2.78E-05	yes	PREDICTED: glutaredoxin-C9 [Vitis vinifera]	-	-	-	-
Unigene0012995	6	28	0.4086	1.699	2.055924743	0.000829453	0.006515263	yes	--	-	-	-	-
Unigene0013014	28	12	2.6375	1.0073	-1.388677675	0.006478515	0.035524607	yes	Biotin/lipoyl attachment domain-containing protein isoform 1 [Theobroma cacao]	-	GO:0044464//cell part;GO:0043231//intracellular membrane-bounded organelle;GO:0005622//intracellular;GO:0043227//membrane-bounded organelle;GO:0043226//organelle;GO:0044424//intracellular part;GO:0005737//cytoplasm;GO:0043229//intracellular organelle;GO:0044444//cytoplasmic part;GO:0009536//plastid;GO:0005623//cell	-	-
Unigene0013059	11	54	0.6886	3.0123	2.129127372	4.75E-07	8.30E-06	yes	--	-	-	-	-
Unigene0013062	73	25	3.0704	0.937	-1.712305664	9.15E-08	1.82E-06	yes	--	-	-	-	-
Unigene0013078	8	0	0.7734	0.001	-9.595070954	0.007823441	0.040770662	yes	--	-	-	-	-
Unigene0013103	5	24	0.2868	1.2268	2.096783143	0.002332015	0.015428783	yes	--	-	-	-	-
Unigene0013108	26	0	2.4889	0.001	-11.28129255	1.52E-08	3.40E-07	yes	--	-	-	-	-
Unigene0013112	62	31	1.5374	0.685	-1.16631668	0.000270348	0.002482094	yes	Ycf1 [Paeonia brownii]	-	-	-	-
Unigene0013115	16	67	0.7646	2.8531	1.899753208	3.49E-07	6.25E-06	yes	--	-	-	-	-
Unigene0013131	26	73	1.3378	3.3473	1.323135407	2.76E-05	0.000333943	yes	Histone deacetylase 18 -like protein [Gossypium arboreum]	-	-	-	-
Unigene0013156	1	22	0.0717	1.4064	4.293890046	1.11E-05	0.000147083	yes	PREDICTED: U-box domain-containing protein 19-like [Citrus sinensis]	-	-	GO:0003824//catalytic activity;GO:0016740//transferase activity;GO:0097159//organic cyclic compound binding;GO:1901363//heterocyclic compound binding;GO:0005488//binding;GO:0001882//nucleoside binding;GO:0019787//ubiquitin-like protein transferase activity;GO:0032550//purine ribonucleoside binding;GO:0036094//small molecule binding;GO:0001883//purine nucleoside binding;GO:0097367//carbohydrate de…	GO:0036211//protein modification process;GO:0009987//cellular process;GO:0044237//cellular metabolic process;GO:0006464//cellular protein modification process;GO:0032446//protein modification by small protein conjugation;GO:0008152//metabolic process;GO:0019538//protein metabolic process;GO:0044238//primary metabolic process;GO:0043170//macromolecule metabolic process;GO:0044260//cellular macromo…
Unigene0013157	9	29	0.819	2.3517	1.521768674	0.005138664	0.029497086	yes	--	-	-	-	-
Unigene0013172	6	26	0.4513	1.7427	1.949165552	0.002119095	0.01418716	yes	--	-	-	-	-
Unigene0013187	37	4	3.3985	0.3274	-3.375771896	5.81E-09	1.37E-07	yes	transaldolase [Nannochloropsis gaditana]	ko01200//Carbon metabolism//Global and Overview//Metabolism;ko01230//Biosynthesis of amino acids//Global and Overview//Metabolism;ko00030//Pentose phosphate pathway//Carbohydrate metabolism//Metabolism	GO:0005623//cell;GO:0044464//cell part;GO:0005622//intracellular;GO:0044424//intracellular part	GO:0016740//transferase activity;GO:0003824//catalytic activity	GO:0008152//metabolic process;GO:0044238//primary metabolic process;GO:0071704//organic substance metabolic process
Unigene0013195	12	38	0.4496	1.2686	1.496523307	0.001421239	0.010236496	yes	--	-	-	-	-
Unigene0013200	23	56	1.0696	2.3207	1.117488665	0.002071822	0.013939144	yes	--	-	-	-	-
Unigene0013209	18	76	0.6769	2.547	1.911784338	3.13E-08	6.71E-07	yes	--	-	-	-	-
Unigene0013214	77	5	6.7769	0.3921	-4.111331936	2.42E-19	1.46E-17	yes	--	-	-	-	-
Unigene0013218	106	350	9.8902	29.101	1.556997129	2.57E-25	2.13E-23	yes	PREDICTED: breast cancer type 1 susceptibility protein homolog [Fragaria vesca subsp. vesca]	ko04141//Protein processing in endoplasmic reticulum//Folding, sorting and degradation//Genetic Information Processing	-	-	-
Unigene0013224	14	73	0.5939	2.7597	2.216219506	3.45E-09	8.41E-08	yes	PREDICTED: probable LRR receptor-like serine/threonine-protein kinase At4g08850 [Vitis vinifera]	-	GO:0016020//membrane;GO:0044425//membrane part;GO:0031224//intrinsic component of membrane	GO:0016772//transferase activity, transferring phosphorus-containing groups;GO:0032550//purine ribonucleoside binding;GO:0016301//kinase activity;GO:0003824//catalytic activity;GO:0016740//transferase activity;GO:0001883//purine nucleoside binding;GO:0032549//ribonucleoside binding;GO:0001882//nucleoside binding;GO:0097367//carbohydrate derivative binding;GO:0036094//small molecule binding;GO:009…	GO:0043412//macromolecule modification;GO:0044237//cellular metabolic process;GO:0043170//macromolecule metabolic process;GO:0044260//cellular macromolecule metabolic process;GO:0006793//phosphorus metabolic process;GO:0071704//organic substance metabolic process;GO:0006464//cellular protein modification process;GO:0009987//cellular process;GO:0044267//cellular protein metabolic process;GO:000679…
Unigene0013229	8	45	0.2717	1.3621	2.325746154	2.10E-06	3.26E-05	yes	--	-	-	-	-
Unigene0013235	43	21	1.4506	0.6313	-1.200252098	0.001589523	0.011177006	yes	--	-	-	-	-
Unigene0013258	208	38	6.9532	1.132	-2.618803129	1.88E-33	2.20E-31	yes	short-chain dehydrogenase/reductase SDR isoform 1 [Galdieria sulphuraria]	ko01212//Fatty acid metabolism//Global and Overview//Metabolism;ko00061//Fatty acid biosynthesis//Lipid metabolism//Metabolism;ko01040//Biosynthesis of unsaturated fatty acids//Lipid metabolism//Metabolism;ko00780//Biotin metabolism//Metabolism of cofactors and vitamins//Metabolism	-	-	-
Unigene0013264	69	211	0.8584	2.3392	1.446293235	2.73E-14	1.14E-12	yes	--	-	-	-	-
Unigene0013265	8	35	0.2621	1.0218	1.962923582	0.000275406	0.002520102	yes	--	-	-	-	-
Unigene0013269	4	21	0.3651	1.7082	2.226113325	0.001553398	0.010975296	yes	--	-	-	-	-
Unigene0013292	20	6	0.8659	0.2315	-1.903188229	0.002509385	0.016372503	yes	--	-	-	-	-
Unigene0013318	78	25	2.6495	0.7567	-1.807926777	6.49E-09	1.53E-07	yes	Os09g0544900 [Oryza sativa Japonica Group]	-	-	-	GO:0044699//single-organism process;GO:0008152//metabolic process;GO:0009987//cellular process;GO:0044710//single-organism metabolic process
Unigene0013321	3	21	0.2764	1.7242	2.64109761	0.000491667	0.004144931	yes	--	-	-	-	-
Unigene0013329	2	14	0.1143	0.7129	2.640874317	0.007406097	0.039366386	yes	--	-	-	-	-
Unigene0013341	35	91	0.8716	2.0194	1.212188604	1.47E-05	0.000190549	yes	--	-	-	-	-
Unigene0013350	19	53	0.753	1.8717	1.313627445	0.000783107	0.006196704	yes	--	-	-	-	-
Unigene0013360	2	141	0.0733	4.6078	5.97412109	3.86E-36	4.94E-34	yes	--	-	-	-	-
Unigene0013361	4	23	0.3792	1.9431	2.357329281	0.000537698	0.004463716	yes	ATP-dependent caseinolytic protease/crotonase family protein [Theobroma cacao]	ko00280//Valine, leucine and isoleucine degradation//Amino acid metabolism//Metabolism	-	-	-
Unigene0013372	19	4	1.8488	0.3469	-2.413997419	0.001553398	0.010975296	yes	--	-	-	-	-
Unigene0013382	497	82	9.9616	1.4646	-2.765870781	9.31E-82	3.46E-79	yes	mitochondrial substrate carrier protein [Chlamydomonas reinhardtii]	-	GO:0030054//cell junction;GO:0031967//organelle envelope;GO:0043231//intracellular membrane-bounded organelle;GO:0009526//plastid envelope;GO:0005737//cytoplasm;GO:0043229//intracellular organelle;GO:0044424//intracellular part;GO:0044444//cytoplasmic part;GO:0016020//membrane;GO:0044464//cell part;GO:0043226//organelle;GO:0043227//membrane-bounded organelle;GO:0031975//envelope;GO:0044435//plast…	GO:0022892//substrate-specific transporter activity;GO:0015075//ion transmembrane transporter activity;GO:0005342//organic acid transmembrane transporter activity;GO:0022857//transmembrane transporter activity;GO:0046943//carboxylic acid transmembrane transporter activity;GO:0008509//anion transmembrane transporter activity;GO:0005215//transporter activity;GO:0008514//organic anion transmembrane …	GO:0044763//single-organism cellular process;GO:0006810//transport;GO:0010035//response to inorganic substance;GO:0044237//cellular metabolic process;GO:0042221//response to chemical;GO:0005996//monosaccharide metabolic process;GO:0006090//pyruvate metabolic process;GO:0051234//establishment of localization;GO:0044281//small molecule metabolic process;GO:0006082//organic acid metabolic process;GO…
Unigene0013385	1313	3967	17.1067	46.0579	1.428887152	1.02E-208	1.44E-205	yes	PREDICTED: alpha-dioxygenase 1 [Vitis vinifera]	ko00592//alpha-Linolenic acid metabolism//Lipid metabolism//Metabolism	-	GO:1901363//heterocyclic compound binding;GO:0043169//cation binding;GO:0043167//ion binding;GO:0005488//binding;GO:0016209//antioxidant activity;GO:0016491//oxidoreductase activity;GO:0003824//catalytic activity;GO:0016701//oxidoreductase activity, acting on single donors with incorporation of molecular oxygen;GO:0046906//tetrapyrrole binding;GO:0097159//organic cyclic compound binding	GO:0044249//cellular biosynthetic process;GO:0016043//cellular component organization;GO:0071554//cell wall organization or biogenesis;GO:0042545//cell wall modification;GO:0044281//small molecule metabolic process;GO:0043207//response to external biotic stimulus;GO:0044712//single-organism catabolic process;GO:0051716//cellular response to stimulus;GO:0044248//cellular catabolic process;GO:00463…
Unigene0013394	24	69	0.976	2.5006	1.357321247	3.82E-05	0.000447462	yes	terpene synthase [Actinidia arguta]	-	-	GO:0016835//carbon-oxygen lyase activity;GO:0010333//terpene synthase activity;GO:0043167//ion binding;GO:0043169//cation binding;GO:0005488//binding;GO:0016829//lyase activity;GO:0016838//carbon-oxygen lyase activity, acting on phosphates;GO:0003824//catalytic activity;GO:0046872//metal ion binding	GO:0046246//terpene biosynthetic process;GO:0009058//biosynthetic process;GO:0044255//cellular lipid metabolic process;GO:0044711//single-organism biosynthetic process;GO:0044699//single-organism process;GO:0044249//cellular biosynthetic process;GO:0044237//cellular metabolic process;GO:0044238//primary metabolic process;GO:0044763//single-organism cellular process;GO:1901576//organic substance b…
Unigene0013395	10	33	1.0761	3.1644	1.556119826	0.002915996	0.018553737	yes	--	-	-	-	-
Unigene0013401	18	56	0.7201	1.9964	1.471131637	0.000145535	0.001445558	yes	--	-	-	-	-
Unigene0013408	27	9	1.7496	0.5197	-1.751274161	0.001204993	0.008895107	yes	unnamed protein product [Coffea canephora]	-	-	-	-
Unigene0013411	48	110	1.2393	2.5308	1.030068035	3.03E-05	0.00036271	yes	SMARCA3-like protein 3 [Morus notabilis]	-	-	GO:0043169//cation binding;GO:0043167//ion binding;GO:0003824//catalytic activity;GO:0003676//nucleic acid binding;GO:1901363//heterocyclic compound binding;GO:0016787//hydrolase activity;GO:0005488//binding;GO:0046872//metal ion binding;GO:0016817//hydrolase activity, acting on acid anhydrides;GO:0036094//small molecule binding;GO:0097159//organic cyclic compound binding	-
Unigene0013421	21	6	1.6871	0.4295	-1.973815453	0.001524329	0.010818813	yes	--	-	-	-	-
Unigene0013435	18	49	0.7361	1.7856	1.278435256	0.000771085	0.00611831	yes	--	-	-	-	-
Unigene0013440	4	19	0.2586	1.0948	2.08187316	0.004363941	0.025730423	yes	--	-	-	-	-
Unigene0013449	8	40	0.8768	3.9069	2.155704626	2.54E-05	0.000310508	yes	PREDICTED: F-box protein At5g39250 [Vitis vinifera]	-	-	-	-
Unigene0013450	294	942	9.975	28.4811	1.513616121	1.55E-60	3.72E-58	yes	PREDICTED: E3 ubiquitin-protein ligase RING1-like [Prunus mume]	-	-	-	-
Unigene0013455	0	13	0.001	1.329	10.37612539	0.000489894	0.004139769	yes	--	-	-	-	-
Unigene0013457	23	52	0.7292	1.4691	1.010546135	0.007189241	0.038678631	yes	--	-	-	-	-
Unigene0013483	5	26	0.2286	1.0591	2.211941506	0.000885647	0.006881399	yes	--	-	-	-	-
Unigene0013493	21	72	0.9381	2.8663	1.611375991	1.76E-06	2.78E-05	yes	--	-	-	-	-
Unigene0013504	16	54	1.0323	3.1046	1.588545104	4.58E-05	0.000524606	yes	--	-	-	-	-
Unigene0013518	4	20	0.3867	1.7229	2.155552298	0.00261354	0.016867978	yes	copia LTR rider [Solanum lycopersicum]	ko03018//RNA degradation//Folding, sorting and degradation//Genetic Information Processing;ko03008//Ribosome biogenesis in eukaryotes//Translation//Genetic Information Processing	GO:0005623//cell;GO:0044424//intracellular part;GO:0044464//cell part;GO:0043227//membrane-bounded organelle;GO:0043229//intracellular organelle;GO:0005622//intracellular;GO:0043226//organelle;GO:0043231//intracellular membrane-bounded organelle	GO:0005488//binding;GO:0046872//metal ion binding;GO:0043169//cation binding;GO:0043167//ion binding;GO:0046914//transition metal ion binding;GO:1901363//heterocyclic compound binding;GO:0003676//nucleic acid binding;GO:0097159//organic cyclic compound binding	GO:0044238//primary metabolic process;GO:0071704//organic substance metabolic process;GO:0006139//nucleobase-containing compound metabolic process;GO:0009987//cellular process;GO:0006725//cellular aromatic compound metabolic process;GO:0044260//cellular macromolecule metabolic process;GO:0090304//nucleic acid metabolic process;GO:0034641//cellular nitrogen compound metabolic process;GO:0044237//c…
Unigene0013521	15	88	0.939	4.9089	2.386202715	8.77E-12	2.93E-10	yes	--	-	-	-	-
Unigene0013531	31	89	0.8294	2.1219	1.355216715	3.50E-06	5.21E-05	yes	PREDICTED: L-type lectin-domain containing receptor kinase VII.1-like [Citrus sinensis]	-	GO:0016020//membrane;GO:0031224//intrinsic component of membrane;GO:0044425//membrane part	GO:0032550//purine ribonucleoside binding;GO:0001883//purine nucleoside binding;GO:0097159//organic cyclic compound binding;GO:0003824//catalytic activity;GO:0005488//binding;GO:0016301//kinase activity;GO:0097367//carbohydrate derivative binding;GO:0001882//nucleoside binding;GO:0004672//protein kinase activity;GO:0036094//small molecule binding;GO:0016772//transferase activity, transferring pho…	GO:0071704//organic substance metabolic process;GO:0016310//phosphorylation;GO:0044237//cellular metabolic process;GO:0044238//primary metabolic process;GO:0036211//protein modification process;GO:0043412//macromolecule modification;GO:0008152//metabolic process;GO:0043170//macromolecule metabolic process;GO:0044267//cellular protein metabolic process;GO:0019538//protein metabolic process;GO:0006…
Unigene0013535	22	5	2.3587	0.4777	-2.303815154	0.00091941	0.007104534	yes	--	-	-	-	-
Unigene0013550	2	19	0.2048	1.7334	3.081316989	0.000404902	0.003507696	yes	--	-	-	-	-
Unigene0013560	24	64	2.2252	5.2879	1.248759883	0.000230667	0.002164009	yes	Late embryogenesis abundant hydroxyproline-rich glycofamily protein [Theobroma cacao]	-	-	-	-
Unigene0013566	12	43	0.654	2.0883	1.67496644	0.000178556	0.001732224	yes	--	-	-	-	-
Unigene0013572	20	63	1.0202	2.8638	1.489078736	3.35E-05	0.000397058	yes	--	-	-	-	-
Unigene0013576	60	218	1.1204	3.6274	1.694921954	2.13E-18	1.20E-16	yes	PREDICTED: callose synthase 3 [Jatropha curcas]	-	GO:0016020//membrane;GO:0071944//cell periphery;GO:0031224//intrinsic component of membrane;GO:0005623//cell;GO:0044459//plasma membrane part;GO:0044425//membrane part;GO:0005886//plasma membrane;GO:0044464//cell part	GO:0003824//catalytic activity;GO:0016740//transferase activity;GO:0046527//glucosyltransferase activity;GO:0008194//UDP-glycosyltransferase activity;GO:0016758//transferase activity, transferring hexosyl groups;GO:0035251//UDP-glucosyltransferase activity;GO:0016757//transferase activity, transferring glycosyl groups	GO:0051273//beta-glucan metabolic process;GO:0044042//glucan metabolic process;GO:0050793//regulation of developmental process;GO:0009987//cellular process;GO:0044262//cellular carbohydrate metabolic process;GO:0005976//polysaccharide metabolic process;GO:0044238//primary metabolic process;GO:0071704//organic substance metabolic process;GO:0044260//cellular macromolecule metabolic process;GO:0006…
Unigene0013586	120	319	3.1703	7.5102	1.244231961	4.78E-17	2.46E-15	yes	PREDICTED: callose synthase 3 [Beta vulgaris subsp. vulgaris]	-	GO:0016020//membrane	-	-
Unigene0013589	14	3	1.4534	0.2775	-2.388872135	0.007563544	0.039970996	yes	--	-	-	-	-
Unigene0013605	18	6	1.5077	0.4479	-1.75110082	0.006642077	0.036195229	yes	--	-	-	-	-
Unigene0013613	21	51	0.5558	1.2028	1.113759033	0.002993525	0.018945658	yes	PREDICTED: mitogen-activated protein kinase kinase kinase NPK1-like [Vitis vinifera]	-	-	GO:0016740//transferase activity;GO:0004672//protein kinase activity;GO:0016772//transferase activity, transferring phosphorus-containing groups;GO:1901363//heterocyclic compound binding;GO:0016301//kinase activity;GO:0005488//binding;GO:0003824//catalytic activity;GO:0016773//phosphotransferase activity, alcohol group as acceptor;GO:0036094//small molecule binding;GO:0097159//organic cyclic comp…	GO:0006793//phosphorus metabolic process;GO:0006796//phosphate-containing compound metabolic process;GO:0008152//metabolic process;GO:0044237//cellular metabolic process;GO:0009987//cellular process
Unigene0013623	0	12	0.001	0.9671	9.917521265	0.00097925	0.007428409	yes	PREDICTED: zinc finger MYM-type protein 1-like [Malus domestica]	-	-	GO:0005488//binding	-
Unigene0013635	4	30	0.3313	2.2141	2.740510274	3.91E-05	0.000456366	yes	--	-	-	-	-
Unigene0013643	3	17	0.2799	1.4135	2.336288491	0.004442811	0.026076205	yes	Retrovirus-related Pol polyprotein from transposon TNT 1-94 [Morus notabilis]	-	-	GO:0005488//binding	GO:0008152//metabolic process
Unigene0013659	33	91	1.4081	3.4601	1.297063939	5.17E-06	7.42E-05	yes	PREDICTED: probable calcium-binding protein CML25 [Nicotiana sylvestris]	ko04626//Plant-pathogen interaction//Environmental adaptation//Organismal Systems	GO:0043227//membrane-bounded organelle;GO:0043229//intracellular organelle;GO:0005623//cell;GO:0044424//intracellular part;GO:0043231//intracellular membrane-bounded organelle;GO:0044464//cell part;GO:0005622//intracellular;GO:0043226//organelle	GO:0043167//ion binding;GO:0005488//binding;GO:0046872//metal ion binding;GO:0043169//cation binding	GO:0048856//anatomical structure development;GO:0032502//developmental process;GO:0009987//cellular process;GO:0030154//cell differentiation;GO:0048588//developmental cell growth;GO:0016049//cell growth;GO:0022414//reproductive process;GO:0044699//single-organism process;GO:0040007//growth;GO:0044767//single-organism developmental process;GO:0000003//reproduction;GO:0003006//developmental process…
Unigene0013688	92	44	5.796	2.4702	-1.23042974	2.26E-06	3.49E-05	yes	--	-	-	-	-
Unigene0013744	22	72	0.6785	1.9788	1.544205084	3.47E-06	5.17E-05	yes	--	-	-	-	-
Unigene0013745	19	3	1.9054	0.2681	-2.82925077	0.000491667	0.004144931	yes	PREDICTED: elongation factor 2-like, partial [Nicotiana sylvestris]	-	-	GO:0003723//RNA binding;GO:0001883//purine nucleoside binding;GO:0008135//translation factor activity, RNA binding;GO:0005488//binding;GO:0016462//pyrophosphatase activity;GO:0003824//catalytic activity;GO:0016818//hydrolase activity, acting on acid anhydrides, in phosphorus-containing anhydrides;GO:0036094//small molecule binding;GO:0016817//hydrolase activity, acting on acid anhydrides;GO:00036…	GO:0043170//macromolecule metabolic process;GO:0009987//cellular process;GO:0009058//biosynthetic process;GO:0044249//cellular biosynthetic process;GO:0034645//cellular macromolecule biosynthetic process;GO:0009059//macromolecule biosynthetic process;GO:0071704//organic substance metabolic process;GO:0044237//cellular metabolic process;GO:0008152//metabolic process;GO:1901576//organic substance b…
Unigene0013778	21	4	1.8428	0.3128	-2.558587085	0.000537698	0.004463716	yes	PREDICTED: nodulation-signaling pathway 2 protein-like [Vitis vinifera]	-	-	-	GO:0060255//regulation of macromolecule metabolic process;GO:0044237//cellular metabolic process;GO:0019222//regulation of metabolic process;GO:0043170//macromolecule metabolic process;GO:0034645//cellular macromolecule biosynthetic process;GO:0050789//regulation of biological process;GO:0009987//cellular process;GO:1901576//organic substance biosynthetic process;GO:0010468//regulation of gene ex…
Unigene0013785	10	32	0.3854	1.099	1.51176291	0.004362895	0.025730423	yes	gag-pol polyprotein [Vitis vinifera]	-	-	-	-
Unigene0013818	55	27	2.9538	1.2922	-1.192742765	0.000388827	0.003395655	yes	PREDICTED: TPR repeat-containing thioredoxin TTL1 [Fragaria vesca subsp. vesca]	-	-	-	-
Unigene0013830	1	15	0.0954	1.2754	3.74081671	0.000980413	0.007428409	yes	--	-	-	-	-
Unigene0013832	11	0	1.2102	0.001	-10.24102977	0.00097925	0.007428409	yes	--	-	-	-	-
Unigene0013846	9	29	1.0167	2.9193	1.521728433	0.005138664	0.029497086	yes	--	-	-	-	-
Unigene0013847	23	58	1.0091	2.2677	1.168160645	0.001076889	0.008063482	yes	--	-	-	-	-
Unigene0013932	0	9	0.001	0.8991	9.812337774	0.003913285	0.023646536	yes	--	-	-	-	-
Unigene0013936	19	71	0.9065	3.0185	1.735452876	6.32E-07	1.08E-05	yes	--	-	-	-	-
Unigene0013954	42	15	3.2417	1.0317	-1.651727063	0.000102761	0.001072035	yes	PREDICTED: 60S ribosomal protein L19-2 [Camelina sativa]	ko03010//Ribosome//Translation//Genetic Information Processing	GO:0044424//intracellular part;GO:0043229//intracellular organelle;GO:0044446//intracellular organelle part;GO:0016020//membrane;GO:0043228//non-membrane-bounded organelle;GO:0032991//macromolecular complex;GO:0044464//cell part;GO:0015934//large ribosomal subunit;GO:1990904//ribonucleoprotein complex;GO:0005622//intracellular;GO:0030529//intracellular ribonucleoprotein complex;GO:0043226//organe…	GO:0005198//structural molecule activity	GO:1902589//single-organism organelle organization;GO:0036211//protein modification process;GO:0044710//single-organism metabolic process;GO:0090407//organophosphate biosynthetic process;GO:0018130//heterocycle biosynthetic process;GO:0044271//cellular nitrogen compound biosynthetic process;GO:0043412//macromolecule modification;GO:0006221//pyrimidine nucleotide biosynthetic process;GO:0044249//c…
Unigene0013958	3	17	0.3019	1.5244	2.336098851	0.004442811	0.026076205	yes	Retrovirus-related Pol polyprotein from transposon TNT 1-94 [Morus notabilis]	-	-	GO:0043167//ion binding;GO:0097159//organic cyclic compound binding;GO:0043169//cation binding;GO:0005488//binding;GO:0046914//transition metal ion binding;GO:0046872//metal ion binding	GO:0044238//primary metabolic process;GO:0034641//cellular nitrogen compound metabolic process;GO:0044260//cellular macromolecule metabolic process;GO:0006259//DNA metabolic process;GO:0009987//cellular process;GO:0046483//heterocycle metabolic process;GO:1901360//organic cyclic compound metabolic process;GO:0006807//nitrogen compound metabolic process;GO:0006725//cellular aromatic compound metab…
Unigene0013966	4	18	0.3304	1.3247	2.003380083	0.007226519	0.038709879	yes	--	-	-	-	-
Unigene0013993	20	7	1.3311	0.4152	-1.68074061	0.005957079	0.033399531	yes	--	-	-	-	-
Unigene0013997	5	25	0.3622	1.6139	2.155692738	0.001442216	0.010358998	yes	--	-	-	-	-
Unigene0014014	44	24	3.6036	1.7516	-1.040765526	0.004975544	0.02867301	yes	--	-	-	-	-
Unigene0014015	94	13	4.4062	0.543	-3.020510878	1.60E-18	9.16E-17	yes	PREDICTED: aspartic proteinase [Nicotiana sylvestris]	-	-	GO:0008233//peptidase activity;GO:0016787//hydrolase activity;GO:0003824//catalytic activity	GO:0008152//metabolic process;GO:0071704//organic substance metabolic process;GO:0044238//primary metabolic process
Unigene0014017	0	10	0.001	0.906	9.82336724	0.001957522	0.013256819	yes	--	-	-	-	-
Unigene0014048	8	44	0.3792	1.8586	2.293185444	3.48E-06	5.17E-05	yes	--	-	-	-	-
Unigene0014074	37	12	3.5419	1.0237	-1.790730492	9.20E-05	0.000970483	yes	elongation factor EF-2 [Galdieria sulphuraria]	-	-	GO:0036094//small molecule binding;GO:0016817//hydrolase activity, acting on acid anhydrides;GO:0003723//RNA binding;GO:0001883//purine nucleoside binding;GO:0016818//hydrolase activity, acting on acid anhydrides, in phosphorus-containing anhydrides;GO:0032550//purine ribonucleoside binding;GO:0003676//nucleic acid binding;GO:0001882//nucleoside binding;GO:0032549//ribonucleoside binding;GO:00171…	GO:1901576//organic substance biosynthetic process;GO:0009987//cellular process;GO:0071704//organic substance metabolic process;GO:0008152//metabolic process;GO:0043170//macromolecule metabolic process;GO:0009059//macromolecule biosynthetic process;GO:0044260//cellular macromolecule metabolic process;GO:0009058//biosynthetic process;GO:0044249//cellular biosynthetic process;GO:0044237//cellular m…
Unigene0014099	0	14	0.001	0.9604	9.907491593	0.000245094	0.002276207	yes	--	-	-	-	-
Unigene0014120	5	31	0.3269	1.806	2.465876611	7.06E-05	0.000766616	yes	--	-	-	-	-
Unigene0014121	101	250	10.1982	22.4949	1.141283417	5.44E-12	1.86E-10	yes	--	-	-	-	-
Unigene0014123	25	10	2.4327	0.8671	-1.488288129	0.006030945	0.033695392	yes	--	-	-	-	-
Unigene0014126	20	61	0.4926	1.3389	1.442559679	7.24E-05	0.000784288	yes	PREDICTED: valine--tRNA ligase, mitochondrial isoform X1 [Jatropha curcas]	ko00970//Aminoacyl-tRNA biosynthesis//Translation//Genetic Information Processing	-	GO:0003824//catalytic activity;GO:0097367//carbohydrate derivative binding;GO:0032549//ribonucleoside binding;GO:0016876//ligase activity, forming aminoacyl-tRNA and related compounds;GO:0036094//small molecule binding;GO:0001883//purine nucleoside binding;GO:0016874//ligase activity;GO:1901363//heterocyclic compound binding;GO:0005488//binding;GO:0032550//purine ribonucleoside binding;GO:0001882…	GO:0043170//macromolecule metabolic process;GO:0010467//gene expression;GO:0044710//single-organism metabolic process;GO:0044699//single-organism process;GO:0016070//RNA metabolic process;GO:0043039//tRNA aminoacylation;GO:0044281//small molecule metabolic process;GO:0008152//metabolic process;GO:0006399//tRNA metabolic process;GO:0019752//carboxylic acid metabolic process;GO:0006520//cellular am…
Unigene0014173	29	1	1.549	0.0476	-5.02423176	3.04E-08	6.52E-07	yes	PREDICTED: 60S ribosomal protein L17-1 isoform X1 [Pyrus x bretschneideri]	ko03010//Ribosome//Translation//Genetic Information Processing	GO:0043232//intracellular non-membrane-bounded organelle;GO:0005623//cell;GO:0044424//intracellular part;GO:0005737//cytoplasm;GO:0005622//intracellular;GO:0030529//intracellular ribonucleoprotein complex;GO:0005840//ribosome;GO:0044464//cell part;GO:0043229//intracellular organelle;GO:0032991//macromolecular complex;GO:1990904//ribonucleoprotein complex;GO:0044444//cytoplasmic part;GO:0043226//o…	-	-
Unigene0014178	104	16	9.3486	1.2817	-2.866691712	2.59E-19	1.56E-17	yes	--	-	-	-	-
Unigene0014196	33	108	0.8135	2.3726	1.544254644	1.27E-08	2.88E-07	yes	--	-	-	-	-
Unigene0014199	67	26	3.6114	1.2489	-1.531900258	2.32E-06	3.57E-05	yes	Cyclin-D2-2 [Gossypium arboreum]	-	GO:0005622//intracellular;GO:0005623//cell;GO:0043227//membrane-bounded organelle;GO:0043226//organelle;GO:0043229//intracellular organelle;GO:0044424//intracellular part;GO:0043231//intracellular membrane-bounded organelle;GO:0044464//cell part	-	GO:0044699//single-organism process;GO:0044763//single-organism cellular process;GO:0009987//cellular process
Unigene0014205	3	24	0.2106	1.5014	2.833731047	8.88E-05	0.00094116	yes	--	-	-	-	-
Unigene0014206	41	12	3.3767	0.8807	-1.938891439	1.44E-05	0.000186298	yes	fkbp-type peptidyl-prolyl cis-trans isomerase [Micromonas sp. RCC299]	-	-	-	-
Unigene0014210	18	45	1.0245	2.2825	1.155694876	0.003202173	0.02009739	yes	PREDICTED: pentatricopeptide repeat-containing protein At5g44230 [Vitis vinifera]	-	-	-	-
Unigene0014239	17	41	0.9493	2.0402	1.103774598	0.007592396	0.04007795	yes	PREDICTED: uncharacterized protein LOC104246970 [Nicotiana sylvestris]	-	-	-	-
Unigene0014253	21	6	2.2034	0.561	-1.973658746	0.001524329	0.010818813	yes	--	-	-	-	-
Unigene0014259	10	43	0.8056	3.0868	1.937976422	3.67E-05	0.000431069	yes	cell wall-associated hydrolase [Phaseolus vulgaris]	-	-	-	-
Unigene0014268	11	49	0.5308	2.1071	1.989018508	5.28E-06	7.55E-05	yes	--	-	-	-	-
Unigene0014316	9	28	0.8787	2.436	1.471071534	0.007686922	0.040501009	yes	--	-	-	-	-
Unigene0014328	12	33	0.6229	1.5265	1.293155112	0.009637793	0.048531356	yes	--	-	-	-	-
Unigene0014347	44	110	1.392	3.101	1.155574315	3.15E-06	4.73E-05	yes	PREDICTED: transcription factor bHLH149-like [Nicotiana tomentosiformis]	-	-	-	-
Unigene0014357	43	20	1.9997	0.8288	-1.270687671	0.001589523	0.011177006	yes	PREDICTED: probable leucine-rich repeat receptor-like protein kinase IMK3 [Jatropha curcas]	-	GO:0016020//membrane;GO:0031224//intrinsic component of membrane;GO:0044425//membrane part	GO:0016772//transferase activity, transferring phosphorus-containing groups;GO:0032549//ribonucleoside binding;GO:0001882//nucleoside binding;GO:0004672//protein kinase activity;GO:0097159//organic cyclic compound binding;GO:0097367//carbohydrate derivative binding;GO:0016773//phosphotransferase activity, alcohol group as acceptor;GO:1901363//heterocyclic compound binding;GO:0032550//purine ribon…	GO:0036211//protein modification process;GO:0016310//phosphorylation;GO:0043412//macromolecule modification;GO:0044260//cellular macromolecule metabolic process;GO:0044267//cellular protein metabolic process;GO:0044763//single-organism cellular process;GO:0044238//primary metabolic process;GO:0019538//protein metabolic process;GO:0044237//cellular metabolic process;GO:0006796//phosphate-containin…
Unigene0014364	21	50	0.649	1.377	1.085238176	0.004130058	0.024688758	yes	--	-	-	-	-
Unigene0014367	37	17	2.5668	1.051	-1.288208219	0.002702827	0.017354235	yes	ribosomal protein l12 [Nannochloropsis gaditana]	ko03010//Ribosome//Translation//Genetic Information Processing	GO:0043229//intracellular organelle;GO:0043232//intracellular non-membrane-bounded organelle;GO:0015934//large ribosomal subunit;GO:0044422//organelle part;GO:0005911//cell-cell junction;GO:0005840//ribosome;GO:0044444//cytoplasmic part;GO:0005623//cell;GO:1990904//ribonucleoprotein complex;GO:0044391//ribosomal subunit;GO:0043231//intracellular membrane-bounded organelle;GO:0030529//intracellula…	GO:0005198//structural molecule activity;GO:0003676//nucleic acid binding;GO:0046872//metal ion binding;GO:0097159//organic cyclic compound binding;GO:0043169//cation binding;GO:0005488//binding;GO:0003723//RNA binding;GO:0043167//ion binding;GO:1901363//heterocyclic compound binding;GO:0046914//transition metal ion binding	GO:0071704//organic substance metabolic process;GO:0008152//metabolic process;GO:0046483//heterocycle metabolic process;GO:0006807//nitrogen compound metabolic process;GO:0009987//cellular process;GO:0006139//nucleobase-containing compound metabolic process;GO:0090304//nucleic acid metabolic process;GO:0044238//primary metabolic process;GO:0010467//gene expression;GO:0071840//cellular component o…
Unigene0014414	20	48	1.8256	3.9045	1.096767116	0.004975544	0.02867301	yes	--	-	-	-	-
Unigene0014426	52	123	1.2404	2.6146	1.075784819	4.48E-06	6.51E-05	yes	PREDICTED: probable starch synthase 4, chloroplastic/amyloplastic isoform X2 [Populus euphratica]	-	-	-	GO:0008152//metabolic process;GO:0044238//primary metabolic process;GO:0071704//organic substance metabolic process;GO:0009987//cellular process
Unigene0014427	137	310	2.8326	5.7117	1.011793317	2.90E-12	1.02E-10	yes	PREDICTED: helicase protein MOM1 isoform X1 [Vitis vinifera]	-	-	-	-
Unigene0014442	34	80	0.9457	1.9829	1.068157421	0.000321724	0.002873415	yes	Nudix hydrolase 10 -like protein [Gossypium arboreum]	-	-	GO:0003824//catalytic activity	-
Unigene0014447	21	7	1.4466	0.4297	-1.751264375	0.003742364	0.022899077	yes	PREDICTED: vitellogenin-A2-like [Citrus sinensis]	-	-	-	-
Unigene0014457	2	16	0.204	1.4546	2.833981424	0.002359203	0.015548103	yes	--	-	-	-	-
Unigene0014464	17	4	1.8095	0.3794	-2.253799524	0.004363941	0.025730423	yes	probable dehydrogenase [Chondrus crispus]	-	-	-	-
Unigene0014478	3	22	0.3104	2.0282	2.70799946	0.000279321	0.002543743	yes	--	-	-	-	-
Unigene0014484	9	33	0.6441	2.1045	1.708120913	0.00146635	0.010497824	yes	--	-	-	-	-
Unigene0014485	6	32	0.5477	2.603	2.248717526	0.000117812	0.001202909	yes	--	-	-	-	-
Unigene0014499	51	116	5.4089	10.9633	1.019274991	2.40E-05	0.000295487	yes	TMV resistance protein N [Medicago truncatula]	-	-	GO:0097159//organic cyclic compound binding;GO:0043167//ion binding;GO:0005488//binding;GO:1901363//heterocyclic compound binding	GO:0009987//cellular process;GO:1901360//organic cyclic compound metabolic process;GO:0006259//DNA metabolic process;GO:0008152//metabolic process;GO:0046483//heterocycle metabolic process;GO:0071704//organic substance metabolic process;GO:0043170//macromolecule metabolic process;GO:0090304//nucleic acid metabolic process;GO:0044238//primary metabolic process;GO:0006725//cellular aromatic compoun…
Unigene0014511	15	47	0.8505	2.3748	1.481422877	0.000269861	0.002479116	yes	--	-	-	-	-
Unigene0014516	13	35	0.8138	1.9524	1.262502471	0.00801499	0.041562443	yes	--	-	-	-	-
Unigene0014519	436	1181	8.1827	19.7515	1.271313356	1.44E-57	3.23E-55	yes	PREDICTED: protein translation factor SUI1 homolog [Nelumbo nucifera]	ko03013//RNA transport//Translation//Genetic Information Processing	-	GO:0097159//organic cyclic compound binding;GO:0003723//RNA binding;GO:1901363//heterocyclic compound binding;GO:0005488//binding;GO:0008135//translation factor activity, RNA binding;GO:0003676//nucleic acid binding	GO:0010467//gene expression;GO:0043043//peptide biosynthetic process;GO:0044267//cellular protein metabolic process;GO:0043170//macromolecule metabolic process;GO:0044249//cellular biosynthetic process;GO:0006518//peptide metabolic process;GO:1901564//organonitrogen compound metabolic process;GO:0071704//organic substance metabolic process;GO:0044260//cellular macromolecule metabolic process;GO:0…
Unigene0014544	34	168	1.104	4.8613	2.138601996	7.54E-19	4.40E-17	yes	PREDICTED: auxin transport protein BIG [Vitis vinifera]	-	-	GO:0046872//metal ion binding;GO:0043167//ion binding;GO:0005488//binding;GO:0043169//cation binding	GO:0009791//post-embryonic development;GO:0007275//multicellular organism development;GO:0009987//cellular process;GO:0009653//anatomical structure morphogenesis;GO:0044707//single-multicellular organism process;GO:0048856//anatomical structure development;GO:0032501//multicellular organismal process;GO:0044699//single-organism process;GO:0050896//response to stimulus;GO:0044767//single-organism …
Unigene0014546	77	36	4.3997	1.8331	-1.263119664	8.48E-06	0.000115802	yes	PREDICTED: auxin transport protein BIG isoform X3 [Populus euphratica]	-	GO:0044464//cell part;GO:0016020//membrane;GO:0005622//intracellular;GO:0031224//intrinsic component of membrane;GO:0005737//cytoplasm;GO:0044424//intracellular part;GO:0005911//cell-cell junction;GO:0044444//cytoplasmic part;GO:0005623//cell;GO:0030054//cell junction;GO:0044425//membrane part	GO:0016740//transferase activity;GO:0046914//transition metal ion binding;GO:0005488//binding;GO:0003824//catalytic activity;GO:0046872//metal ion binding;GO:0019787//ubiquitin-like protein transferase activity;GO:0043169//cation binding;GO:0043167//ion binding	GO:0009314//response to radiation;GO:0051704//multi-organism process;GO:0042221//response to chemical;GO:0065007//biological regulation;GO:0051707//response to other organism;GO:0003006//developmental process involved in reproduction;GO:0048856//anatomical structure development;GO:0010033//response to organic substance;GO:0071495//cellular response to endogenous stimulus;GO:0010817//regulation of…
Unigene0014585	169	585	3.1738	9.79	1.625097642	3.94E-43	6.30E-41	yes	PREDICTED: probable WRKY transcription factor 70-like [Citrus sinensis]	-	-	GO:1901363//heterocyclic compound binding;GO:0097159//organic cyclic compound binding;GO:0005488//binding	-
Unigene0014591	62	191	1.3132	3.6051	1.456952623	2.57E-13	9.94E-12	yes	peptidase M50 family protein [Populus trichocarpa]	-	-	GO:0046872//metal ion binding;GO:0005488//binding;GO:0043167//ion binding;GO:0043169//cation binding	-
Unigene0014595	109	435	1.6738	5.9527	1.830417036	1.85E-38	2.55E-36	yes	--	-	-	-	-
Unigene0014627	743	2697	13.4479	43.4997	1.69362455	5.88E-183	7.40E-180	yes	Ca2+/H+ exchanger family protein [Populus trichocarpa]	-	GO:0016020//membrane;GO:0044425//membrane part;GO:0031224//intrinsic component of membrane	GO:0015368//calcium:cation antiporter activity;GO:0022890//inorganic cation transmembrane transporter activity;GO:0015291//secondary active transmembrane transporter activity;GO:0022892//substrate-specific transporter activity;GO:0015075//ion transmembrane transporter activity;GO:0015297//antiporter activity;GO:0099516//ion antiporter activity;GO:0022891//substrate-specific transmembrane transpor…	GO:0044765//single-organism transport;GO:0030001//metal ion transport;GO:0009987//cellular process;GO:1902578//single-organism localization;GO:0044699//single-organism process;GO:0051179//localization;GO:0072511//divalent inorganic cation transport;GO:0006812//cation transport;GO:0070838//divalent metal ion transport;GO:0006811//ion transport;GO:0006810//transport;GO:0006816//calcium ion transpor…
Unigene0014644	54	579	0.8753	8.3632	3.256205589	1.66E-96	7.97E-94	yes	--	-	-	-	-
Unigene0014686	11	40	0.6273	2.0328	1.696240813	0.000311016	0.002795515	yes	--	-	-	-	-
Unigene0014688	49	12	3.7919	0.8275	-2.196089701	2.89E-07	5.25E-06	yes	60S ribosomal protein L30 [Monoraphidium neglectum]	ko03010//Ribosome//Translation//Genetic Information Processing	GO:0044464//cell part;GO:0044424//intracellular part;GO:0030529//intracellular ribonucleoprotein complex;GO:0032991//macromolecular complex;GO:0005622//intracellular;GO:0005623//cell;GO:1990904//ribonucleoprotein complex	GO:0005198//structural molecule activity	GO:0008152//metabolic process;GO:0010467//gene expression;GO:0043170//macromolecule metabolic process;GO:0071704//organic substance metabolic process
Unigene0014722	41	100	1.5518	3.3728	1.120004141	1.94E-05	0.000244299	yes	PREDICTED: TMV resistance protein N-like [Malus domestica]	-	-	-	-
Unigene0014732	1	12	0.085	0.9086	3.418110559	0.006362167	0.034978025	yes	PREDICTED: TMV resistance protein N-like [Prunus mume]	-	-	GO:1901363//heterocyclic compound binding;GO:0001882//nucleoside binding;GO:0097159//organic cyclic compound binding;GO:0036094//small molecule binding;GO:0001883//purine nucleoside binding;GO:0005488//binding;GO:0032550//purine ribonucleoside binding;GO:0097367//carbohydrate derivative binding;GO:0032549//ribonucleoside binding	GO:0065007//biological regulation;GO:0050789//regulation of biological process;GO:0050794//regulation of cellular process
Unigene0014733	27	73	1.0714	2.5814	1.26865651	6.84E-05	0.000745873	yes	PREDICTED: TMV resistance protein N-like [Prunus mume]	-	-	-	-
Unigene0014747	1	27	0.0857	2.0622	4.588745243	4.24E-07	7.47E-06	yes	PREDICTED: probable calcium-binding protein CML45 [Pyrus x bretschneideri]	ko04626//Plant-pathogen interaction//Environmental adaptation//Organismal Systems;ko04070//Phosphatidylinositol signaling system//Signal transduction//Environmental Information Processing	-	GO:0005488//binding;GO:0043167//ion binding;GO:0046872//metal ion binding;GO:0043169//cation binding	-
Unigene0014781	119	297	4.6533	10.3493	1.153207085	2.69E-14	1.12E-12	yes	PREDICTED: ATP-citrate synthase beta chain protein 2 [Nelumbo nucifera]	ko00020//Citrate cycle (TCA cycle)//Carbohydrate metabolism//Metabolism	-	GO:0016740//transferase activity;GO:0016746//transferase activity, transferring acyl groups;GO:0016877//ligase activity, forming carbon-sulfur bonds;GO:0016878//acid-thiol ligase activity;GO:0016405//CoA-ligase activity;GO:0016874//ligase activity;GO:0046912//transferase activity, transferring acyl groups, acyl groups converted into alkyl on transfer;GO:0003824//catalytic activity;GO:0004774//suc…	GO:0005975//carbohydrate metabolic process;GO:0008152//metabolic process;GO:0071704//organic substance metabolic process;GO:0044238//primary metabolic process
Unigene0014785	36	86	1.7092	3.6386	1.090062239	0.000120977	0.001231229	yes	PREDICTED: disease resistance protein RPM1 [Vitis vinifera]	ko04626//Plant-pathogen interaction//Environmental adaptation//Organismal Systems	-	-	-
Unigene0014819	11	36	0.6886	2.0082	1.544164871	0.001661307	0.011628279	yes	--	-	-	-	-
Unigene0014831	70	172	4.1195	9.0202	1.130690179	1.04E-08	2.38E-07	yes	--	-	-	-	-
Unigene0014845	69	18	2.3794	0.5531	-2.104985576	1.29E-09	3.31E-08	yes	--	-	-	-	-
Unigene0014852	23	53	1.642	3.3717	1.03802205	0.005312131	0.030276826	yes	--	-	-	-	-
Unigene0014884	28	74	1.1743	2.7657	1.235843651	8.17E-05	0.000872269	yes	--	-	-	-	-
Unigene0014885	41	23	0.77	0.3849	-1.000374775	0.008247832	0.042500083	yes	--	-	-	-	-
Unigene0014929	11	36	1.3457	3.9247	1.544225558	0.001661307	0.011628279	yes	PREDICTED: serine/threonine-protein phosphatase 7 long form homolog [Sesamum indicum]	-	-	-	-
Unigene0014940	26	8	0.8112	0.2224	-1.866900864	0.000829453	0.006515263	yes	PREDICTED: serine/arginine-rich splicing factor RSZ22A-like isoform X2 [Jatropha curcas]	ko03040//Spliceosome//Transcription//Genetic Information Processing	-	GO:0043167//ion binding;GO:0036094//small molecule binding;GO:0005488//binding;GO:0043169//cation binding;GO:0046872//metal ion binding;GO:0046914//transition metal ion binding;GO:0097159//organic cyclic compound binding	-
Unigene0014957	0	9	0.001	0.5853	9.193032468	0.003913285	0.023646536	yes	--	-	-	-	-
Unigene0014992	517	1256	4.9815	10.7844	1.114293784	1.83E-49	3.43E-47	yes	PREDICTED: TMV resistance protein N-like [Jatropha curcas]	-	-	GO:1901363//heterocyclic compound binding;GO:0097159//organic cyclic compound binding;GO:0097367//carbohydrate derivative binding;GO:0001882//nucleoside binding;GO:0036094//small molecule binding;GO:0032549//ribonucleoside binding;GO:0005488//binding;GO:0032550//purine ribonucleoside binding;GO:0001883//purine nucleoside binding	-
Unigene0015108	130	329	1.4361	3.2387	1.173258626	5.81E-16	2.76E-14	yes	--	-	-	-	-
Unigene0015115	4	23	0.2457	1.259	2.35730852	0.000537698	0.004463716	yes	Disease resistance protein [Morus notabilis]	ko04626//Plant-pathogen interaction//Environmental adaptation//Organismal Systems	-	GO:0097159//organic cyclic compound binding;GO:0036094//small molecule binding;GO:0005488//binding;GO:1901363//heterocyclic compound binding	-
Unigene0015117	64	164	2.0943	4.7824	1.191266685	7.78E-09	1.81E-07	yes	PREDICTED: probable peptide/nitrate transporter At3g53960-like [Solanum tuberosum]	-	GO:0016020//membrane;GO:0044425//membrane part;GO:0031224//intrinsic component of membrane	-	GO:0071702//organic substance transport;GO:0051179//localization;GO:0042886//amide transport;GO:1902578//single-organism localization;GO:0071705//nitrogen compound transport;GO:0015833//peptide transport;GO:0044765//single-organism transport;GO:0006810//transport;GO:0044699//single-organism process;GO:0051234//establishment of localization
Unigene0015130	31	14	1.9656	0.791	-1.313220163	0.004579326	0.026752434	yes	--	-	-	-	-
Unigene0015177	32	127	0.8169	2.889	1.822338816	3.27E-12	1.14E-10	yes	PREDICTED: bark storage protein A [Vitis vinifera]	-	-	-	GO:0006725//cellular aromatic compound metabolic process;GO:0034641//cellular nitrogen compound metabolic process;GO:0044281//small molecule metabolic process;GO:0006807//nitrogen compound metabolic process;GO:0044237//cellular metabolic process;GO:0009987//cellular process;GO:1901360//organic cyclic compound metabolic process;GO:0006139//nucleobase-containing compound metabolic process;GO:004471…
Unigene0015193	319	1507	10.9493	46.0942	2.073746589	7.54E-144	6.25E-141	yes	late embryogenesis abundant protein 3L-1 [Camellia sinensis]	-	-	-	-
Unigene0015203	31	74	1.1599	2.4674	1.088991186	0.000352974	0.003114054	yes	PREDICTED: 65-kDa microtubule-associated protein 3 [Nelumbo nucifera]	-	-	GO:0005488//binding	GO:0009987//cellular process;GO:0044699//single-organism process;GO:0044763//single-organism cellular process
Unigene0015244	100	226	1.9271	3.881	1.009996996	2.35E-09	5.86E-08	yes	Thiazole synthase [Gossypium arboreum]	-	-	-	-
Unigene0015245	46	117	0.9152	2.0743	1.180465605	1.89E-06	2.96E-05	yes	--	-	-	-	-
Unigene0015247	56	30	1.7986	0.8586	-1.066816296	0.001197376	0.008855366	yes	--	-	-	-	-
Unigene0015301	30	68	2.3277	4.7017	1.014277356	0.001078966	0.008075645	yes	PREDICTED: kinesin-like protein KIN12B [Vitis vinifera]	-	-	GO:0005488//binding	GO:0050794//regulation of cellular process;GO:0019219//regulation of nucleobase-containing compound metabolic process;GO:0034641//cellular nitrogen compound metabolic process;GO:0071704//organic substance metabolic process;GO:0044237//cellular metabolic process;GO:0010556//regulation of macromolecule biosynthetic process;GO:0065007//biological regulation;GO:0008152//metabolic process;GO:0016458//…
Unigene0015307	16	52	0.6436	1.8639	1.534088229	6.92E-05	0.000753637	yes	PREDICTED: kinesin-like protein KIN12B [Vitis vinifera]	-	-	GO:0005488//binding	GO:0050794//regulation of cellular process;GO:0031326//regulation of cellular biosynthetic process;GO:0010605//negative regulation of macromolecule metabolic process;GO:0006259//DNA metabolic process;GO:0050789//regulation of biological process;GO:0080090//regulation of primary metabolic process;GO:0010629//negative regulation of gene expression;GO:0044237//cellular metabolic process;GO:0008152//…
Unigene0015328	38	111	0.9021	2.3482	1.380196017	8.99E-08	1.78E-06	yes	PREDICTED: protein CHROMATIN REMODELING 5 isoform X4 [Vitis vinifera]	-	-	GO:0097159//organic cyclic compound binding;GO:1901363//heterocyclic compound binding;GO:0005488//binding	-
Unigene0015338	491	1153	6.3662	13.3219	1.065295471	8.23E-43	1.30E-40	yes	PREDICTED: probable leucine-rich repeat receptor-like protein kinase At2g33170 [Vitis vinifera]	-	-	-	-
Unigene0015341	40	12	1.7293	0.4623	-1.903286903	2.30E-05	0.000284127	yes	PREDICTED: stellacyanin-like [Jatropha curcas]	-	-	-	-
Unigene0015371	0	9	0.001	0.8537	9.737585369	0.003913285	0.023646536	yes	--	-	-	-	-
Unigene0015378	2131	6079	24.7267	62.857	1.346003706	6.75E-260	1.31E-256	yes	PREDICTED: probable mitochondrial chaperone BCS1-B [Vitis vinifera]	-	-	GO:0097159//organic cyclic compound binding;GO:0032549//ribonucleoside binding;GO:0001882//nucleoside binding;GO:0097367//carbohydrate derivative binding;GO:1901363//heterocyclic compound binding;GO:0036094//small molecule binding;GO:0001883//purine nucleoside binding;GO:0005488//binding;GO:0032550//purine ribonucleoside binding	-
Unigene0015397	400	2292	7.1563	36.5413	2.352242187	1.24E-246	2.14E-243	yes	PREDICTED: cytochrome P450 CYP736A12-like [Pyrus x bretschneideri]	-	GO:0016020//membrane	GO:0004497//monooxygenase activity;GO:0003824//catalytic activity;GO:0016705//oxidoreductase activity, acting on paired donors, with incorporation or reduction of molecular oxygen;GO:0016491//oxidoreductase activity;GO:0046872//metal ion binding;GO:0043167//ion binding;GO:0005488//binding;GO:0043169//cation binding	-
Unigene0015443	44	19	2.4617	0.9473	-1.377761666	0.000629585	0.005127865	yes	PREDICTED: probable disease resistance protein At4g27220 [Populus euphratica]	ko04626//Plant-pathogen interaction//Environmental adaptation//Organismal Systems	-	GO:0097159//organic cyclic compound binding;GO:1901363//heterocyclic compound binding;GO:0036094//small molecule binding;GO:0005488//binding	-
Unigene0015444	7	30	0.3522	1.3451	1.933246618	0.000761073	0.00605028	yes	Nbs-lrr resistance-like protein [Theobroma cacao]	-	-	GO:0032550//purine ribonucleoside binding;GO:0005488//binding;GO:0097367//carbohydrate derivative binding;GO:1901363//heterocyclic compound binding;GO:0001883//purine nucleoside binding;GO:0036094//small molecule binding;GO:0001882//nucleoside binding;GO:0032549//ribonucleoside binding;GO:0097159//organic cyclic compound binding	-
Unigene0015451	30	14	1.8428	0.7663	-1.265918292	0.009637793	0.048531356	yes	PREDICTED: disease resistance protein At4g27190-like [Citrus sinensis]	ko04626//Plant-pathogen interaction//Environmental adaptation//Organismal Systems	-	GO:0097159//organic cyclic compound binding;GO:1901363//heterocyclic compound binding;GO:0036094//small molecule binding;GO:0005488//binding	-
Unigene0015470	20	52	1.381	3.1996	1.212178237	0.001854158	0.012752104	yes	MORC family CW-type zinc finger protein 4 [Gossypium arboreum]	-	-	-	-
Unigene0015476	51	24	1.6895	0.7085	-1.253756592	0.000321103	0.002869304	yes	PREDICTED: protein SHORT-ROOT-like [Nelumbo nucifera]	-	GO:0005623//cell;GO:0044424//intracellular part;GO:0005622//intracellular;GO:0044464//cell part	-	GO:0032502//developmental process;GO:0007275//multicellular organism development;GO:0044767//single-organism developmental process;GO:0043170//macromolecule metabolic process;GO:1901576//organic substance biosynthetic process;GO:0009987//cellular process;GO:0050789//regulation of biological process;GO:0044249//cellular biosynthetic process;GO:0009059//macromolecule biosynthetic process;GO:0008152…
Unigene0015508	0	12	0.001	0.3931	8.618752554	0.00097925	0.007428409	yes	--	-	-	-	-
Unigene0015543	35	126	2.278	7.308	1.681708887	4.96E-11	1.52E-09	yes	--	-	-	-	-
Unigene0015549	3936	8992	31.7421	64.6214	1.025614429	7.47E-209	1.07E-205	yes	Acetyl-CoA carboxylase 1 isoform 1 [Theobroma cacao]	ko00620//Pyruvate metabolism//Carbohydrate metabolism//Metabolism;ko01212//Fatty acid metabolism//Global and Overview//Metabolism;ko00061//Fatty acid biosynthesis//Lipid metabolism//Metabolism;ko00640//Propanoate metabolism//Carbohydrate metabolism//Metabolism	-	GO:0097367//carbohydrate derivative binding;GO:0001883//purine nucleoside binding;GO:0001882//nucleoside binding;GO:0016879//ligase activity, forming carbon-nitrogen bonds;GO:0043167//ion binding;GO:0016885//ligase activity, forming carbon-carbon bonds;GO:0032550//purine ribonucleoside binding;GO:0043169//cation binding;GO:0003824//catalytic activity;GO:1901363//heterocyclic compound binding;GO:0…	GO:0044255//cellular lipid metabolic process;GO:0044699//single-organism process;GO:0043436//oxoacid metabolic process;GO:0044281//small molecule metabolic process;GO:0044237//cellular metabolic process;GO:0032787//monocarboxylic acid metabolic process;GO:0019752//carboxylic acid metabolic process;GO:0044710//single-organism metabolic process;GO:0006082//organic acid metabolic process;GO:0008152/…
Unigene0015552	143	74	2.593	1.1957	-1.116766742	5.39E-08	1.11E-06	yes	CW14 protein isoform 1 [Theobroma cacao]	-	-	-	-
Unigene0015601	3	17	0.1217	0.6144	2.335849048	0.004442811	0.026076205	yes	--	-	-	-	-
Unigene0015614	41	105	2.2553	5.147	1.190412429	3.78E-06	5.58E-05	yes	--	-	-	-	-
Unigene0015615	13	49	0.8751	2.9393	1.747952823	2.79E-05	0.000337207	yes	--	-	-	-	-
Unigene0015635	20	46	1.4418	2.955	1.035287076	0.00599839	0.033585396	yes	DUF868 family protein [Medicago truncatula]	-	-	-	GO:0048583//regulation of response to stimulus;GO:0080134//regulation of response to stress;GO:0043207//response to external biotic stimulus;GO:0051707//response to other organism;GO:0009607//response to biotic stimulus;GO:0044763//single-organism cellular process;GO:0007154//cell communication;GO:0009987//cellular process;GO:0023052//signaling;GO:0007165//signal transduction;GO:0051704//multi-or…
Unigene0015646	25	95	1.3139	4.4493	1.7597229	2.98E-09	7.30E-08	yes	--	-	-	-	-
Unigene0015652	10	42	0.4368	1.6348	1.904069387	5.82E-05	0.000649811	yes	integrase [Populus trichocarpa]	-	-	GO:0097159//organic cyclic compound binding;GO:0043167//ion binding;GO:0043169//cation binding;GO:0046872//metal ion binding;GO:0005488//binding;GO:0046914//transition metal ion binding	GO:0044238//primary metabolic process;GO:0009987//cellular process;GO:0006807//nitrogen compound metabolic process;GO:1901360//organic cyclic compound metabolic process;GO:0008152//metabolic process;GO:0006259//DNA metabolic process;GO:0071704//organic substance metabolic process;GO:0046483//heterocycle metabolic process;GO:0006139//nucleobase-containing compound metabolic process;GO:0044260//cel…
Unigene0015658	24	92	0.6421	2.1935	1.772364803	5.05E-09	1.21E-07	yes	--	-	-	-	-
Unigene0015669	80	35	3.0279	1.1805	-1.358919518	1.58E-06	2.52E-05	yes	serine carboxypeptidase [Nannochloropsis gaditana]	-	-	-	-
Unigene0015686	7	33	0.3732	1.5679	2.070812657	0.000297911	0.002693099	yes	--	-	-	-	-
Unigene0015690	318	76	8.6734	1.8472	-2.231257567	7.83E-42	1.20E-39	yes	glyceraldehyde-3-phosphate dehydrogenase [Marchantia polymorpha]	ko01200//Carbon metabolism//Global and Overview//Metabolism;ko01230//Biosynthesis of amino acids//Global and Overview//Metabolism;ko00010//Glycolysis / Gluconeogenesis//Carbohydrate metabolism//Metabolism;ko00710//Carbon fixation in photosynthetic organisms//Energy metabolism//Metabolism	GO:0005623//cell;GO:0043226//organelle;GO:0043227//membrane-bounded organelle;GO:0043229//intracellular organelle;GO:0044424//intracellular part;GO:0043231//intracellular membrane-bounded organelle;GO:0044464//cell part;GO:0005622//intracellular	GO:0016491//oxidoreductase activity;GO:0097159//organic cyclic compound binding;GO:0000166//nucleotide binding;GO:1901363//heterocyclic compound binding;GO:0016903//oxidoreductase activity, acting on the aldehyde or oxo group of donors;GO:0003824//catalytic activity;GO:1901265//nucleoside phosphate binding;GO:0005488//binding;GO:0036094//small molecule binding	GO:0044723//single-organism carbohydrate metabolic process;GO:0071704//organic substance metabolic process;GO:0044710//single-organism metabolic process;GO:0044281//small molecule metabolic process;GO:0008152//metabolic process;GO:0019318//hexose metabolic process;GO:0005996//monosaccharide metabolic process;GO:0005975//carbohydrate metabolic process;GO:0044699//single-organism process;GO:0044238…
Unigene0015701	77	200	2.4785	5.7367	1.210753816	1.08E-10	3.18E-09	yes	PREDICTED: abscisic acid 8'-hydroxylase 1-like, partial [Nelumbo nucifera]	ko00906//Carotenoid biosynthesis//Metabolism of terpenoids and polyketides//Metabolism	-	GO:0016709//oxidoreductase activity, acting on paired donors, with incorporation or reduction of molecular oxygen, NAD(P)H as one donor, and incorporation of one atom of oxygen;GO:0097159//organic cyclic compound binding;GO:0043167//ion binding;GO:0004497//monooxygenase activity;GO:0005488//binding;GO:1901363//heterocyclic compound binding;GO:0016705//oxidoreductase activity, acting on paired don…	GO:0008152//metabolic process;GO:0044699//single-organism process;GO:0044710//single-organism metabolic process
Unigene0015705	24	6	1.7779	0.3961	-2.166237574	0.000328077	0.002916528	yes	--	-	-	-	-
Unigene0015742	1931	5006	28.1989	65.145	1.208015567	2.48E-187	3.23E-184	yes	PREDICTED: laccase-14 [Vitis vinifera]	-	GO:0005576//extracellular region	GO:0003824//catalytic activity;GO:0016682//oxidoreductase activity, acting on diphenols and related substances as donors, oxygen as acceptor;GO:0043169//cation binding;GO:0046872//metal ion binding;GO:0016679//oxidoreductase activity, acting on diphenols and related substances as donors;GO:0043167//ion binding;GO:0005488//binding;GO:0016491//oxidoreductase activity;GO:0046914//transition metal io…	GO:0009698//phenylpropanoid metabolic process;GO:0019748//secondary metabolic process;GO:0009987//cellular process;GO:0071704//organic substance metabolic process;GO:0044763//single-organism cellular process;GO:0008152//metabolic process;GO:0044237//cellular metabolic process;GO:0009808//lignin metabolic process;GO:0044699//single-organism process;GO:0006725//cellular aromatic compound metabolic …
Unigene0015744	14	46	0.5326	1.5595	1.549959219	0.000208018	0.001978404	yes	--	-	-	-	-
Unigene0015768	19	60	1.092	3.073	1.492674911	5.75E-05	0.000643882	yes	PREDICTED: receptor-like protein kinase [Nicotiana sylvestris]	-	-	-	-
Unigene0015795	484	90	8.5965	1.4245	-2.593293775	1.01E-74	3.22E-72	yes	--	-	-	-	-
Unigene0015835	1	13	0.0784	0.9084	3.534402147	0.003427498	0.021240006	yes	BnaC05g25780D [Brassica napus]	-	-	-	-
Unigene0015836	22	86	0.9009	3.1383	1.80054439	1.45E-08	3.27E-07	yes	reverse transcriptase family member [Glycine max]	-	-	GO:0003676//nucleic acid binding;GO:0005488//binding;GO:0097159//organic cyclic compound binding;GO:1901363//heterocyclic compound binding	-
Unigene0015843	0	8	0.001	0.8869	9.792627636	0.007823441	0.040770662	yes	PREDICTED: CCR4-NOT transcription complex subunit 1 [Cucumis melo]	ko03018//RNA degradation//Folding, sorting and degradation//Genetic Information Processing	-	-	-
Unigene0015861	3	20	0.234	1.3902	2.570712015	0.000860688	0.006722617	yes	--	-	-	-	-
Unigene0015869	6	23	0.439	1.4995	1.772188677	0.008174891	0.042209589	yes	PREDICTED: nematode resistance protein-like HSPRO2 [Nicotiana tomentosiformis]	-	-	-	-
Unigene0015879	32	94	1.638	4.2878	1.388302257	9.96E-07	1.65E-05	yes	Retrovirus-related Pol polyprotein LINE-1 [Triticum urartu]	-	-	GO:0003676//nucleic acid binding;GO:0003824//catalytic activity;GO:0005488//binding;GO:0016740//transferase activity;GO:0016772//transferase activity, transferring phosphorus-containing groups;GO:0097159//organic cyclic compound binding;GO:1901363//heterocyclic compound binding	GO:0006725//cellular aromatic compound metabolic process;GO:0009059//macromolecule biosynthetic process;GO:0044260//cellular macromolecule metabolic process;GO:0009987//cellular process;GO:0032774//RNA biosynthetic process;GO:0044249//cellular biosynthetic process;GO:0018130//heterocycle biosynthetic process;GO:0046483//heterocycle metabolic process;GO:0065007//biological regulation;GO:0044238//p…
Unigene0015883	26	108	0.8489	3.1424	1.888200315	3.22E-11	1.01E-09	yes	--	-	-	-	-
Unigene0015896	230	537	8.3927	17.4618	1.056995366	2.60E-21	1.75E-19	yes	--	-	-	-	-
Unigene0015898	54	132	1.3158	2.8663	1.123249399	6.63E-07	1.13E-05	yes	--	-	-	-	-
Unigene0015906	3	30	0.2152	1.9178	3.155702292	2.60E-06	3.96E-05	yes	--	-	-	-	-
Unigene0015955	4	36	0.2898	2.324	3.003480569	2.48E-06	3.80E-05	yes	--	-	-	-	-
Unigene0015964	29	89	0.4809	1.3152	1.451473373	5.85E-07	1.01E-05	yes	CXE carboxylesterase [Actinidia deliciosa]	-	-	GO:0016787//hydrolase activity;GO:0003824//catalytic activity;GO:0016788//hydrolase activity, acting on ester bonds	-
Unigene0016004	11	31	0.9059	2.2751	1.32850625	0.007980144	0.041417872	yes	--	-	-	-	-
Unigene0016006	8	35	0.4794	1.8691	1.963041944	0.000275406	0.002520102	yes	--	-	-	-	-
Unigene0016018	379	209	16.433	8.0754	-1.024990254	1.47E-16	7.34E-15	yes	PREDICTED: topless-related protein 3-like [Sesamum indicum]	-	-	-	GO:0050789//regulation of biological process;GO:0019222//regulation of metabolic process;GO:0060255//regulation of macromolecule metabolic process;GO:0010468//regulation of gene expression;GO:0065007//biological regulation
Unigene0016020	0	8	0.001	0.9139	9.835892502	0.007823441	0.040770662	yes	PREDICTED: wall-associated receptor kinase-like 8 [Jatropha curcas]	-	GO:0031224//intrinsic component of membrane;GO:0016020//membrane;GO:0044425//membrane part	GO:0004674//protein serine/threonine kinase activity;GO:0097159//organic cyclic compound binding;GO:0046872//metal ion binding;GO:0016773//phosphotransferase activity, alcohol group as acceptor;GO:0001882//nucleoside binding;GO:0032550//purine ribonucleoside binding;GO:0016772//transferase activity, transferring phosphorus-containing groups;GO:1901363//heterocyclic compound binding;GO:0004672//pr…	GO:0010562//positive regulation of phosphorus metabolic process;GO:0031399//regulation of protein modification process;GO:0031401//positive regulation of protein modification process;GO:0031323//regulation of cellular metabolic process;GO:0051246//regulation of protein metabolic process;GO:0010646//regulation of cell communication;GO:0051716//cellular response to stimulus;GO:0001932//regulation o…
Unigene0016022	4	27	0.3231	1.9436	2.588678682	6.02E-05	0.000668843	yes	--	-	-	-	-
Unigene0016038	27	11	1.83	0.6644	-1.46171967	0.005138664	0.029497086	yes	--	-	-	-	-
Unigene0016059	59	20	1.8705	0.565	-1.727101193	8.54E-07	1.43E-05	yes	--	-	-	-	-
Unigene0016060	7	35	0.3836	1.7093	2.155731002	0.000113952	0.001171652	yes	--	-	-	-	-
Unigene0016121	15	40	0.7203	1.7117	1.248760061	0.003885152	0.023644767	yes	--	-	-	-	-
Unigene0016126	2	15	0.182	1.2164	2.740607366	0.00419502	0.024939176	yes	--	-	-	-	-
Unigene0016138	15	2	1.6752	0.199	-3.073493011	0.001318335	0.009594775	yes	--	-	-	-	-
Unigene0016157	129	295	1.9297	3.9324	1.027033502	8.23E-12	2.76E-10	yes	allene oxide synthase [Camellia sinensis]	ko00592//alpha-Linolenic acid metabolism//Lipid metabolism//Metabolism	GO:0044446//intracellular organelle part;GO:0005737//cytoplasm;GO:0005623//cell;GO:0043229//intracellular organelle;GO:0043227//membrane-bounded organelle;GO:0009579//thylakoid;GO:0009536//plastid;GO:0031976//plastid thylakoid;GO:0044434//chloroplast part;GO:0043226//organelle;GO:0044464//cell part;GO:0031967//organelle envelope;GO:0031984//organelle subcompartment;GO:0044422//organelle part;GO:0…	GO:0016835//carbon-oxygen lyase activity;GO:1901363//heterocyclic compound binding;GO:0016491//oxidoreductase activity;GO:0003824//catalytic activity;GO:0016836//hydro-lyase activity;GO:0046872//metal ion binding;GO:0097159//organic cyclic compound binding;GO:0043169//cation binding;GO:0046914//transition metal ion binding;GO:0016829//lyase activity;GO:0005488//binding;GO:0043167//ion binding;GO:…	GO:1901700//response to oxygen-containing compound;GO:0009069//serine family amino acid metabolic process;GO:0044699//single-organism process;GO:0065008//regulation of biological quality;GO:0050789//regulation of biological process;GO:0042743//hydrogen peroxide metabolic process;GO:0006690//icosanoid metabolic process;GO:0044255//cellular lipid metabolic process;GO:0034754//cellular hormone metab…
Unigene0016168	28	11	0.9946	0.3482	-1.514200228	0.003408109	0.021189796	yes	PREDICTED: cell division cycle protein 48 homolog [Vitis vinifera]	ko04141//Protein processing in endoplasmic reticulum//Folding, sorting and degradation//Genetic Information Processing	-	GO:0001882//nucleoside binding;GO:0042623//ATPase activity, coupled;GO:1901363//heterocyclic compound binding;GO:0016818//hydrolase activity, acting on acid anhydrides, in phosphorus-containing anhydrides;GO:0016787//hydrolase activity;GO:0016462//pyrophosphatase activity;GO:0036094//small molecule binding;GO:0003824//catalytic activity;GO:0097159//organic cyclic compound binding;GO:0001883//puri…	GO:0044699//single-organism process;GO:0009987//cellular process;GO:0044763//single-organism cellular process
Unigene0016202	31	14	2.0221	0.8138	-1.31310816	0.004579326	0.026752434	yes	--	-	-	-	-
Unigene0016210	8	0	1.0971	0.001	-10.09947932	0.007823441	0.040770662	yes	PREDICTED: protein TOPLESS [Vitis vinifera]	-	-	-	GO:0065007//biological regulation;GO:0010468//regulation of gene expression;GO:0019222//regulation of metabolic process;GO:0050789//regulation of biological process;GO:0060255//regulation of macromolecule metabolic process
Unigene0016218	22	53	0.7354	1.5788	1.102227343	0.003430527	0.021250091	yes	protein phosphatase 2c, putative [Ricinus communis]	-	-	GO:0016787//hydrolase activity;GO:0003824//catalytic activity	-
Unigene0016221	51	24	4.1769	1.7516	-1.253759249	0.000321103	0.002869304	yes	PREDICTED: histone H2B.3-like [Nelumbo nucifera]	-	GO:0043231//intracellular membrane-bounded organelle;GO:0043226//organelle;GO:0005694//chromosome;GO:0043232//intracellular non-membrane-bounded organelle;GO:0043227//membrane-bounded organelle;GO:0044446//intracellular organelle part;GO:0044424//intracellular part;GO:0044427//chromosomal part;GO:0005623//cell;GO:0032991//macromolecular complex;GO:0043229//intracellular organelle;GO:0000785//chro…	GO:0003676//nucleic acid binding;GO:0005515//protein binding;GO:0097159//organic cyclic compound binding;GO:1901363//heterocyclic compound binding;GO:0005488//binding;GO:0046983//protein dimerization activity	-
Unigene0016227	99	274	3.7908	9.3495	1.302386871	1.01E-15	4.72E-14	yes	Late embryogenesis abundant hydroxyproline-rich glycofamily protein [Theobroma cacao]	-	-	-	-
Unigene0016235	0	26	0.001	3.3323	11.70230257	6.05E-08	1.24E-06	yes	--	-	-	-	-
Unigene0016256	31	70	1.6709	3.3623	1.008823061	0.000899674	0.006977722	yes	PREDICTED: mannosyl-oligosaccharide glucosidase GCS1-like [Populus euphratica]	ko04141//Protein processing in endoplasmic reticulum//Folding, sorting and degradation//Genetic Information Processing;ko00510//N-Glycan biosynthesis//Glycan biosynthesis and metabolism//Metabolism	GO:0044464//cell part;GO:0044424//intracellular part;GO:0043227//membrane-bounded organelle;GO:0005622//intracellular;GO:0043226//organelle;GO:0043229//intracellular organelle;GO:0016020//membrane;GO:0043231//intracellular membrane-bounded organelle;GO:0044425//membrane part;GO:0005623//cell	GO:0004553//hydrolase activity, hydrolyzing O-glycosyl compounds;GO:0015926//glucosidase activity;GO:0016798//hydrolase activity, acting on glycosyl bonds;GO:0090599//alpha-glucosidase activity;GO:0016787//hydrolase activity;GO:0003824//catalytic activity	GO:0044723//single-organism carbohydrate metabolic process;GO:0048731//system development;GO:0007275//multicellular organism development;GO:0009653//anatomical structure morphogenesis;GO:0048364//root development;GO:0022622//root system development;GO:0009987//cellular process;GO:0044763//single-organism cellular process;GO:0008152//metabolic process;GO:0044710//single-organism metabolic process;…
Unigene0016274	33	91	1.7375	4.2695	1.297054148	5.17E-06	7.42E-05	yes	PREDICTED: TMV resistance protein N-like [Prunus mume]	-	-	-	-
Unigene0016281	118	275	10.0844	20.943	1.054342868	1.42E-11	4.62E-10	yes	PREDICTED: probable ADP-ribosylation factor GTPase-activating protein AGD11 [Pyrus x bretschneideri]	-	-	GO:0016829//lyase activity;GO:0016831//carboxy-lyase activity;GO:0016830//carbon-carbon lyase activity;GO:0003824//catalytic activity	-
Unigene0016296	10	30	0.697	1.8634	1.418706837	0.006478515	0.035524607	yes	--	-	-	-	-
Unigene0016316	0	12	0.001	0.9356	9.869748051	0.00097925	0.007428409	yes	--	-	-	-	-
Unigene0016328	27	66	1.134	2.4702	1.123207214	0.000524138	0.004369448	yes	--	-	-	-	-
Unigene0016342	22	56	1.392	3.1574	1.181577831	0.00129029	0.009438169	yes	PREDICTED: wall-associated receptor kinase 2-like [Vitis vinifera]	-	GO:0016020//membrane;GO:0044425//membrane part;GO:0031224//intrinsic component of membrane	GO:0016301//kinase activity;GO:0032549//ribonucleoside binding;GO:1901363//heterocyclic compound binding;GO:0016772//transferase activity, transferring phosphorus-containing groups;GO:0046872//metal ion binding;GO:0005488//binding;GO:0001871//pattern binding;GO:0032550//purine ribonucleoside binding;GO:0043169//cation binding;GO:0001883//purine nucleoside binding;GO:0003824//catalytic activity;GO…	GO:0036211//protein modification process;GO:0044238//primary metabolic process;GO:0010646//regulation of cell communication;GO:0008152//metabolic process;GO:0006796//phosphate-containing compound metabolic process;GO:0006464//cellular protein modification process;GO:0044267//cellular protein metabolic process;GO:0050789//regulation of biological process;GO:0043412//macromolecule modification;GO:0…
Unigene0016346	1	12	0.0491	0.5246	3.417422878	0.006362167	0.034978025	yes	gag-pol, partial [Camellia sinensis]	ko00511//Other glycan degradation//Glycan biosynthesis and metabolism//Metabolism	GO:0044424//intracellular part;GO:0043231//intracellular membrane-bounded organelle;GO:0005623//cell;GO:0043226//organelle;GO:0043229//intracellular organelle;GO:0044464//cell part;GO:0043227//membrane-bounded organelle;GO:0005622//intracellular	GO:0043167//ion binding;GO:0046872//metal ion binding;GO:0043169//cation binding;GO:0097159//organic cyclic compound binding;GO:0016740//transferase activity;GO:0005488//binding;GO:0003824//catalytic activity	GO:0006139//nucleobase-containing compound metabolic process;GO:0009987//cellular process;GO:0006807//nitrogen compound metabolic process;GO:0090304//nucleic acid metabolic process;GO:0071704//organic substance metabolic process;GO:0044238//primary metabolic process;GO:0043170//macromolecule metabolic process;GO:0044260//cellular macromolecule metabolic process;GO:1901360//organic cyclic compound…
Unigene0016367	34	11	2.1149	0.6097	-1.794417998	0.00015904	0.001562193	yes	--	-	-	-	-
Unigene0016370	841	2269	4.3342	10.4205	1.26558687	2.17E-107	1.19E-104	yes	Leucine-rich repeat-containing protein 40 [Morus notabilis]	-	-	-	-
Unigene0016371	19292	10293	180.3443	85.7446	-1.072636104	0	0	yes	beta-galactosidase [Camellia sinensis]	-	GO:0030054//cell junction;GO:0005618//cell wall;GO:0005911//cell-cell junction;GO:0044464//cell part;GO:0030312//external encapsulating structure;GO:0071944//cell periphery;GO:0005623//cell;GO:0005576//extracellular region	GO:0004553//hydrolase activity, hydrolyzing O-glycosyl compounds;GO:0016787//hydrolase activity;GO:0003824//catalytic activity;GO:0016798//hydrolase activity, acting on glycosyl bonds;GO:0005488//binding;GO:0015925//galactosidase activity	GO:0048856//anatomical structure development;GO:0033036//macromolecule localization;GO:0044237//cellular metabolic process;GO:0048589//developmental growth;GO:0032502//developmental process;GO:0048468//cell development;GO:0008104//protein localization;GO:0008152//metabolic process;GO:0048869//cellular developmental process;GO:0044767//single-organism developmental process;GO:0051179//localization…
Unigene0016474	2	19	0.168	1.4222	3.081591223	0.000404902	0.003507696	yes	--	-	-	-	-
Unigene0016482	9	36	0.4896	1.7451	1.833634247	0.000393673	0.003431533	yes	PREDICTED: ARF guanine-nucleotide exchange factor GNOM-like [Nelumbo nucifera]	ko04144//Endocytosis//Transport and catabolism//Cellular Processes	GO:0044444//cytoplasmic part;GO:0005622//intracellular;GO:0016020//membrane;GO:0005623//cell;GO:0005737//cytoplasm;GO:0044424//intracellular part;GO:0044464//cell part	-	GO:0044767//single-organism developmental process;GO:0007275//multicellular organism development;GO:0016192//vesicle-mediated transport;GO:0044238//primary metabolic process;GO:0007049//cell cycle;GO:0050789//regulation of biological process;GO:0008152//metabolic process;GO:0022414//reproductive process;GO:1902578//single-organism localization;GO:0007389//pattern specification process;GO:0009790/…
Unigene0016502	51	127	3.349	7.4316	1.149942476	8.03E-07	1.35E-05	yes	--	-	-	-	-
Unigene0016503	10	31	1.0382	2.8679	1.465910327	0.004362895	0.025730423	yes	--	-	-	-	-
Unigene0016534	38	418	1.4742	14.4507	3.293135211	1.38E-71	4.11E-69	yes	--	-	-	-	-
Unigene0016536	6	26	0.546	2.1084	1.949175741	0.002119095	0.01418716	yes	PREDICTED: regulatory-associated protein of TOR 1 [Eucalyptus grandis]	-	GO:0005622//intracellular;GO:0005623//cell;GO:0038201//TOR complex;GO:0044424//intracellular part;GO:0044464//cell part	-	GO:0044700//single organism signaling;GO:0050794//regulation of cellular process;GO:0007165//signal transduction;GO:0007154//cell communication;GO:0035556//intracellular signal transduction;GO:0009987//cellular process;GO:0044699//single-organism process;GO:0065007//biological regulation;GO:0023052//signaling;GO:0044763//single-organism cellular process;GO:0051716//cellular response to stimulus;G…
Unigene0016560	42	22	3.9064	1.8234	-1.099208602	0.003744009	0.022899077	yes	PREDICTED: 40S ribosomal protein S3a-like [Cucumis sativus]	ko03010//Ribosome//Translation//Genetic Information Processing	GO:0005840//ribosome;GO:0043229//intracellular organelle;GO:0044422//organelle part;GO:0015935//small ribosomal subunit;GO:0005622//intracellular;GO:0043226//organelle;GO:0044464//cell part;GO:0044446//intracellular organelle part;GO:1990904//ribonucleoprotein complex;GO:0043228//non-membrane-bounded organelle;GO:0030529//intracellular ribonucleoprotein complex;GO:0005623//cell;GO:0044391//riboso…	GO:0005198//structural molecule activity	GO:0010467//gene expression;GO:0071704//organic substance metabolic process;GO:0043170//macromolecule metabolic process;GO:0008152//metabolic process
Unigene0016603	25	92	0.8091	2.6534	1.713452251	1.09E-08	2.49E-07	yes	PREDICTED: disease resistance RPP13-like protein 4 [Eucalyptus grandis]	-	-	-	-
Unigene0016604	53	248	1.8003	7.5069	2.059979929	1.69E-26	1.48E-24	yes	PREDICTED: disease resistance RPP13-like protein 4 [Malus domestica]	-	-	-	-
Unigene0016609	0	17	0.001	1.4316	10.48341273	3.07E-05	0.000366356	yes	--	-	-	-	-
Unigene0016626	92	50	4.8095	2.3293	-1.045990456	4.00E-05	0.000465565	yes	PREDICTED: histone H1.1-like [Tarenaya hassleriana]	-	-	-	-
Unigene0016640	330	185	10.1351	5.0632	-1.001238946	2.64E-14	1.10E-12	yes	PIN-like protein, partial [Aextoxicon punctatum]	-	GO:0044425//membrane part;GO:0031224//intrinsic component of membrane;GO:0016020//membrane	-	GO:0044763//single-organism cellular process;GO:0044699//single-organism process;GO:0009987//cellular process
Unigene0016651	3	25	0.1787	1.327	2.892556831	4.98E-05	0.000564199	yes	--	-	-	-	-
Unigene0016652	5	20	0.5781	2.0607	1.833743513	0.006642077	0.036195229	yes	--	-	-	-	-
Unigene0016653	189	429	1.9761	3.997	1.016261617	2.22E-16	1.09E-14	yes	--	-	-	-	-
Unigene0016672	13	38	1.1941	3.1103	1.38113008	0.002633773	0.016972974	yes	--	-	-	-	-
Unigene0016698	0	12	0.001	0.8254	9.688949628	0.00097925	0.007428409	yes	hypothetical protein POPTR_0016s05270g [Populus trichocarpa]	-	-	-	-
Unigene0016700	8	35	0.5739	2.2374	1.962951923	0.000275406	0.002520102	yes	PREDICTED: B3 domain-containing transcription repressor VAL2 isoform X2 [Solanum lycopersicum]	-	GO:0043227//membrane-bounded organelle;GO:0043229//intracellular organelle;GO:0043226//organelle;GO:0044424//intracellular part;GO:0044464//cell part;GO:0005623//cell;GO:0043231//intracellular membrane-bounded organelle;GO:0005622//intracellular	GO:0097159//organic cyclic compound binding;GO:1901363//heterocyclic compound binding;GO:0005488//binding;GO:0046914//transition metal ion binding;GO:0003676//nucleic acid binding;GO:0043169//cation binding;GO:0043167//ion binding;GO:0046872//metal ion binding	GO:0034645//cellular macromolecule biosynthetic process;GO:0007275//multicellular organism development;GO:0065007//biological regulation;GO:0048731//system development;GO:0032501//multicellular organismal process;GO:0019222//regulation of metabolic process;GO:0071704//organic substance metabolic process;GO:0048827//phyllome development;GO:0060255//regulation of macromolecule metabolic process;GO:…
Unigene0016701	138	313	5.7146	11.5502	1.015193409	1.84E-12	6.60E-11	yes	PREDICTED: transcription factor MYB44-like [Sesamum indicum]	-	-	GO:0005488//binding	-
Unigene0016710	30	68	3.9138	7.9055	1.014286677	0.001078966	0.008075645	yes	--	-	-	-	-
Unigene0016739	15	54	0.9214	2.9558	1.681649152	2.24E-05	0.000277079	yes	Hexose transporter [Medicago truncatula]	-	GO:0016020//membrane	GO:1901476//carbohydrate transporter activity;GO:0022857//transmembrane transporter activity;GO:0015145//monosaccharide transmembrane transporter activity;GO:0009679//hexose:proton symporter activity;GO:0015294//solute:cation symporter activity;GO:0015293//symporter activity;GO:0005215//transporter activity;GO:0015144//carbohydrate transmembrane transporter activity;GO:0015149//hexose transmembra…	GO:0009987//cellular process;GO:0044765//single-organism transport;GO:1902578//single-organism localization;GO:0044699//single-organism process;GO:0006810//transport;GO:0008643//carbohydrate transport;GO:0051179//localization;GO:0015749//monosaccharide transport;GO:0071702//organic substance transport;GO:0051234//establishment of localization;GO:0008645//hexose transport;GO:0044763//single-organi…
Unigene0016740	103	244	3.0157	6.3663	1.077962226	8.43E-11	2.52E-09	yes	PREDICTED: histone acetyltransferase HAC1 [Prunus mume]	-	-	GO:0005488//binding;GO:0043167//ion binding;GO:0016740//transferase activity;GO:0003824//catalytic activity;GO:0046872//metal ion binding;GO:0043169//cation binding	GO:0044260//cellular macromolecule metabolic process;GO:0008152//metabolic process;GO:0009987//cellular process;GO:0071704//organic substance metabolic process;GO:0044238//primary metabolic process;GO:0043170//macromolecule metabolic process;GO:0044237//cellular metabolic process
Unigene0016744	18	5	2.2975	0.5687	-2.014325152	0.006642077	0.036195229	yes	pheromone-processing carboxypeptidase kex1 [Gossypium arboreum]	-	-	-	GO:0009987//cellular process;GO:0044699//single-organism process;GO:0044763//single-organism cellular process
Unigene0016806	410	95	7.4299	1.5341	-2.275950266	1.49E-54	3.18E-52	yes	stearoyl-CoA desaturase [Cyanidioschyzon merolae strain 10D]	ko01212//Fatty acid metabolism//Global and Overview//Metabolism;ko01040//Biosynthesis of unsaturated fatty acids//Lipid metabolism//Metabolism	-	GO:0005488//binding;GO:0016491//oxidoreductase activity;GO:0003824//catalytic activity	GO:0008152//metabolic process;GO:0044699//single-organism process;GO:0044710//single-organism metabolic process
Unigene0016807	65	29	2.5553	1.0159	-1.33073428	3.25E-05	0.00038581	yes	stearoyl-CoA desaturase (delta-9 desaturase) [Galdieria sulphuraria]	ko01212//Fatty acid metabolism//Global and Overview//Metabolism;ko01040//Biosynthesis of unsaturated fatty acids//Lipid metabolism//Metabolism	GO:0016020//membrane	GO:0016705//oxidoreductase activity, acting on paired donors, with incorporation or reduction of molecular oxygen;GO:0016491//oxidoreductase activity;GO:0046872//metal ion binding;GO:0043169//cation binding;GO:0003824//catalytic activity;GO:0016717//oxidoreductase activity, acting on paired donors, with oxidation of a pair of donors resulting in the reduction of molecular oxygen to two molecules …	GO:0044699//single-organism process;GO:0006629//lipid metabolic process;GO:0071704//organic substance metabolic process;GO:0008152//metabolic process;GO:0044238//primary metabolic process;GO:0044710//single-organism metabolic process
Unigene0016829	1	11	0.1117	1.0948	3.292966249	0.006362167	0.034978025	yes	--	-	-	-	-
Unigene0016857	38	112	1.4164	3.7202	1.393151435	6.20E-08	1.26E-06	yes	PREDICTED: BAG family molecular chaperone regulator 6 [Gossypium raimondii]	-	-	-	GO:0006950//response to stress;GO:0050896//response to stimulus;GO:0009987//cellular process
Unigene0016862	166	400	8.1301	17.4578	1.102526762	3.23E-17	1.68E-15	yes	PREDICTED: probable GPI-anchored adhesin-like protein PGA55 [Cucumis melo]	ko04144//Endocytosis//Transport and catabolism//Cellular Processes	-	-	-
Unigene0016865	51	118	2.4371	5.0249	1.043929436	1.33E-05	0.000173102	yes	--	-	-	-	-
Unigene0016871	24	55	1.9877	4.0592	1.030095395	0.004410119	0.025975503	yes	PREDICTED: epidermal growth factor receptor substrate 15-like 1 isoform X1 [Beta vulgaris subsp. vulgaris]	-	-	-	-
Unigene0016877	42	16	2.8865	0.9799	-1.558614792	0.000208018	0.001978404	yes	--	-	-	-	-
Unigene0016905	3	40	0.279	3.3153	3.570802398	5.81E-08	1.19E-06	yes	PREDICTED: TMV resistance protein N-like [Malus domestica]	-	-	-	-
Unigene0016916	76	39	10.9842	5.023	-1.128808619	5.67E-05	0.000635422	yes	--	-	-	-	-
Unigene0016919	6	32	0.4325	2.0557	2.248857701	0.000117812	0.001202909	yes	PREDICTED: ABC transporter C family member 10-like [Vitis vinifera]	-	GO:0044425//membrane part;GO:0016020//membrane;GO:0031224//intrinsic component of membrane	GO:0001882//nucleoside binding;GO:1901363//heterocyclic compound binding;GO:0005215//transporter activity;GO:0017111//nucleoside-triphosphatase activity;GO:0036094//small molecule binding;GO:0097367//carbohydrate derivative binding;GO:0015399//primary active transmembrane transporter activity;GO:0001883//purine nucleoside binding;GO:0016462//pyrophosphatase activity;GO:0022804//active transmembra…	GO:0009987//cellular process;GO:0044763//single-organism cellular process;GO:0051179//localization;GO:0051234//establishment of localization;GO:0044699//single-organism process
Unigene0016937	820	244	45.8765	12.1648	-1.915042728	2.63E-84	1.04E-81	yes	PREDICTED: root meristem growth factor 9-like isoform X1 [Glycine max]	-	-	-	-
Unigene0016952	18	67	0.7172	2.3789	1.729847234	1.66E-06	2.64E-05	yes	PREDICTED: probable E3 ubiquitin-protein ligase ARI8 [Sesamum indicum]	-	-	GO:0005488//binding;GO:0046872//metal ion binding;GO:0043169//cation binding;GO:0016740//transferase activity;GO:0046914//transition metal ion binding;GO:0003824//catalytic activity;GO:0019787//ubiquitin-like protein transferase activity;GO:0043167//ion binding;GO:0097159//organic cyclic compound binding	GO:0032446//protein modification by small protein conjugation;GO:0019538//protein metabolic process;GO:0006464//cellular protein modification process;GO:0009987//cellular process;GO:0043170//macromolecule metabolic process;GO:0044267//cellular protein metabolic process;GO:0071704//organic substance metabolic process;GO:0036211//protein modification process;GO:0044260//cellular macromolecule metab…
Unigene0017005	11	0	0.7456	0.001	-9.54225805	0.00097925	0.007428409	yes	PREDICTED: uncharacterized protein LOC101244478 [Solanum lycopersicum]	-	-	-	-
Unigene0017014	1336	3646	9.7647	23.7469	1.282091565	1.58E-162	1.50E-159	yes	PREDICTED: E3 ubiquitin-protein ligase UPL2-like [Vitis vinifera]	ko04120//Ubiquitin mediated proteolysis//Folding, sorting and degradation//Genetic Information Processing	-	GO:0019787//ubiquitin-like protein transferase activity;GO:0003824//catalytic activity;GO:0016740//transferase activity	GO:0032446//protein modification by small protein conjugation;GO:0043170//macromolecule metabolic process;GO:0036211//protein modification process;GO:0009987//cellular process;GO:0044267//cellular protein metabolic process;GO:0044237//cellular metabolic process;GO:0008152//metabolic process;GO:0070647//protein modification by small protein conjugation or removal;GO:0044238//primary metabolic proc…
Unigene0017043	30	6	1.5464	0.2756	-2.48826575	1.31E-05	0.000171509	yes	--	-	-	-	-
Unigene0017049	154	48	4.6858	1.3015	-1.848120066	1.00E-16	5.06E-15	yes	NAD-dependent formate dehydrogenase [Galdieria sulphuraria]	ko01200//Carbon metabolism//Global and Overview//Metabolism;ko00630//Glyoxylate and dicarboxylate metabolism//Carbohydrate metabolism//Metabolism	-	GO:0016491//oxidoreductase activity;GO:0003824//catalytic activity	GO:0008152//metabolic process
Unigene0017070	23	52	2.291	4.6157	1.010572	0.007189241	0.038678631	yes	--	-	-	-	-
Unigene0017087	28	75	1.181	2.8191	1.25522569	5.77E-05	0.000645054	yes	--	-	-	-	-
Unigene0017122	19	7	1.1456	0.3761	-1.606915186	0.009399957	0.047584503	yes	FtsH protease [Solanum lycopersicum]	-	GO:0044425//membrane part;GO:0016020//membrane;GO:0031224//intrinsic component of membrane	GO:0043169//cation binding;GO:0005488//binding;GO:0016787//hydrolase activity;GO:0046872//metal ion binding;GO:0046914//transition metal ion binding;GO:0097159//organic cyclic compound binding;GO:1901363//heterocyclic compound binding;GO:0008233//peptidase activity;GO:0016818//hydrolase activity, acting on acid anhydrides, in phosphorus-containing anhydrides;GO:0070011//peptidase activity, acting…	GO:0044699//single-organism process;GO:0012501//programmed cell death;GO:0016265//death;GO:0043170//macromolecule metabolic process;GO:0044238//primary metabolic process;GO:0006915//apoptotic process;GO:0008152//metabolic process;GO:0019538//protein metabolic process;GO:0008219//cell death;GO:0009056//catabolic process;GO:0009987//cellular process;GO:0044763//single-organism cellular process;GO:0…
Unigene0017139	33	82	0.5788	1.2817	1.146921791	0.000108964	0.001125773	yes	PREDICTED: protein SCAR2 [Prunus mume]	-	-	-	-
Unigene0017149	17	83	0.707	3.0758	2.121179577	7.79E-10	2.06E-08	yes	--	-	-	-	-
Unigene0017167	13	2	0.8518	0.1168	-2.866474456	0.00419502	0.024939176	yes	HI0933 family flavoprotein [Medicago truncatula]	-	-	-	GO:0044699//single-organism process;GO:0044710//single-organism metabolic process;GO:0008152//metabolic process;GO:0042743//hydrogen peroxide metabolic process;GO:0044237//cellular metabolic process;GO:0009987//cellular process;GO:0072593//reactive oxygen species metabolic process
Unigene0017174	28	11	2.1222	0.743	-1.514126509	0.003408109	0.021189796	yes	PREDICTED: zinc finger MYM-type protein 1-like [Fragaria vesca subsp. vesca]	-	-	GO:0005488//binding;GO:0097159//organic cyclic compound binding;GO:0005515//protein binding	-
Unigene0017231	26	65	0.9691	2.1591	1.155712616	0.00045085	0.003862652	yes	--	-	-	-	-
Unigene0017248	326	37	14.6969	1.4864	-3.305617569	4.08E-65	1.07E-62	yes	histone 3 [Conocephalum conicum]	-	GO:0043226//organelle;GO:0043229//intracellular organelle;GO:0005622//intracellular;GO:0043232//intracellular non-membrane-bounded organelle;GO:0005694//chromosome;GO:0000785//chromatin;GO:0044422//organelle part;GO:0005623//cell;GO:0044446//intracellular organelle part;GO:0043231//intracellular membrane-bounded organelle;GO:0043228//non-membrane-bounded organelle;GO:0044464//cell part;GO:0044424…	GO:0005515//protein binding;GO:0046983//protein dimerization activity;GO:1901363//heterocyclic compound binding;GO:0097159//organic cyclic compound binding;GO:0003676//nucleic acid binding;GO:0005488//binding	-
Unigene0017255	41	18	3.3579	1.3137	-1.353923411	0.001083919	0.008104213	yes	BnaA06g30510D [Brassica napus]	ko03010//Ribosome//Translation//Genetic Information Processing	GO:1990904//ribonucleoprotein complex;GO:0032991//macromolecular complex;GO:0044464//cell part;GO:0044424//intracellular part;GO:0030529//intracellular ribonucleoprotein complex;GO:0005622//intracellular;GO:0005623//cell	GO:0005198//structural molecule activity;GO:0043169//cation binding;GO:0005488//binding;GO:0043167//ion binding	GO:0071704//organic substance metabolic process;GO:0010467//gene expression;GO:0008152//metabolic process;GO:0043170//macromolecule metabolic process
Unigene0017258	18	45	0.8602	1.9163	1.155579399	0.003202173	0.02009739	yes	--	-	-	-	-
Unigene0017286	72	5	2.1465	0.1328	-4.014659121	5.94E-18	3.25E-16	yes	PREDICTED: acidic leucine-rich nuclear phosphoprotein 32 family member B-like [Gossypium raimondii]	-	-	-	-
Unigene0017356	43	100	1.1599	2.4038	1.051316437	4.77E-05	0.000544365	yes	--	-	-	-	-
Unigene0017429	25	9	1.6601	0.5326	-1.640145815	0.002958466	0.018756818	yes	--	-	-	-	-
Unigene0017452	286	776	13.9841	33.812	1.273747948	3.56E-39	5.03E-37	yes	PREDICTED: phenylalanine ammonia-lyase 1-like [Vitis vinifera]	ko00940//Phenylpropanoid biosynthesis//Biosynthesis of other secondary metabolites//Metabolism;ko00360//Phenylalanine metabolism//Amino acid metabolism//Metabolism	GO:0005623//cell;GO:0044464//cell part;GO:0005622//intracellular;GO:0044424//intracellular part	GO:0003824//catalytic activity;GO:0016840//carbon-nitrogen lyase activity;GO:0016829//lyase activity;GO:0016841//ammonia-lyase activity	GO:0009699//phenylpropanoid biosynthetic process;GO:0043436//oxoacid metabolic process;GO:1901605//alpha-amino acid metabolic process;GO:1901360//organic cyclic compound metabolic process;GO:0071704//organic substance metabolic process;GO:0009698//phenylpropanoid metabolic process;GO:0006807//nitrogen compound metabolic process;GO:0044711//single-organism biosynthetic process;GO:0044710//single-o…
Unigene0017454	28	64	2.184	4.4485	1.026346096	0.001553916	0.010975296	yes	BnaC02g38090D [Brassica napus]	-	-	-	-
Unigene0017470	61	28	4.3443	1.777	-1.289680052	7.94E-05	0.000850229	yes	PREDICTED: notchless protein homolog [Beta vulgaris subsp. vulgaris]	-	GO:0005622//intracellular;GO:0043229//intracellular organelle;GO:0043234//protein complex;GO:1902494//catalytic complex;GO:0000151//ubiquitin ligase complex;GO:1990234//transferase complex;GO:0044424//intracellular part;GO:0043227//membrane-bounded organelle;GO:0043231//intracellular membrane-bounded organelle;GO:0005623//cell;GO:0031461//cullin-RING ubiquitin ligase complex;GO:0044464//cell part…	GO:0016301//kinase activity;GO:0003824//catalytic activity;GO:0004672//protein kinase activity;GO:0004683//calmodulin-dependent protein kinase activity;GO:0016773//phosphotransferase activity, alcohol group as acceptor;GO:0016740//transferase activity;GO:0016772//transferase activity, transferring phosphorus-containing groups;GO:0004674//protein serine/threonine kinase activity	GO:0071704//organic substance metabolic process;GO:0032502//developmental process;GO:0044238//primary metabolic process;GO:0044267//cellular protein metabolic process;GO:0036211//protein modification process;GO:0044699//single-organism process;GO:0043412//macromolecule modification;GO:0008152//metabolic process;GO:0007275//multicellular organism development;GO:0044260//cellular macromolecule meta…
Unigene0017480	21	55	0.7293	1.7021	1.2227315	0.001102603	0.008234574	yes	--	-	-	-	-
Unigene0017495	20	51	1.6245	3.6914	1.184172333	0.001854158	0.012752104	yes	disease resistance protein Tm-2^2, partial [Solanum lycopersicum]	-	-	GO:0036094//small molecule binding;GO:0097159//organic cyclic compound binding;GO:1901363//heterocyclic compound binding;GO:0005488//binding	-
Unigene0017526	56	24	2.5169	0.9612	-1.388739344	4.94E-05	0.000560676	yes	--	-	-	-	-
Unigene0017574	18	60	1.0447	3.1032	1.570667969	3.03E-05	0.00036258	yes	--	-	-	-	-
Unigene0017576	18	42	0.6157	1.2802	1.05606974	0.008738727	0.044730227	yes	Cysteine-rich RLK (RECEPTOR-like protein kinase) 8 [Theobroma cacao]	-	-	GO:0005488//binding	GO:0008152//metabolic process;GO:0009987//cellular process;GO:0044237//cellular metabolic process
Unigene0017577	21	68	0.5138	1.4827	1.528947926	8.88E-06	0.000120551	yes	--	-	-	-	-
Unigene0017582	102	234	1.1101	2.2695	1.031684845	1.06E-09	2.76E-08	yes	--	-	-	-	-
Unigene0017604	25	107	0.8631	3.2919	1.931320884	2.16E-11	6.90E-10	yes	--	-	-	-	-
Unigene0017610	42	96	2.9344	5.977	1.026355999	0.000104466	0.001087812	yes	--	-	-	-	-
Unigene0017621	8	35	0.4625	1.8031	1.96295414	0.000275406	0.002520102	yes	--	-	-	-	-
Unigene0017634	9	34	0.5622	1.8926	1.751214172	0.00095196	0.00730489	yes	Cysteine-rich RLK (RECEPTOR-like protein kinase) 8 [Theobroma cacao]	-	-	GO:0016798//hydrolase activity, acting on glycosyl bonds;GO:0004553//hydrolase activity, hydrolyzing O-glycosyl compounds;GO:0005488//binding;GO:0003824//catalytic activity;GO:0016787//hydrolase activity	GO:0044238//primary metabolic process;GO:0071704//organic substance metabolic process;GO:0008152//metabolic process;GO:0044237//cellular metabolic process;GO:0009987//cellular process
Unigene0017655	130	418	1.6687	4.7813	1.51867832	1.14E-28	1.09E-26	yes	PREDICTED: auxin transport protein BIG [Vitis vinifera]	-	GO:0016020//membrane	GO:0005488//binding;GO:0043169//cation binding;GO:0046872//metal ion binding;GO:0043167//ion binding	GO:0065007//biological regulation;GO:0010033//response to organic substance;GO:0009653//anatomical structure morphogenesis;GO:0009987//cellular process;GO:0044767//single-organism developmental process;GO:0007275//multicellular organism development;GO:0044699//single-organism process;GO:0048856//anatomical structure development;GO:0032501//multicellular organismal process;GO:0009725//response to …
Unigene0017672	294	148	16.799	7.536	-1.156504486	8.00E-16	3.76E-14	yes	Os10g0502100 [Oryza sativa Japonica Group]	-	-	-	-
Unigene0017683	121	291	3.7872	8.1165	1.099726131	4.32E-13	1.63E-11	yes	ethylene response factor 1-like protein ERF1-2 [Dimocarpus longan]	ko04075//Plant hormone signal transduction//Signal transduction//Environmental Information Processing	GO:0043227//membrane-bounded organelle;GO:0043229//intracellular organelle;GO:0005623//cell;GO:0044464//cell part;GO:0043226//organelle;GO:0043231//intracellular membrane-bounded organelle;GO:0044424//intracellular part;GO:0005622//intracellular	GO:0003676//nucleic acid binding;GO:0001071//nucleic acid binding transcription factor activity;GO:0005488//binding;GO:0097159//organic cyclic compound binding;GO:1901363//heterocyclic compound binding	GO:0044707//single-multicellular organism process;GO:0002218//activation of innate immune response;GO:0002253//activation of immune response;GO:0006355//regulation of transcription, DNA-templated;GO:0051171//regulation of nitrogen compound metabolic process;GO:0048856//anatomical structure development;GO:0044763//single-organism cellular process;GO:0031323//regulation of cellular metabolic proces…
Unigene0017691	14	53	0.6079	2.0508	1.754280879	1.04E-05	0.000139453	yes	--	-	-	-	-
Unigene0017716	467	1757	11.3606	38.0886	1.745320229	2.93E-131	2.16E-128	yes	PREDICTED: mitochondrial uncoupling protein 5 [Vitis vinifera]	-	GO:0044425//membrane part;GO:0005623//cell;GO:0044446//intracellular organelle part;GO:0043229//intracellular organelle;GO:0031975//envelope;GO:0019866//organelle inner membrane;GO:0043227//membrane-bounded organelle;GO:0043226//organelle;GO:0016020//membrane;GO:0043231//intracellular membrane-bounded organelle;GO:0044422//organelle part;GO:0031967//organelle envelope;GO:0044424//intracellular pa…	GO:0022857//transmembrane transporter activity;GO:0005342//organic acid transmembrane transporter activity;GO:0008509//anion transmembrane transporter activity;GO:0005215//transporter activity;GO:0008514//organic anion transmembrane transporter activity;GO:0015075//ion transmembrane transporter activity;GO:0022892//substrate-specific transporter activity;GO:0022891//substrate-specific transmembra…	GO:0050896//response to stimulus;GO:0006820//anion transport;GO:1902578//single-organism localization;GO:0006811//ion transport;GO:0015849//organic acid transport;GO:0010243//response to organonitrogen compound;GO:0051179//localization;GO:0044699//single-organism process;GO:1901698//response to nitrogen compound;GO:0051649//establishment of localization in cell;GO:0046942//carboxylic acid transpo…
Unigene0017730	92	265	1.8707	4.8018	1.3599971	2.88E-16	1.40E-14	yes	PREDICTED: GDP-mannose 4,6 dehydratase 2-like [Citrus sinensis]	ko00520//Amino sugar and nucleotide sugar metabolism//Carbohydrate metabolism//Metabolism;ko00051//Fructose and mannose metabolism//Carbohydrate metabolism//Metabolism	-	GO:0005488//binding;GO:0016836//hydro-lyase activity;GO:0016835//carbon-oxygen lyase activity;GO:0016829//lyase activity;GO:0003824//catalytic activity;GO:0048037//cofactor binding	GO:0006725//cellular aromatic compound metabolic process;GO:0034641//cellular nitrogen compound metabolic process;GO:0044238//primary metabolic process;GO:0009225//nucleotide-sugar metabolic process;GO:0071704//organic substance metabolic process;GO:0006139//nucleobase-containing compound metabolic process;GO:0006807//nitrogen compound metabolic process;GO:0044237//cellular metabolic process;GO:1…
Unigene0017732	14	78	0.6679	3.3161	2.311783494	4.77E-10	1.29E-08	yes	--	-	-	-	-
Unigene0017774	3	18	0.1455	0.7778	2.418380082	0.002588858	0.016760232	yes	--	-	-	-	-
Unigene0017815	3	27	0.3276	2.6274	3.003628594	1.54E-05	0.00019816	yes	--	-	-	-	-
Unigene0017818	88	203	1.7425	3.582	1.039606681	1.00E-08	2.31E-07	yes	copia-type pol polyprotein-like [Arabidopsis thaliana]	-	-	GO:0005488//binding	-
Unigene0017832	23	57	0.7079	1.5633	1.14297718	0.001497535	0.010666271	yes	--	-	-	-	-
Unigene0017863	44	131	0.8446	2.2408	1.407673736	4.89E-09	1.17E-07	yes	PREDICTED: structural maintenance of chromosomes protein 4-like [Fragaria vesca subsp. vesca]	-	GO:0043231//intracellular membrane-bounded organelle;GO:0044424//intracellular part;GO:0005622//intracellular;GO:0044464//cell part;GO:0043227//membrane-bounded organelle;GO:0043226//organelle;GO:0043228//non-membrane-bounded organelle;GO:0005623//cell;GO:0043232//intracellular non-membrane-bounded organelle;GO:0043229//intracellular organelle	GO:0036094//small molecule binding;GO:0001883//purine nucleoside binding;GO:0001882//nucleoside binding;GO:0032549//ribonucleoside binding;GO:0097367//carbohydrate derivative binding;GO:1901363//heterocyclic compound binding;GO:0005488//binding;GO:0097159//organic cyclic compound binding;GO:0032550//purine ribonucleoside binding	GO:0044699//single-organism process;GO:0044763//single-organism cellular process;GO:0006725//cellular aromatic compound metabolic process;GO:0006807//nitrogen compound metabolic process;GO:0007059//chromosome segregation;GO:0006259//DNA metabolic process;GO:0034641//cellular nitrogen compound metabolic process;GO:0090304//nucleic acid metabolic process;GO:0044260//cellular macromolecule metabolic…
Unigene0017869	222	23	5.604	0.5174	-3.437104997	1.84E-46	3.21E-44	yes	rhodopsin I [Acetabularia acetabulum]	-	-	-	-
Unigene0017898	118	438	5.3197	17.5964	1.725863508	1.11E-35	1.39E-33	yes	LoxC-like [Solanum pimpinellifolium]	ko00592//alpha-Linolenic acid metabolism//Lipid metabolism//Metabolism;ko00591//Linoleic acid metabolism//Lipid metabolism//Metabolism	GO:0031976//plastid thylakoid;GO:0044446//intracellular organelle part;GO:0009536//plastid;GO:0044444//cytoplasmic part;GO:0044435//plastid part;GO:0043227//membrane-bounded organelle;GO:0044422//organelle part;GO:0044464//cell part;GO:0009532//plastid stroma;GO:0043231//intracellular membrane-bounded organelle;GO:0005622//intracellular;GO:0043229//intracellular organelle;GO:0009579//thylakoid;GO…	GO:0003824//catalytic activity;GO:0043167//ion binding;GO:0016702//oxidoreductase activity, acting on single donors with incorporation of molecular oxygen, incorporation of two atoms of oxygen;GO:0043169//cation binding;GO:0016491//oxidoreductase activity;GO:0005488//binding;GO:0016701//oxidoreductase activity, acting on single donors with incorporation of molecular oxygen;GO:0051213//dioxygenase…	GO:0044249//cellular biosynthetic process;GO:0008152//metabolic process;GO:0072330//monocarboxylic acid biosynthetic process;GO:0044710//single-organism metabolic process;GO:0006633//fatty acid biosynthetic process;GO:0044763//single-organism cellular process;GO:0044255//cellular lipid metabolic process;GO:0009058//biosynthetic process;GO:0006629//lipid metabolic process;GO:0044699//single-organi…
Unigene0017906	152	46	7.9602	2.1467	-1.890684089	4.51E-17	2.32E-15	yes	40S ribosomal protein S18 [Zea mays]	ko03010//Ribosome//Translation//Genetic Information Processing	GO:1990904//ribonucleoprotein complex;GO:0005622//intracellular;GO:0030529//intracellular ribonucleoprotein complex;GO:0044424//intracellular part;GO:0005623//cell;GO:0044464//cell part;GO:0032991//macromolecular complex	GO:0097159//organic cyclic compound binding;GO:0005198//structural molecule activity;GO:0003676//nucleic acid binding;GO:1901363//heterocyclic compound binding;GO:0005488//binding	GO:0010467//gene expression;GO:0043170//macromolecule metabolic process;GO:0071704//organic substance metabolic process;GO:0008152//metabolic process
Unigene0017937	4	20	0.2575	1.1473	2.155598344	0.00261354	0.016867978	yes	PREDICTED: probable disease resistance protein At1g61190 [Vitis vinifera]	-	-	GO:0032549//ribonucleoside binding;GO:0032550//purine ribonucleoside binding;GO:0097367//carbohydrate derivative binding;GO:1901363//heterocyclic compound binding;GO:0005488//binding;GO:0036094//small molecule binding;GO:0001883//purine nucleoside binding;GO:0001882//nucleoside binding;GO:0097159//organic cyclic compound binding	-
Unigene0017947	32	13	1.7971	0.6506	-1.465827963	0.001661307	0.011628279	yes	--	-	-	-	-
Unigene0017972	18	70	0.7412	2.5687	1.79310362	4.55E-07	7.98E-06	yes	--	-	-	-	-
Unigene0017975	48	25	1.9048	0.8841	-1.107358059	0.002157524	0.014419647	yes	PREDICTED: NAD-dependent protein deacetylase SRT1 isoform X1 [Vitis vinifera]	-	-	GO:0003824//catalytic activity;GO:0016757//transferase activity, transferring glycosyl groups;GO:0016740//transferase activity;GO:0005488//binding;GO:0043167//ion binding	-
Unigene0017982	3	24	0.2142	1.5268	2.833480706	8.88E-05	0.00094116	yes	--	-	-	-	-
Unigene0017986	14	41	0.7092	1.8509	1.38396251	0.001517905	0.010795411	yes	--	-	-	-	-
Unigene0017990	18	66	0.5534	1.8082	1.70815971	2.54E-06	3.89E-05	yes	--	-	-	-	-
Unigene0018013	6	31	0.305	1.4043	2.202970023	0.00019356	0.001859911	yes	--	-	-	-	-
Unigene0018014	26	109	1.0618	3.9666	1.901390874	4.73E-11	1.46E-09	yes	--	-	-	-	-
Unigene0018042	51	2	2.7191	0.095	-4.839057886	6.52E-15	2.84E-13	yes	PREDICTED: 40S ribosomal protein S15-like [Phoenix dactylifera]	ko03010//Ribosome//Translation//Genetic Information Processing	GO:0044464//cell part;GO:0044446//intracellular organelle part;GO:0043226//organelle;GO:0044424//intracellular part;GO:0043228//non-membrane-bounded organelle;GO:0005840//ribosome;GO:0044391//ribosomal subunit;GO:0043232//intracellular non-membrane-bounded organelle;GO:0005737//cytoplasm;GO:0032991//macromolecular complex;GO:0043229//intracellular organelle;GO:1990904//ribonucleoprotein complex;G…	GO:0005488//binding;GO:0097159//organic cyclic compound binding;GO:1901363//heterocyclic compound binding;GO:0005198//structural molecule activity;GO:0003676//nucleic acid binding	GO:0010467//gene expression;GO:0071704//organic substance metabolic process;GO:0008152//metabolic process;GO:0043170//macromolecule metabolic process
Unigene0018056	47	178	0.7733	2.6098	1.754839133	5.36E-16	2.55E-14	yes	--	-	-	-	-
Unigene0018076	19	122	0.3181	1.8202	2.516544703	2.98E-17	1.56E-15	yes	--	-	-	-	-
Unigene0018091	21	55	0.7276	1.6981	1.222703973	0.001102603	0.008234574	yes	alpha-glucan water dikinase, chloroplastic [Solanum tuberosum]	-	GO:0031967//organelle envelope;GO:0043231//intracellular membrane-bounded organelle;GO:0009526//plastid envelope;GO:0005623//cell;GO:0044422//organelle part;GO:0044424//intracellular part;GO:0044446//intracellular organelle part;GO:0005737//cytoplasm;GO:0009536//plastid;GO:0044444//cytoplasmic part;GO:0009532//plastid stroma;GO:0044464//cell part;GO:0031975//envelope;GO:0044435//plastid part;GO:0…	GO:0004672//protein kinase activity;GO:0016773//phosphotransferase activity, alcohol group as acceptor;GO:0097367//carbohydrate derivative binding;GO:0001883//purine nucleoside binding;GO:1901363//heterocyclic compound binding;GO:0032550//purine ribonucleoside binding;GO:0016301//kinase activity;GO:0016772//transferase activity, transferring phosphorus-containing groups;GO:0043167//ion binding;GO…	GO:0043412//macromolecule modification;GO:0044238//primary metabolic process;GO:0043170//macromolecule metabolic process;GO:0006796//phosphate-containing compound metabolic process;GO:0005976//polysaccharide metabolic process;GO:0044237//cellular metabolic process;GO:0044042//glucan metabolic process;GO:0036211//protein modification process;GO:0009987//cellular process;GO:0016310//phosphorylation…
Unigene0018105	38	91	1.1894	2.5381	1.093514931	6.20E-05	0.000684769	yes	ankyrin repeat family protein [Populus trichocarpa]	-	-	-	-
Unigene0018124	21	51	0.8158	1.7654	1.113707691	0.002993525	0.018945658	yes	Os10g0106900 [Oryza sativa Japonica Group]	-	-	GO:0003676//nucleic acid binding;GO:1901363//heterocyclic compound binding;GO:0005488//binding;GO:0097159//organic cyclic compound binding;GO:0016209//antioxidant activity	GO:0046483//heterocycle metabolic process;GO:0071704//organic substance metabolic process;GO:0044260//cellular macromolecule metabolic process;GO:1901360//organic cyclic compound metabolic process;GO:0090304//nucleic acid metabolic process;GO:0006259//DNA metabolic process;GO:0044238//primary metabolic process;GO:0006139//nucleobase-containing compound metabolic process;GO:0009987//cellular proce…
Unigene0018140	467	1245	5.2155	12.3906	1.248368577	1.21E-58	2.80E-56	yes	PREDICTED: glutamic acid-rich protein-like [Nelumbo nucifera]	-	-	-	-
Unigene0018144	157	27	6.7577	1.0356	-2.706065435	1.28E-26	1.12E-24	yes	PREDICTED: 60S ribosomal protein L11-like [Nelumbo nucifera]	ko03010//Ribosome//Translation//Genetic Information Processing	GO:0005623//cell;GO:0030529//intracellular ribonucleoprotein complex;GO:0044424//intracellular part;GO:0032991//macromolecular complex;GO:1990904//ribonucleoprotein complex;GO:0044464//cell part;GO:0005622//intracellular	GO:0005198//structural molecule activity	GO:0010467//gene expression;GO:0008152//metabolic process;GO:0071704//organic substance metabolic process;GO:0043170//macromolecule metabolic process
Unigene0018150	211	917	7.1262	27.5982	1.953369296	2.36E-84	9.34E-82	yes	Late embryogenesis abundant hydroxyproline-rich glycofamily protein [Theobroma cacao]	-	-	-	-
Unigene0018151	50	158	2.6901	7.5754	1.493662265	1.03E-11	3.41E-10	yes	Late embryogenesis abundant hydroxyproline-rich glycofamily protein [Theobroma cacao]	-	-	-	-
Unigene0018188	2	24	0.1285	1.3738	3.418331725	1.96E-05	0.000246397	yes	--	-	-	-	-
Unigene0018190	765	400	25.748	11.9973	-1.101750611	4.02E-35	4.96E-33	yes	Pesticidal crystal cry1Ag [Gossypium arboreum]	-	-	-	-
Unigene0018202	13	58	0.7635	3.0356	1.991281638	7.22E-07	1.23E-05	yes	--	-	-	-	-
Unigene0018213	5	21	0.4771	1.7856	1.904045341	0.004099517	0.024533597	yes	--	-	-	-	-
Unigene0018253	87	18	5.6007	1.0326	-2.43932565	7.41E-14	2.98E-12	yes	BnaA01g23850D [Brassica napus]	ko03010//Ribosome//Translation//Genetic Information Processing	GO:0032991//macromolecular complex;GO:0044464//cell part;GO:0005623//cell;GO:1990904//ribonucleoprotein complex;GO:0044424//intracellular part;GO:0005622//intracellular;GO:0030529//intracellular ribonucleoprotein complex	GO:0005198//structural molecule activity	GO:0043170//macromolecule metabolic process;GO:0010467//gene expression;GO:0071704//organic substance metabolic process;GO:0008152//metabolic process
Unigene0018291	396	903	12.7325	25.8729	1.022926052	3.34E-32	3.70E-30	yes	PREDICTED: translational activator GCN1 [Vitis vinifera]	-	-	GO:0022892//substrate-specific transporter activity;GO:0005215//transporter activity	GO:0044765//single-organism transport;GO:0044699//single-organism process;GO:0051234//establishment of localization;GO:0006810//transport;GO:1902578//single-organism localization;GO:0051179//localization
Unigene0018300	23	5	1.3811	0.2676	-2.367667762	0.000181736	0.001756231	yes	60S ribosomal protein L44 [Auxenochlorella protothecoides]	ko03010//Ribosome//Translation//Genetic Information Processing	GO:0044464//cell part;GO:0030529//intracellular ribonucleoprotein complex;GO:0044424//intracellular part;GO:0032991//macromolecular complex;GO:1990904//ribonucleoprotein complex;GO:0005623//cell;GO:0005622//intracellular	GO:0005198//structural molecule activity	GO:0071704//organic substance metabolic process;GO:0010467//gene expression;GO:0008152//metabolic process;GO:0043170//macromolecule metabolic process
Unigene0018302	42	122	2.0005	5.1784	1.37214578	2.33E-08	5.08E-07	yes	PREDICTED: ABC transporter C family member 10-like [Prunus mume]	-	GO:0016020//membrane;GO:0031224//intrinsic component of membrane;GO:0044425//membrane part	GO:0097367//carbohydrate derivative binding;GO:0005488//binding;GO:0016462//pyrophosphatase activity;GO:0032550//purine ribonucleoside binding;GO:0015399//primary active transmembrane transporter activity;GO:0001882//nucleoside binding;GO:0015405//P-P-bond-hydrolysis-driven transmembrane transporter activity;GO:0097159//organic cyclic compound binding;GO:0003824//catalytic activity;GO:0032549//ri…	GO:0044699//single-organism process;GO:0009987//cellular process;GO:0044763//single-organism cellular process;GO:0051234//establishment of localization;GO:0051179//localization
Unigene0018311	9	36	0.435	1.5506	1.833739264	0.000393673	0.003431533	yes	--	-	-	-	-
Unigene0018313	50	125	1.1437	2.5479	1.155599982	9.53E-07	1.58E-05	yes	PREDICTED: Fanconi anemia group D2 protein homolog isoform X3 [Nicotiana tomentosiformis]	-	-	-	GO:0044260//cellular macromolecule metabolic process;GO:1901360//organic cyclic compound metabolic process;GO:0044763//single-organism cellular process;GO:0032200//telomere organization;GO:0044699//single-organism process;GO:0051276//chromosome organization;GO:0044702//single organism reproductive process;GO:0006725//cellular aromatic compound metabolic process;GO:0009987//cellular process;GO:000…
Unigene0018315	13	39	0.4361	1.1657	1.418465654	0.001792659	0.012425767	yes	PREDICTED: MLO-like protein 1 [Brachypodium distachyon]	-	GO:0031224//intrinsic component of membrane;GO:0044425//membrane part;GO:0016020//membrane	GO:0005515//protein binding;GO:0005488//binding	GO:0050896//response to stimulus;GO:0006950//response to stress
Unigene0018331	8	26	0.4227	1.2242	1.534133256	0.009098519	0.046262081	yes	--	-	-	-	-
Unigene0018333	4	20	0.3931	1.7516	2.155705086	0.00261354	0.016867978	yes	--	-	-	-	-
Unigene0018348	29	3	2.0603	0.1899	-3.439542613	1.43E-06	2.29E-05	yes	--	-	-	-	-
Unigene0018372	369	203	7.3067	3.582	-1.028454637	2.20E-16	1.08E-14	yes	PREDICTED: protein trichome birefringence-like 38 [Sesamum indicum]	-	-	-	-
Unigene0018383	26	99	0.6065	2.0579	1.762593328	1.76E-09	4.44E-08	yes	--	-	-	-	-
Unigene0018385	53	29	5.1235	2.4982	-1.03624071	0.001973027	0.013345773	yes	--	-	-	-	-
Unigene0018409	3	56	0.1632	2.7147	4.056079813	3.37E-12	1.17E-10	yes	PREDICTED: L-type lectin-domain containing receptor kinase IV.1 [Vitis vinifera]	-	GO:0016020//membrane	GO:0016740//transferase activity;GO:0016773//phosphotransferase activity, alcohol group as acceptor;GO:0016772//transferase activity, transferring phosphorus-containing groups;GO:0004674//protein serine/threonine kinase activity;GO:0016301//kinase activity;GO:0004672//protein kinase activity;GO:1901363//heterocyclic compound binding;GO:0097159//organic cyclic compound binding;GO:0003824//catalyti…	GO:0016310//phosphorylation;GO:0043412//macromolecule modification;GO:0006793//phosphorus metabolic process;GO:0009987//cellular process;GO:0019538//protein metabolic process;GO:0008152//metabolic process;GO:0006464//cellular protein modification process;GO:0043170//macromolecule metabolic process;GO:0044260//cellular macromolecule metabolic process;GO:0044267//cellular protein metabolic process;…
Unigene0018441	3	17	0.4357	2.2003	2.336293223	0.004442811	0.026076205	yes	--	-	-	-	-
Unigene0018458	0	12	0.001	1.2268	10.26068436	0.00097925	0.007428409	yes	--	-	-	-	-
Unigene0018468	37	19	2.3511	1.0759	-1.127791911	0.007592396	0.04007795	yes	--	-	-	-	-
Unigene0018481	30	14	3.4417	1.4313	-1.265795256	0.009637793	0.048531356	yes	--	-	-	-	-
Unigene0018541	129	472	1.5165	4.9447	1.705137496	1.48E-37	1.98E-35	yes	--	-	-	-	-
Unigene0018571	8	28	0.9003	2.8079	1.641013832	0.003964685	0.023885649	yes	--	-	-	-	-
Unigene0018581	6	27	0.3228	1.2945	2.003682482	0.001330398	0.009659577	yes	PREDICTED: 125 kDa kinesin-related protein [Jatropha curcas]	-	-	GO:0005488//binding	-
Unigene0018595	77	174	1.6854	3.394	1.009895535	2.50E-07	4.59E-06	yes	PREDICTED: polyadenylate-binding protein 2 [Cucumis sativus]	ko03015//mRNA surveillance pathway//Translation//Genetic Information Processing	-	GO:0036094//small molecule binding;GO:1901363//heterocyclic compound binding;GO:0005488//binding;GO:0097159//organic cyclic compound binding	-
Unigene0018603	13	35	0.7666	1.8392	1.262532468	0.00801499	0.041562443	yes	--	-	-	-	-
Unigene0018614	10	59	0.3874	2.037	2.394550121	2.26E-08	4.92E-07	yes	PREDICTED: actin cytoskeleton-regulatory complex protein PAN1-like [Solanum tuberosum]	-	GO:0016020//membrane	GO:0043167//ion binding;GO:0046872//metal ion binding;GO:0005488//binding;GO:0043169//cation binding	GO:0051640//organelle localization;GO:0044699//single-organism process;GO:0006928//movement of cell or subcellular component;GO:0051179//localization;GO:0044763//single-organism cellular process;GO:0009987//cellular process;GO:0051641//cellular localization
Unigene0018628	5	22	0.6794	2.6637	1.971098484	0.002509385	0.016372503	yes	--	-	-	-	-
Unigene0018636	48	148	0.6638	1.8239	1.458206098	1.36E-10	3.96E-09	yes	gag-pol polyprotein [Hordeum vulgare]	-	-	GO:0005488//binding;GO:0016772//transferase activity, transferring phosphorus-containing groups;GO:0097159//organic cyclic compound binding;GO:0003824//catalytic activity;GO:0016740//transferase activity;GO:1901363//heterocyclic compound binding;GO:0016779//nucleotidyltransferase activity;GO:0034061//DNA polymerase activity;GO:0003676//nucleic acid binding	GO:0034645//cellular macromolecule biosynthetic process;GO:0046483//heterocycle metabolic process;GO:0006139//nucleobase-containing compound metabolic process;GO:0043170//macromolecule metabolic process;GO:0006259//DNA metabolic process;GO:0009987//cellular process;GO:1901360//organic cyclic compound metabolic process;GO:0044249//cellular biosynthetic process;GO:0009058//biosynthetic process;GO:0…
Unigene0018643	7	47	0.3627	2.1703	2.581045829	2.45E-07	4.50E-06	yes	--	-	-	-	-
Unigene0018649	22	61	0.6353	1.5697	1.304978934	0.000228483	0.002145587	yes	PREDICTED: U-box domain-containing protein 45 [Sesamum indicum]	-	-	GO:0003824//catalytic activity;GO:0019787//ubiquitin-like protein transferase activity;GO:0016740//transferase activity	GO:0032446//protein modification by small protein conjugation;GO:0043170//macromolecule metabolic process;GO:0071704//organic substance metabolic process;GO:0036211//protein modification process;GO:0044238//primary metabolic process;GO:0009987//cellular process;GO:0006464//cellular protein modification process;GO:0044260//cellular macromolecule metabolic process;GO:0019538//protein metabolic proc…
Unigene0018675	12	34	0.6456	1.6301	1.336247987	0.006668724	0.036259194	yes	PREDICTED: pectinesterase inhibitor-like [Nicotiana sylvestris]	-	-	-	-
Unigene0018680	31	8	4.2315	0.9731	-2.120509191	7.13E-05	0.000773136	yes	--	-	-	-	-
Unigene0018696	14	38	0.6679	1.6156	1.274366032	0.004652446	0.027060247	yes	--	-	-	-	-
Unigene0018738	32	16	1.6669	0.7427	-1.166316074	0.009485075	0.047931497	yes	PREDICTED: zinc finger protein CONSTANS-LIKE 16-like [Solanum tuberosum]	-	-	-	-
Unigene0018773	21	58	1.053	2.5917	1.299393294	0.000387613	0.003386705	yes	--	-	-	-	-
Unigene0018799	48	120	0.8873	1.9767	1.155600059	1.85E-06	2.91E-05	yes	--	-	-	-	-
Unigene0018811	27	72	0.6574	1.5621	1.248643451	6.84E-05	0.000745873	yes	--	-	-	-	-
Unigene0018813	54	19	2.5152	0.7886	-1.673307507	3.53E-06	5.24E-05	yes	--	-	-	-	-
Unigene0018840	42	98	1.1186	2.326	1.056156861	5.69E-05	0.000637693	yes	--	-	-	-	-
Unigene0018847	67	13	4.4998	0.778	-2.53201882	4.46E-11	1.38E-09	yes	opsin 1 [Guillardia theta]	-	-	-	-
Unigene0018873	145	403	2.9004	7.1835	1.308435057	2.05E-22	1.46E-20	yes	calmodulin-binding protein 60-C [Populus trichocarpa]	-	-	-	GO:0071407//cellular response to organic cyclic compound;GO:0031347//regulation of defense response;GO:0043436//oxoacid metabolic process;GO:0008152//metabolic process;GO:0019222//regulation of metabolic process;GO:0009863//salicylic acid mediated signaling pathway;GO:0031323//regulation of cellular metabolic process;GO:0006950//response to stress;GO:1901701//cellular response to oxygen-containin…
Unigene0018886	22	62	1.5226	3.8239	1.328507812	0.000159369	0.001564668	yes	leucine-rich repeat family protein [Arabidopsis lyrata subsp. lyrata]	-	GO:0016020//membrane	GO:0004672//protein kinase activity;GO:0016740//transferase activity;GO:0003824//catalytic activity;GO:1901363//heterocyclic compound binding;GO:0016772//transferase activity, transferring phosphorus-containing groups;GO:0016773//phosphotransferase activity, alcohol group as acceptor;GO:0097159//organic cyclic compound binding;GO:0016301//kinase activity;GO:0036094//small molecule binding;GO:0005…	GO:0023052//signaling;GO:0044700//single organism signaling;GO:0048731//system development;GO:0044707//single-multicellular organism process;GO:0008152//metabolic process;GO:0016043//cellular component organization;GO:0048367//shoot system development;GO:0009605//response to external stimulus;GO:0034613//cellular protein localization;GO:0009987//cellular process;GO:0006464//cellular protein modif…
Unigene0018888	113	302	5.0557	12.0406	1.251924522	3.87E-16	1.87E-14	yes	PREDICTED: receptor-like protein kinase HSL1 [Pyrus x bretschneideri]	-	GO:0016020//membrane	GO:0016301//kinase activity;GO:0016772//transferase activity, transferring phosphorus-containing groups;GO:0003824//catalytic activity;GO:0016740//transferase activity	GO:0023052//signaling;GO:0050896//response to stimulus;GO:0070887//cellular response to chemical stimulus;GO:0010033//response to organic substance;GO:0071495//cellular response to endogenous stimulus;GO:0050789//regulation of biological process;GO:0044699//single-organism process;GO:0006952//defense response;GO:0006950//response to stress;GO:0010941//regulation of cell death;GO:0065007//biologic…
Unigene0018907	0	10	0.001	0.6988	9.448735798	0.001957522	0.013256819	yes	PREDICTED: cucumber peeling cupredoxin-like [Nicotiana sylvestris]	-	-	-	-
Unigene0018909	10	38	0.7718	2.6136	1.759739411	0.000351377	0.003101498	yes	--	-	-	-	-
Unigene0018940	82	17	2.3843	0.4405	-2.436351847	3.20E-13	1.22E-11	yes	--	-	-	-	-
Unigene0018948	128	17	3.8082	0.4507	-3.078869893	6.53E-25	5.29E-23	yes	Cytochrome b5 (ISS) [Ostreococcus tauri]	-	-	GO:0003824//catalytic activity;GO:0016491//oxidoreductase activity	-
Unigene0018967	9	39	0.3209	1.239	1.948980493	0.00010027	0.001048713	yes	--	-	-	-	-
Unigene0018999	72	4	2.8043	0.1388	-4.336561222	5.95E-19	3.49E-17	yes	Ribokinase-like protein [Coccomyxa subellipsoidea C-169]	-	GO:0005623//cell;GO:0043226//organelle;GO:0043227//membrane-bounded organelle;GO:0043231//intracellular membrane-bounded organelle;GO:0044464//cell part;GO:0043229//intracellular organelle;GO:0044424//intracellular part;GO:0005622//intracellular	-	-
Unigene0019003	11	52	0.4029	1.6972	2.074662873	1.26E-06	2.04E-05	yes	LINE-1 reverse transcriptase like, partial [Glycine soja]	-	-	GO:0003824//catalytic activity	GO:0008152//metabolic process
Unigene0019018	87	46	1.8521	0.8726	-1.085769617	4.36E-05	0.000501178	yes	alcohol acyltransferase [Actinidia eriantha]	-	-	GO:0016740//transferase activity;GO:0003824//catalytic activity;GO:0016746//transferase activity, transferring acyl groups	-
Unigene0019055	56	164	1.5695	4.0959	1.383875464	1.10E-10	3.26E-09	yes	Cysteine-rich RLK (RECEPTOR-like protein kinase) 8 [Theobroma cacao]	-	-	GO:0003676//nucleic acid binding;GO:1901363//heterocyclic compound binding;GO:0097159//organic cyclic compound binding;GO:0005488//binding	GO:0009987//cellular process;GO:0090304//nucleic acid metabolic process;GO:0071704//organic substance metabolic process;GO:0006139//nucleobase-containing compound metabolic process;GO:0043170//macromolecule metabolic process;GO:1901360//organic cyclic compound metabolic process;GO:0006259//DNA metabolic process;GO:0044237//cellular metabolic process;GO:0046483//heterocycle metabolic process;GO:00…
Unigene0019068	34	96	2.017	5.0751	1.331225166	2.16E-06	3.34E-05	yes	gag-pol polyprotein [Populus deltoides]	-	-	GO:0005488//binding;GO:0097159//organic cyclic compound binding	GO:1901360//organic cyclic compound metabolic process;GO:0044238//primary metabolic process;GO:0044237//cellular metabolic process;GO:0009987//cellular process;GO:0034641//cellular nitrogen compound metabolic process;GO:0008152//metabolic process;GO:0006139//nucleobase-containing compound metabolic process;GO:0043170//macromolecule metabolic process;GO:0006259//DNA metabolic process;GO:0090304//n…
Unigene0019069	18	47	1.2487	2.9056	1.218409196	0.001589523	0.011177006	yes	gag-pol polyprotein [Populus deltoides]	-	-	GO:0043167//ion binding;GO:1901363//heterocyclic compound binding;GO:0036094//small molecule binding;GO:0005488//binding;GO:0097159//organic cyclic compound binding	-
Unigene0019071	4	18	0.3055	1.2252	2.003772987	0.007226519	0.038709879	yes	--	-	-	-	-
Unigene0019109	41	117	2.6983	6.8617	1.346515294	8.14E-08	1.63E-06	yes	--	-	-	-	-
Unigene0019112	10	29	0.8122	2.099	1.369795234	0.009543715	0.04812783	yes	PH01B001I13.11 [Phyllostachys edulis]	-	GO:0044424//intracellular part;GO:0005623//cell;GO:0043227//membrane-bounded organelle;GO:0043232//intracellular non-membrane-bounded organelle;GO:0043226//organelle;GO:0043228//non-membrane-bounded organelle;GO:0043229//intracellular organelle;GO:0005622//intracellular;GO:0044464//cell part;GO:0043231//intracellular membrane-bounded organelle	GO:0001883//purine nucleoside binding;GO:1901363//heterocyclic compound binding;GO:0001882//nucleoside binding;GO:0046872//metal ion binding;GO:0032550//purine ribonucleoside binding;GO:0097159//organic cyclic compound binding;GO:0097367//carbohydrate derivative binding;GO:0005488//binding;GO:0043169//cation binding;GO:0032549//ribonucleoside binding;GO:0046914//transition metal ion binding;GO:00…	GO:0043170//macromolecule metabolic process;GO:0046483//heterocycle metabolic process;GO:0006139//nucleobase-containing compound metabolic process;GO:0009987//cellular process;GO:0006725//cellular aromatic compound metabolic process;GO:0006259//DNA metabolic process;GO:0006807//nitrogen compound metabolic process;GO:1901360//organic cyclic compound metabolic process;GO:0034641//cellular nitrogen …
Unigene0019115	2	21	0.1826	1.7082	3.225718228	0.000122056	0.001239375	yes	gag-pol polyprotein [Populus deltoides]	-	-	GO:0005488//binding	GO:0008152//metabolic process
Unigene0019131	57	131	2.3374	4.7871	1.034247299	3.45E-06	5.13E-05	yes	gag-pol polyprotein [Populus deltoides]	-	GO:0044464//cell part;GO:0043229//intracellular organelle;GO:0043231//intracellular membrane-bounded organelle;GO:0044424//intracellular part;GO:0043227//membrane-bounded organelle;GO:0043226//organelle;GO:0005622//intracellular;GO:0005623//cell	GO:0046872//metal ion binding;GO:0043169//cation binding;GO:0005488//binding;GO:0043167//ion binding;GO:0097159//organic cyclic compound binding	GO:0044238//primary metabolic process;GO:0008152//metabolic process;GO:0006139//nucleobase-containing compound metabolic process;GO:0071704//organic substance metabolic process;GO:0034641//cellular nitrogen compound metabolic process;GO:0009987//cellular process;GO:0090304//nucleic acid metabolic process;GO:0006725//cellular aromatic compound metabolic process;GO:0043170//macromolecule metabolic …
Unigene0019134	6	27	0.3395	1.3616	2.003819463	0.001330398	0.009659577	yes	gag-pol polyprotein, partial [Caragana korshinskii]	-	GO:0044464//cell part;GO:0005622//intracellular;GO:0043226//organelle;GO:0043227//membrane-bounded organelle;GO:0005623//cell;GO:0043231//intracellular membrane-bounded organelle;GO:0043229//intracellular organelle;GO:0044424//intracellular part	GO:0005488//binding	GO:0008152//metabolic process
Unigene0019153	4	23	0.2905	1.4884	2.357152227	0.000537698	0.004463716	yes	--	-	-	-	-
Unigene0019164	30	323	1.1211	10.756	3.262154786	3.85E-55	8.32E-53	yes	ethylene response factor 1 [Actinidia deliciosa]	-	GO:0043227//membrane-bounded organelle;GO:0044424//intracellular part;GO:0005623//cell;GO:0043229//intracellular organelle;GO:0043231//intracellular membrane-bounded organelle;GO:0005622//intracellular;GO:0044464//cell part;GO:0043226//organelle	GO:0005488//binding;GO:0001071//nucleic acid binding transcription factor activity;GO:0097159//organic cyclic compound binding;GO:1901363//heterocyclic compound binding;GO:0003676//nucleic acid binding	GO:0043170//macromolecule metabolic process;GO:0008152//metabolic process;GO:0044249//cellular biosynthetic process;GO:0009059//macromolecule biosynthetic process;GO:0009987//cellular process;GO:0060255//regulation of macromolecule metabolic process;GO:0044237//cellular metabolic process;GO:0065007//biological regulation;GO:0071704//organic substance metabolic process;GO:0050789//regulation of bi…
Unigene0019189	21	62	0.8289	2.1807	1.395521343	9.00E-05	0.00095278	yes	--	-	-	-	-
Unigene0019203	16	42	0.728	1.7029	1.225983362	0.003244347	0.020307292	yes	--	-	-	-	-
Unigene0019207	135	56	4.248	1.5703	-1.435743559	9.28E-11	2.77E-09	yes	PREDICTED: auxin-induced protein 6B-like [Solanum tuberosum]	-	-	-	-
Unigene0019215	20	95	0.5195	2.1991	2.081717555	4.16E-11	1.29E-09	yes	--	-	-	-	-
Unigene0019220	3	21	0.3325	2.0743	2.641198316	0.000491667	0.004144931	yes	Cysteine-rich RLK (RECEPTOR-like protein kinase) 8 [Theobroma cacao]	-	-	GO:0016740//transferase activity;GO:0003824//catalytic activity;GO:0005488//binding;GO:1901363//heterocyclic compound binding;GO:0003676//nucleic acid binding;GO:0097159//organic cyclic compound binding	GO:0071704//organic substance metabolic process;GO:0046483//heterocycle metabolic process;GO:0090304//nucleic acid metabolic process;GO:0006725//cellular aromatic compound metabolic process;GO:0043170//macromolecule metabolic process;GO:0006259//DNA metabolic process;GO:0006807//nitrogen compound metabolic process;GO:0009987//cellular process;GO:0008152//metabolic process;GO:1901360//organic cycl…
Unigene0019221	24	10	2.2182	0.8236	-1.429373714	0.009098519	0.046262081	yes	Itga6 [Gossypium arboreum]	-	-	-	-
Unigene0019281	38	87	1.9656	4.0102	1.028704427	0.000213069	0.002021896	yes	--	-	-	-	-
Unigene0019303	20	47	0.8685	1.8187	1.066309832	0.006832754	0.03702315	yes	protein CROWDED NUCLEI 2 [Arabidopsis thaliana]	-	-	-	-
Unigene0019337	1	20	0.101	1.7996	4.155249074	4.04E-05	0.000468896	yes	--	-	-	-	-
Unigene0019359	6	26	0.5598	2.1618	1.949249666	0.002119095	0.01418716	yes	--	-	-	-	-
Unigene0019373	3	32	0.1708	1.6231	3.248372008	7.81E-07	1.32E-05	yes	--	-	-	-	-
Unigene0019387	413	1070	18.1204	41.8351	1.207099081	1.47E-48	2.70E-46	yes	--	-	-	-	-
Unigene0019397	28	12	1.911	0.7298	-1.388754722	0.006478515	0.035524607	yes	--	-	-	-	-
Unigene0019403	21	4	1.3668	0.232	-2.558605442	0.000537698	0.004463716	yes	--	-	-	-	-
Unigene0019425	32	110	0.4467	1.3684	1.615111849	2.89E-09	7.10E-08	yes	--	-	-	-	-
Unigene0019427	68	203	2.2056	5.8676	1.411599352	2.90E-13	1.11E-11	yes	PREDICTED: small subunit processome component 20 homolog isoform X2 [Vitis vinifera]	-	-	-	-
Unigene0019455	16	46	0.7955	2.0381	1.357291004	0.000743304	0.005928647	yes	--	-	-	-	-
Unigene0019465	120	787	2.8464	16.6353	2.547037563	4.92E-101	2.52E-98	yes	--	-	-	-	-
Unigene0019467	198	101	3.1235	1.4198	-1.137475811	6.47E-11	1.96E-09	yes	--	-	-	-	-
Unigene0019473	38	13	2.0151	0.6143	-1.713836146	0.000130031	0.001306674	yes	PREDICTED: transmembrane protein 184 homolog DDB_G0279555-like isoform X1 [Pyrus x bretschneideri]	-	-	-	-
Unigene0019521	32	88	1.8109	4.4378	1.293137769	8.69E-06	0.000118275	yes	--	-	-	-	-
Unigene0019530	13	137	0.452	4.2447	3.231267915	3.73E-24	2.91E-22	yes	--	-	-	-	-
Unigene0019536	66	36	4.8048	2.3355	-1.040744935	0.000750484	0.005978788	yes	DUF594 family protein [Medicago truncatula]	-	-	-	-
Unigene0019541	36	10	2.2632	0.5602	-2.014350193	2.54E-05	0.000310508	yes	PREDICTED: glycerophosphodiester phosphodiesterase protein kinase domain-containing GDPDL2-like [Vitis vinifera]	-	-	GO:0032550//purine ribonucleoside binding;GO:0032549//ribonucleoside binding;GO:0003824//catalytic activity;GO:0001882//nucleoside binding;GO:0036094//small molecule binding;GO:0005488//binding;GO:0097159//organic cyclic compound binding;GO:0004672//protein kinase activity;GO:0016740//transferase activity;GO:0016301//kinase activity;GO:0097367//carbohydrate derivative binding;GO:0001871//pattern …	GO:0044267//cellular protein metabolic process;GO:0036211//protein modification process;GO:0006796//phosphate-containing compound metabolic process;GO:0044238//primary metabolic process;GO:0009987//cellular process;GO:0019538//protein metabolic process;GO:0043412//macromolecule modification;GO:0006793//phosphorus metabolic process;GO:0044237//cellular metabolic process;GO:0071704//organic substan…
Unigene0019553	42	16	1.4234	0.4832	-1.558648781	0.000208018	0.001978404	yes	Disease resistance protein (TIR-NBS class) [Theobroma cacao]	-	GO:0016020//membrane	GO:0001883//purine nucleoside binding;GO:0005488//binding;GO:0032550//purine ribonucleoside binding;GO:0003824//catalytic activity;GO:0016817//hydrolase activity, acting on acid anhydrides;GO:0016787//hydrolase activity;GO:0016818//hydrolase activity, acting on acid anhydrides, in phosphorus-containing anhydrides;GO:0097367//carbohydrate derivative binding;GO:0036094//small molecule binding;GO:00…	GO:0009606//tropism;GO:0008152//metabolic process;GO:0050896//response to stimulus;GO:0050794//regulation of cellular process;GO:0009605//response to external stimulus;GO:0071704//organic substance metabolic process;GO:0043170//macromolecule metabolic process;GO:0065007//biological regulation;GO:0005975//carbohydrate metabolic process;GO:0005976//polysaccharide metabolic process;GO:0044238//prima…
Unigene0019584	55	28	2.9592	1.3425	-1.140285117	0.000644341	0.005236495	yes	--	-	-	-	-
Unigene0019587	9	90	0.3501	3.1196	3.155522089	3.70E-16	1.79E-14	yes	--	-	-	-	-
Unigene0019589	25	93	0.8817	2.9228	1.728991348	7.08E-09	1.66E-07	yes	AT5g56980/MHM17_10 [Arabidopsis lyrata subsp. lyrata]	-	-	-	-
Unigene0019613	12	2	0.9562	0.142	-2.751421476	0.007406097	0.039366386	yes	--	-	-	-	-
Unigene0019635	106	276	1.5856	3.6792	1.214363235	1.94E-14	8.17E-13	yes	PREDICTED: cytokinin dehydrogenase 5 [Jatropha curcas]	ko00908//Zeatin biosynthesis//Metabolism of terpenoids and polyketides//Metabolism	GO:0044421//extracellular region part;GO:0005576//extracellular region	GO:0016616//oxidoreductase activity, acting on the CH-OH group of donors, NAD or NADP as acceptor;GO:0016645//oxidoreductase activity, acting on the CH-NH group of donors;GO:0036094//small molecule binding;GO:1901363//heterocyclic compound binding;GO:0003824//catalytic activity;GO:0005488//binding;GO:0016491//oxidoreductase activity;GO:1901265//nucleoside phosphate binding;GO:0097159//organic cyc…	GO:1901564//organonitrogen compound metabolic process;GO:0006807//nitrogen compound metabolic process;GO:0044710//single-organism metabolic process;GO:0001101//response to acid chemical;GO:0019752//carboxylic acid metabolic process;GO:0042445//hormone metabolic process;GO:0009987//cellular process;GO:0043436//oxoacid metabolic process;GO:0044763//single-organism cellular process;GO:0065008//regul…
Unigene0019645	61	354	7.4939	38.7542	2.37056404	2.26E-43	3.66E-41	yes	unnamed protein product [Coffea canephora]	-	-	GO:0016787//hydrolase activity;GO:0003824//catalytic activity	-
Unigene0019646	15	137	0.6117	4.9786	3.024843927	7.51E-23	5.47E-21	yes	PREDICTED: probable protein phosphatase 2C 25 [Malus domestica]	-	GO:0044424//intracellular part;GO:0043229//intracellular organelle;GO:0043227//membrane-bounded organelle;GO:0044464//cell part;GO:0043226//organelle;GO:0043231//intracellular membrane-bounded organelle;GO:0005623//cell;GO:0005622//intracellular	GO:0043167//ion binding;GO:0016788//hydrolase activity, acting on ester bonds;GO:0042578//phosphoric ester hydrolase activity;GO:0005488//binding;GO:0003824//catalytic activity;GO:0016787//hydrolase activity;GO:0043169//cation binding;GO:0004721//phosphoprotein phosphatase activity;GO:0016791//phosphatase activity	GO:0006464//cellular protein modification process;GO:0042221//response to chemical;GO:0044260//cellular macromolecule metabolic process;GO:0008152//metabolic process;GO:0044238//primary metabolic process;GO:0009755//hormone-mediated signaling pathway;GO:0050896//response to stimulus;GO:0043412//macromolecule modification;GO:0023052//signaling;GO:0043170//macromolecule metabolic process;GO:0007165…
Unigene0019648	245	1912	4.002	27.8315	2.797925594	4.12E-256	7.88E-253	yes	PREDICTED: probable protein phosphatase 2C 25 [Nelumbo nucifera]	-	-	GO:0003824//catalytic activity;GO:0016787//hydrolase activity	-
Unigene0019649	231	1397	4.5345	24.4373	2.43006951	1.26E-163	1.22E-160	yes	PREDICTED: probable protein phosphatase 2C 25 [Vitis vinifera]	-	-	GO:0042578//phosphoric ester hydrolase activity;GO:0016788//hydrolase activity, acting on ester bonds;GO:0003824//catalytic activity;GO:0016791//phosphatase activity;GO:0004721//phosphoprotein phosphatase activity;GO:0016787//hydrolase activity	-
Unigene0019687	37	85	1.3065	2.6746	1.033616021	0.000254807	0.002354769	yes	--	-	-	-	-
Unigene0019721	1426	332	9.178	1.9042	-2.268994792	2.23E-175	2.60E-172	yes	PDR-type ACB transporter [Nicotiana benthamiana]	-	-	GO:0022857//transmembrane transporter activity;GO:0022804//active transmembrane transporter activity;GO:0005488//binding;GO:0016818//hydrolase activity, acting on acid anhydrides, in phosphorus-containing anhydrides;GO:0016887//ATPase activity;GO:0016820//hydrolase activity, acting on acid anhydrides, catalyzing transmembrane movement of substances;GO:0015604//organic phosphonate transmembrane tr…	GO:0071702//organic substance transport;GO:0015846//polyamine transport;GO:0071705//nitrogen compound transport;GO:0044765//single-organism transport;GO:0044699//single-organism process;GO:0051179//localization;GO:1902578//single-organism localization;GO:0006810//transport;GO:0051234//establishment of localization
Unigene0019727	282	106	5.5765	1.8679	-1.577942701	8.61E-24	6.59E-22	yes	PREDICTED: aldehyde dehydrogenase family 2 member B7, mitochondrial-like [Solanum tuberosum]	ko00010//Glycolysis / Gluconeogenesis//Carbohydrate metabolism//Metabolism;ko00620//Pyruvate metabolism//Carbohydrate metabolism//Metabolism;ko00040//Pentose and glucuronate interconversions//Carbohydrate metabolism//Metabolism;ko00561//Glycerolipid metabolism//Lipid metabolism//Metabolism;ko00071//Fatty acid degradation//Lipid metabolism//Metabolism;ko00280//Valine, leucine and isoleucine degrad…	GO:0043231//intracellular membrane-bounded organelle;GO:0005622//intracellular;GO:0044464//cell part;GO:0005623//cell;GO:0044424//intracellular part;GO:0043229//intracellular organelle;GO:0043226//organelle;GO:0043227//membrane-bounded organelle	GO:0003824//catalytic activity;GO:0016491//oxidoreductase activity;GO:0016903//oxidoreductase activity, acting on the aldehyde or oxo group of donors;GO:0016620//oxidoreductase activity, acting on the aldehyde or oxo group of donors, NAD or NADP as acceptor	GO:0008152//metabolic process
Unigene0019752	12	2	1.2546	0.1863	-2.751527888	0.007406097	0.039366386	yes	--	-	-	-	-
Unigene0019763	42	22	2.0743	0.9682	-1.099247563	0.003744009	0.022899077	yes	PREDICTED: poly(A) polymerase type 3 [Prunus mume]	ko03015//mRNA surveillance pathway//Translation//Genetic Information Processing	-	GO:0016740//transferase activity;GO:0003824//catalytic activity;GO:0016772//transferase activity, transferring phosphorus-containing groups;GO:0016779//nucleotidyltransferase activity	GO:0031123//RNA 3'-end processing;GO:0006725//cellular aromatic compound metabolic process;GO:0043170//macromolecule metabolic process;GO:0044237//cellular metabolic process;GO:0044238//primary metabolic process;GO:0044260//cellular macromolecule metabolic process;GO:0010467//gene expression;GO:1901360//organic cyclic compound metabolic process;GO:0016070//RNA metabolic process;GO:0006807//nitrog…
Unigene0019771	44	107	0.6803	1.4742	1.115689269	8.35E-06	0.000114291	yes	PREDICTED: superkiller viralicidic activity 2-like 2 [Nicotiana tomentosiformis]	-	GO:0005622//intracellular;GO:0044424//intracellular part;GO:0044464//cell part;GO:0005623//cell	GO:0003824//catalytic activity;GO:0097159//organic cyclic compound binding;GO:0005488//binding;GO:1901363//heterocyclic compound binding	GO:0071840//cellular component organization or biogenesis;GO:0009059//macromolecule biosynthetic process;GO:0006807//nitrogen compound metabolic process;GO:0010467//gene expression;GO:0009058//biosynthetic process;GO:0016070//RNA metabolic process;GO:0044260//cellular macromolecule metabolic process;GO:0046483//heterocycle metabolic process;GO:0044699//single-organism process;GO:0034641//cellular…
Unigene0019774	12	36	0.8485	2.2683	1.418624895	0.003121772	0.019653022	yes	--	-	-	-	-
[truncated: 6,691 more rows]
