# Supplementary material for: Transcriptome Analysis of Kiwifruit in Response to Pseudomonas syringae pv. actinidiae Infection
Source: Int J Mol Sci. 2018 Jan 26;19(2):373. doi: 10.3390/ijms19020373 (PMC5855595; doi:10.3390/ijms19020373)
Supplement: Supplementary file 1 [file ijms-19-00373-s001.zip › Supplementary final done ijms-249570/Supplemental Table 4ú║Differentially expressed genes between PY4 and XJ4.xls]

GeneID	PY4_count	XJ4_count	PY4_rpkm	XJ4_rpkm	log2 Ratio(XJ4/PY4)	Pvalue	FDR	significant	Description	Pathway	GO Component	GO Function	GO Process
Unigene0000048	2	26	0.1721	2.4497	3.83128607938488	1.64887908563133e-06	5.74801292205281e-05	yes	--	-	-	-	-
Unigene0000074	14	57	0.5125	2.2844	2.15619137997618	4.0124920842384e-08	1.98152241883803e-06	yes	PREDICTED: probable inactive poly [ADP-ribose] polymerase SRO5 [Vitis vinifera]	-	-	GO:0016740//transferase activity;GO:0016757//transferase activity, transferring glycosyl groups;GO:0016763//transferase activity, transferring pentosyl groups;GO:0003824//catalytic activity	-
Unigene0000131	29	6	1.5545	0.3521	-2.1423934843653	0.000197436921760271	0.0035346895390022	yes	--	-	-	-	-
Unigene0000154	63	20	2.2852	0.7942	-1.52474616905948	1.17541729996778e-05	0.000324312041402206	yes	PREDICTED: filament-like plant protein 7 isoform X1 [Vitis vinifera]	-	-	-	-
Unigene0000185	150	52	2.0826	0.7904	-1.39773091896512	2.70736082283202e-10	1.86148031983221e-08	yes	--	-	-	-	-
Unigene0000204	24	61	1.1428	3.1798	1.47636308573211	1.95252690096641e-05	0.0005029062060798	yes	PREDICTED: sn1-specific diacylglycerol lipase alpha [Fragaria vesca subsp. vesca]	-	GO:0016020//membrane	GO:0016298//lipase activity;GO:0016787//hydrolase activity;GO:0016788//hydrolase activity, acting on ester bonds;GO:0003824//catalytic activity	GO:0044699//single-organism process;GO:0044710//single-organism metabolic process;GO:0071704//organic substance metabolic process;GO:0006629//lipid metabolic process;GO:0044238//primary metabolic process;GO:0008152//metabolic process
Unigene0000260	52	21	1.9062	0.8427	-1.17760846558709	0.00131935314962332	0.0163207174991469	yes	--	-	-	-	-
Unigene0000299	37	98	0.6067	1.7593	1.53594629907706	9.71595489906196e-09	5.33534172567082e-07	yes	linalool synthase [Actinidia polygama]	ko00902//Monoterpenoid biosynthesis//Metabolism of terpenoids and polyketides//Metabolism	-	GO:0003824//catalytic activity;GO:0046872//metal ion binding;GO:0043167//ion binding;GO:0016829//lyase activity;GO:0005488//binding;GO:0043169//cation binding;GO:0016838//carbon-oxygen lyase activity, acting on phosphates;GO:0016835//carbon-oxygen lyase activity	-
Unigene0000317	53	21	1.5049	0.6528	-1.20495466124246	0.000933794730087481	0.0124284323866592	yes	--	-	-	-	-
Unigene0000337	38	8	1.0039	0.2314	-2.11715479784887	4.1348200997892e-05	0.000954194745929338	yes	--	-	-	-	-
Unigene0000354	23	5	1.2622	0.3004	-2.07098381053865	0.00152432900030694	0.0182095150164041	yes	Retrovirus-related Pol polyprotein from transposon TNT 1-94, partial [Glycine soja]	ko02010//ABC transporters//Membrane transport//Environmental Information Processing	-	-	-
Unigene0000384	14	38	0.8326	2.4739	1.5710917212749	0.000416455730866833	0.00650011400311801	yes	Os01g0116166 [Oryza sativa Japonica Group]	ko02010//ABC transporters//Membrane transport//Environmental Information Processing	GO:0043227//membrane-bounded organelle;GO:0044464//cell part;GO:0043229//intracellular organelle;GO:0043231//intracellular membrane-bounded organelle;GO:0005622//intracellular;GO:0043226//organelle;GO:0044424//intracellular part;GO:0005623//cell	GO:0003824//catalytic activity	GO:0044237//cellular metabolic process;GO:0044238//primary metabolic process;GO:0009987//cellular process;GO:0008152//metabolic process;GO:0071704//organic substance metabolic process
Unigene0000421	26	145	1.1473	7.0049	2.61012177368319	2.65825102494922e-23	5.49728368633406e-21	yes	--	-	-	-	-
Unigene0000450	24	60	1.1730	3.2104	1.45255004786412	2.8783806723904e-05	0.000700853901091533	yes	Poly(A) RNA polymerase cid14 [Morus notabilis]	-	-	GO:0016740//transferase activity;GO:0003824//catalytic activity	GO:0044699//single-organism process;GO:0044763//single-organism cellular process;GO:0009987//cellular process
Unigene0000518	24	6	1.5396	0.4214	-1.86929335699353	0.00233201486246372	0.0251568662128112	yes	PREDICTED: mini zinc finger protein 3-like [Eucalyptus grandis]	-	-	GO:0003676//nucleic acid binding;GO:0005488//binding;GO:0097159//organic cyclic compound binding;GO:1901363//heterocyclic compound binding	-
Unigene0000592	20	40	1.4702	3.2189	1.13055533125724	0.00450374779567082	0.040879760533317	yes	--	-	-	-	-
Unigene0000645	58	155	1.2508	3.6595	1.54879542118364	1.99021445035535e-13	1.98679522104755e-11	yes	PREDICTED: aspartic proteinase nepenthesin-1 [Vitis vinifera]	-	GO:0030312//external encapsulating structure;GO:0071944//cell periphery;GO:0044464//cell part;GO:0005618//cell wall;GO:0005623//cell	GO:0070011//peptidase activity, acting on L-amino acid peptides;GO:0003824//catalytic activity;GO:0004175//endopeptidase activity;GO:0008233//peptidase activity;GO:0016787//hydrolase activity	GO:0044238//primary metabolic process;GO:0071704//organic substance metabolic process;GO:0043170//macromolecule metabolic process;GO:0008152//metabolic process;GO:0019538//protein metabolic process
Unigene0000688	116	39	7.7649	2.8580	-1.44196142859957	1.73504740421674e-08	9.15618599552009e-07	yes	--	-	-	-	-
Unigene0000729	136	40	3.0151	0.9708	-1.63495983831194	1.87120312234967e-11	1.50648759811098e-09	yes	glycosyltransferase [Actinidia deliciosa]	ko00940//Phenylpropanoid biosynthesis//Biosynthesis of other secondary metabolites//Metabolism	-	GO:0003824//catalytic activity;GO:0016757//transferase activity, transferring glycosyl groups;GO:0016740//transferase activity	-
Unigene0000732	1	12	0.1221	1.6038	3.71535913797683	0.00342749761354808	0.0337279645513214	yes	--	-	-	-	-
Unigene0000768	4	21	0.3432	1.9725	2.52290384228864	0.000537698066688552	0.00800341452012714	yes	PREDICTED: probable leucine-rich repeat receptor-like protein kinase At1g35710 [Vitis vinifera]	-	-	GO:0016740//transferase activity;GO:0003824//catalytic activity	-
Unigene0000769	58	115	3.2019	6.9500	1.11808472674554	1.10794418943258e-06	4.04152033290253e-05	yes	PREDICTED: probable leucine-rich repeat receptor-like protein kinase At1g35710 [Vitis vinifera]	-	-	GO:0003824//catalytic activity;GO:0016740//transferase activity;GO:0016772//transferase activity, transferring phosphorus-containing groups	-
Unigene0000779	68	29	2.4828	1.1592	-1.09883855102424	0.000694711718010532	0.0098739054721915	yes	--	-	-	-	-
Unigene0000801	9	37	0.4978	2.2406	2.17024698127736	9.45382061739229e-06	0.000268534719747374	yes	PREDICTED: probable S-adenosylmethionine-dependent methyltransferase At5g38100 [Sesamum indicum]	-	-	-	-
Unigene0000803	21	3	1.4659	0.2293	-2.67647842978088	0.000491667108131942	0.00743943964520729	yes	--	-	-	-	-
Unigene0000821	0	9	0.001	0.4858	8.9242186797485	0.00391328458973816	0.0371706410089237	yes	--	-	-	-	-
Unigene0000822	162	67	8.7174	3.9469	-1.14317794241237	2.03391212597217e-08	1.05870374323486e-06	yes	PREDICTED: cytochrome P450 CYP72A219-like [Beta vulgaris subsp. vulgaris]	-	-	-	-
Unigene0000907	76	32	1.9647	0.9056	-1.11736317360122	0.000214431236016405	0.00379499353312193	yes	PREDICTED: F-box protein At2g26160-like [Sesamum indicum]	-	-	-	-
Unigene0000910	226	479	9.0376	20.9697	1.21429461135416	2.4550982382917e-26	6.14729000574228e-24	yes	Late embryogenesis abundant hydroxyproline-rich glycofamily protein [Theobroma cacao]	-	-	-	-
Unigene0000937	1162	2318	18.4645	40.3235	1.12686667099844	1.42129925035154e-99	1.97350169676084e-96	yes	PREDICTED: dehydration-responsive protein RD22-like [Citrus sinensis]	-	-	-	-
Unigene0000952	1	12	0.0861	1.1306	3.71493155425857	0.00342749761354808	0.0337279645513214	yes	--	-	-	-	-
Unigene0001002	9	0	0.7512	0.001	-9.55305325276641	0.00391328458973816	0.0371706410089237	yes	--	-	-	-	-
Unigene0001008	90	41	2.0394	1.0171	-1.00368323757238	0.000149111424508064	0.0028141918910334	yes	PREDICTED: RNA polymerase-associated protein LEO1 isoform X1 [Vitis vinifera]	-	GO:0044464//cell part;GO:0005622//intracellular;GO:0044424//intracellular part;GO:0044444//cytoplasmic part;GO:0005623//cell;GO:0005737//cytoplasm	-	GO:0048831//regulation of shoot system development;GO:0009987//cellular process;GO:0009628//response to abiotic stimulus;GO:0050793//regulation of developmental process;GO:0061640//cytoskeleton-dependent cytokinesis;GO:0051301//cell division;GO:0050789//regulation of biological process;GO:0000278//mitotic cell cycle;GO:0000910//cytokinesis;GO:0051239//regulation of multicellular organismal proces…
Unigene0001070	48	9	2.3337	0.4790	-2.28452155167206	1.2857599431473e-06	4.60530352031948e-05	yes	polyprotein [Oryza sativa Japonica Group]	-	GO:0043231//intracellular membrane-bounded organelle;GO:0044424//intracellular part;GO:0005623//cell;GO:0043226//organelle;GO:0044464//cell part;GO:0005622//intracellular;GO:0043227//membrane-bounded organelle;GO:0043229//intracellular organelle	GO:0005488//binding;GO:0043167//ion binding;GO:0046872//metal ion binding;GO:0097159//organic cyclic compound binding;GO:0043169//cation binding	GO:0008152//metabolic process;GO:0009987//cellular process;GO:0044237//cellular metabolic process
Unigene0001102	22	106	1.3254	6.9910	2.39907101045194	3.65340908307653e-16	4.76351079910012e-14	yes	--	-	-	-	-
Unigene0001145	17	3	0.8193	0.1583	-2.37173055934926	0.00444281126432207	0.040421940173936	yes	--	-	-	-	-
Unigene0001178	193	400	5.5598	12.6147	1.18200100524546	1.78531147231383e-21	3.37240921155309e-19	yes	--	-	-	-	-
Unigene0001181	47	13	2.4255	0.7344	-1.72364421566837	6.68776264190297e-05	0.00144596325707118	yes	--	-	-	-	-
Unigene0001197	3	19	0.1509	1.0461	2.79335605897118	0.000491667108131942	0.00743943964520729	yes	hypothetical protein Csa_4G363980 [Cucumis sativus]	-	-	-	-
Unigene0001228	66	136	2.0505	4.6256	1.17366477026247	3.46526890137988e-08	1.73208363655882e-06	yes	--	-	-	-	-
Unigene0001272	26	3	1.2531	0.1583	-2.98476838874677	2.7762281116265e-05	0.000679695912028071	yes	RING/U-box superfamily protein isoform 1 [Theobroma cacao]	-	-	GO:0046914//transition metal ion binding;GO:0043167//ion binding;GO:0005488//binding;GO:0043169//cation binding;GO:0046872//metal ion binding	-
Unigene0001348	2	32	0.1410	2.4703	4.13091918955117	3.75947899885964e-08	1.86346062420991e-06	yes	--	-	-	-	-
Unigene0001469	232	948	9.3450	41.8033	2.1613502657043	1.3444039175014e-111	2.17785286732696e-108	yes	C-terminal cysteine residue is changed to a serine 1 [Theobroma cacao]	-	GO:0044424//intracellular part;GO:0005622//intracellular;GO:0044444//cytoplasmic part;GO:0044464//cell part;GO:0005623//cell;GO:0005737//cytoplasm	GO:0003824//catalytic activity;GO:0016853//isomerase activity;GO:0016860//intramolecular oxidoreductase activity;GO:0016667//oxidoreductase activity, acting on a sulfur group of donors;GO:0016491//oxidoreductase activity;GO:0015036//disulfide oxidoreductase activity;GO:0016864//intramolecular oxidoreductase activity, transposing S-S bonds	GO:0046486//glycerolipid metabolic process;GO:0006793//phosphorus metabolic process;GO:1901576//organic substance biosynthetic process;GO:0006644//phospholipid metabolic process;GO:0045017//glycerolipid biosynthetic process;GO:0043170//macromolecule metabolic process;GO:0042592//homeostatic process;GO:0044763//single-organism cellular process;GO:0006796//phosphate-containing compound metabolic pr…
Unigene0001520	48	19	2.6134	1.1325	-1.20641690632331	0.00189008602442456	0.0215208133532882	yes	--	-	-	-	-
Unigene0001562	0	99	0.001	2.4458	11.256090720087	1.01417280707921e-30	3.12482132108591e-28	yes	terpene synthase [Actinidia deliciosa]	ko00904//Diterpenoid biosynthesis//Metabolism of terpenoids and polyketides//Metabolism	-	GO:0005488//binding;GO:0016835//carbon-oxygen lyase activity;GO:0043169//cation binding;GO:0003824//catalytic activity;GO:0046872//metal ion binding;GO:0016838//carbon-oxygen lyase activity, acting on phosphates;GO:0043167//ion binding;GO:0016829//lyase activity	-
Unigene0001597	9	35	0.5069	2.1582	2.09005549626706	2.59418921218651e-05	0.000640851048544669	yes	--	-	-	-	-
Unigene0001604	116	230	4.7980	10.4146	1.11810236721563	6.31263963888666e-12	5.36930930494197e-10	yes	Late embryogenesis abundant hydroxyproline-rich glycofamily protein [Theobroma cacao]	-	-	-	-
Unigene0001707	32	59	2.0768	4.1919	1.01324201258004	0.00155391608463833	0.0184393442958038	yes	--	-	-	-	-
Unigene0001801	2	18	0.2015	1.9858	3.30086858517472	0.000222778199751991	0.00391253623753171	yes	--	-	-	-	-
Unigene0001807	47	17	1.7138	0.6786	-1.33656542198799	0.000914566627557418	0.012270361619033	yes	--	-	-	-	-
Unigene0001851	48	21	1.7952	0.8598	-1.06207156562549	0.00497554365498703	0.0442272385614062	yes	PREDICTED: serine protease SPPA, chloroplastic [Vitis vinifera]	-	-	-	GO:0043170//macromolecule metabolic process;GO:0006508//proteolysis;GO:0044238//primary metabolic process;GO:0019538//protein metabolic process;GO:0008152//metabolic process;GO:0071704//organic substance metabolic process
Unigene0002064	10	0	1.1693	0.001	-10.191429405281	0.00195752238785994	0.0219287883502384	yes	--	-	-	-	-
Unigene0002138	65	29	2.1651	1.0575	-1.03377599725219	0.00175506940652331	0.0203784753114515	yes	--	-	-	-	-
Unigene0002210	8	29	1.0507	4.1697	1.98859278479729	0.000193560013438515	0.00348864841483349	yes	--	-	-	-	-
Unigene0002229	45	16	0.9011	0.3507	-1.36144978809915	0.00108391910193392	0.0139138305561733	yes	PREDICTED: BRCT-containing protein 1-like [Glycine max]	-	-	-	-
Unigene0002279	114	49	2.0174	0.9493	-1.0875611744161	6.59135444972547e-06	0.000196862090917325	yes	PREDICTED: scopoletin glucosyltransferase-like [Vitis vinifera]	-	-	GO:0003824//catalytic activity;GO:0016740//transferase activity;GO:0016758//transferase activity, transferring hexosyl groups;GO:0016757//transferase activity, transferring glycosyl groups	-
Unigene0002319	24	5	1.7411	0.3971	-2.13242480051828	0.000919410305878513	0.012280649374974	yes	BnaA07g38640D [Brassica napus]	-	GO:0005622//intracellular;GO:0044425//membrane part;GO:0043229//intracellular organelle;GO:0005737//cytoplasm;GO:0044424//intracellular part;GO:0005740//mitochondrial envelope;GO:0044455//mitochondrial membrane part;GO:0044429//mitochondrial part;GO:0031975//envelope;GO:0043227//membrane-bounded organelle;GO:0031967//organelle envelope;GO:0031966//mitochondrial membrane;GO:0005623//cell;GO:004444…	-	-
Unigene0002321	40	80	3.1854	6.9743	1.13057387578154	5.54209495252393e-05	0.00123291432364554	yes	bet v 1 related allergen [Actinidia deliciosa]	-	-	-	GO:0006950//response to stress;GO:0050896//response to stimulus
Unigene0002322	39	94	4.0479	10.6809	1.39978766232298	1.64777566562849e-07	7.27388864848618e-06	yes	bet v 1 related allergen [Actinidia deliciosa]	-	-	-	GO:0006950//response to stress;GO:0050896//response to stimulus
Unigene0002324	122	279	11.4608	28.6928	1.32398100875577	3.25756683804469e-18	4.98977100367315e-16	yes	bet v 1 related allergen [Actinidia deliciosa]	-	-	-	GO:0050896//response to stimulus;GO:0006950//response to stress
Unigene0002325	621	1431	36.2307	91.3980	1.33494991627909	4.26350375751791e-82	4.65139558917127e-79	yes	bet v 1 related allergen [Actinidia deliciosa]	-	-	-	GO:0050896//response to stimulus;GO:0006950//response to stress
Unigene0002326	13	37	1.0323	3.2164	1.6395845371316	0.000311016205087419	0.00514666593145434	yes	bet v 1 related allergen [Actinidia deliciosa]	-	-	-	GO:0050896//response to stimulus;GO:0006950//response to stress
Unigene0002327	182	582	19.1776	67.1364	1.80767299452541	8.25837878361578e-56	5.04544472016609e-53	yes	bet v 1 related allergen [Actinidia deliciosa]	-	-	-	GO:0050896//response to stimulus;GO:0006950//response to stress
Unigene0002332	9	0	1.0891	0.001	-10.0889207115181	0.00391328458973816	0.0371706410089237	yes	--	-	-	-	-
Unigene0002388	59	23	7.8988	3.3709	-1.22849966364879	0.000326098398485287	0.005333234708884	yes	PREDICTED: N-acetyltransferase 9-like protein [Prunus mume]	-	-	GO:0016747//transferase activity, transferring acyl groups other than amino-acyl groups;GO:0016746//transferase activity, transferring acyl groups;GO:0003824//catalytic activity;GO:0016740//transferase activity;GO:0016407//acetyltransferase activity	-
Unigene0002426	50	11	3.0724	0.7400	-2.05376887889281	3.28692563141887e-06	0.000106299135150871	yes	--	-	-	-	-
Unigene0002442	4	18	0.2996	1.4759	2.30048544561131	0.00261353969120793	0.0272587269169044	yes	--	-	-	-	-
Unigene0002501	79	23	2.0576	0.6558	-1.64963474093489	3.97141107949397e-07	1.62063888158465e-05	yes	--	-	-	-	-
Unigene0002573	63	26	2.2412	1.0126	-1.14620700832038	0.000627238954435325	0.00907467930343806	yes	--	-	-	-	-
Unigene0002583	42	17	2.4870	1.1020	-1.17428228364575	0.00542064771400614	0.0473375782888737	yes	--	-	-	-	-
Unigene0002617	166	369	2.1317	5.1876	1.28306282412343	1.69127024611476e-22	3.34858980802974e-20	yes	Enolase [Gossypium arboreum]	-	GO:0016020//membrane	-	-
Unigene0002678	40	12	1.6619	0.5458	-1.60638927501624	0.000416455730866833	0.00650011400311801	yes	--	-	-	-	-
Unigene0002683	38	6	3.6313	0.6277	-2.53233900933873	5.41748773728696e-06	0.000165443050248435	yes	--	-	-	-	-
Unigene0002727	42	15	3.1289	1.2233	-1.35487729929781	0.00186826297474554	0.0213222890913636	yes	--	-	-	-	-
Unigene0002746	4	17	0.4883	2.2720	2.21812315175458	0.00436394137296675	0.0399601880637301	yes	--	-	-	-	-
Unigene0002760	2	26	0.1396	1.9869	3.83114841740471	1.64887908563133e-06	5.74801292205281e-05	yes	--	-	-	-	-
Unigene0002783	0	20	0.001	1.3105	10.3559016383284	9.63730292685496e-07	3.56656933100597e-05	yes	--	-	-	-	-
Unigene0002802	42	17	2.6574	1.1775	-1.17428834321896	0.00542064771400614	0.0473375782888737	yes	FAD/NAD(P)-binding oxidoreductase-like protein [Medicago truncatula]	-	GO:0044464//cell part;GO:0044424//intracellular part;GO:0043227//membrane-bounded organelle;GO:0043229//intracellular organelle;GO:0044444//cytoplasmic part;GO:0005737//cytoplasm;GO:0043231//intracellular membrane-bounded organelle;GO:0005623//cell;GO:0005622//intracellular;GO:0009536//plastid;GO:0043226//organelle	GO:1901363//heterocyclic compound binding;GO:0036094//small molecule binding;GO:0097159//organic cyclic compound binding;GO:0005488//binding;GO:1901265//nucleoside phosphate binding;GO:0003824//catalytic activity;GO:0000166//nucleotide binding	GO:0008152//metabolic process;GO:0044237//cellular metabolic process;GO:0044699//single-organism process;GO:0044710//single-organism metabolic process;GO:0009987//cellular process
Unigene0002907	26	6	2.2730	0.5742	-1.98497244849803	0.000885646976721844	0.0119780884049883	yes	PREDICTED: filaggrin-like isoform X1 [Citrus sinensis]	-	-	-	-
Unigene0002933	8	28	0.4993	1.9132	1.93800888465621	0.000316265528209732	0.00520773836655963	yes	--	-	-	-	-
Unigene0002965	87	181	1.8033	4.1071	1.18748064870578	1.26656185905671e-10	9.18695574782277e-09	yes	PREDICTED: calcium uniporter protein 2, mitochondrial-like [Jatropha curcas]	-	-	-	-
Unigene0002997	31	10	1.2290	0.4340	-1.50171796792818	0.00436289531893977	0.0399601880637301	yes	--	-	-	-	-
Unigene0003016	244	93	11.1952	4.6713	-1.26098429596159	1.07082889164579e-13	1.10403801137128e-11	yes	abscisic stress-ripening protein ASR [Camellia sinensis]	-	-	-	GO:0050896//response to stimulus
Unigene0003029	13	0	0.8598	0.001	-9.74785730009594	0.000245094035560146	0.00423062219986254	yes	NHL repeat-containing family protein [Populus trichocarpa]	-	-	-	GO:0016043//cellular component organization;GO:0009987//cellular process;GO:0071840//cellular component organization or biogenesis
Unigene0003090	17	39	0.5335	1.3400	1.32867282452071	0.00128342734529211	0.0160283749619496	yes	--	-	-	-	-
Unigene0003143	35	5	2.3316	0.3646	-2.67693384026737	2.48017719958959e-06	8.28917241235762e-05	yes	PREDICTED: uncharacterized protein LOC105115446 [Populus euphratica]	-	-	-	-
Unigene0003191	18	1	1.7381	0.1057	-4.03946380685176	0.000145835852858978	0.00276163408506385	yes	--	-	-	-	-
Unigene0003202	205	377	6.1417	12.3649	1.00954062343744	5.44301732146947e-16	7.00295595598351e-14	yes	Spastin [Gossypium arboreum]	-	-	-	-
Unigene0003204	106	36	2.6950	1.0020	-1.42740276444466	6.66397108640756e-08	3.16648159751665e-06	yes	PREDICTED: serine carboxypeptidase-like 45 [Vitis vinifera]	-	-	GO:0003824//catalytic activity;GO:0016787//hydrolase activity;GO:0008238//exopeptidase activity;GO:0070011//peptidase activity, acting on L-amino acid peptides;GO:0004180//carboxypeptidase activity;GO:0008233//peptidase activity	GO:0008152//metabolic process;GO:0071704//organic substance metabolic process;GO:0043170//macromolecule metabolic process;GO:0044238//primary metabolic process;GO:0019538//protein metabolic process
Unigene0003320	19	4	2.4377	0.5618	-2.11739205940687	0.00436394137296675	0.0399601880637301	yes	--	-	-	-	-
Unigene0003381	99	44	3.1499	1.5326	-1.03932481722821	7.3262436393017e-05	0.00156003319047915	yes	--	-	-	-	-
Unigene0003414	140	54	3.2038	1.3528	-1.24383552420502	2.05286115128292e-08	1.06752773760002e-06	yes	--	-	-	-	-
Unigene0003445	0	13	0.001	1.2135	10.2449583931511	0.000245094035560146	0.00423062219986254	yes	--	-	-	-	-
Unigene0003483	8	27	0.6124	2.2628	1.88556288814399	0.000513760606226626	0.00771911593245165	yes	unnamed protein product [Coffea canephora]	-	-	-	-
Unigene0003535	19	3	1.5718	0.2717	-2.53233118625947	0.00149764350802579	0.0179717043851803	yes	polyprotein [Prunus avium]	-	-	GO:0097159//organic cyclic compound binding;GO:0003676//nucleic acid binding;GO:1901363//heterocyclic compound binding;GO:0005488//binding	GO:0071704//organic substance metabolic process;GO:0034641//cellular nitrogen compound metabolic process;GO:0006725//cellular aromatic compound metabolic process;GO:0044260//cellular macromolecule metabolic process;GO:0044237//cellular metabolic process;GO:0006259//DNA metabolic process;GO:0043170//macromolecule metabolic process;GO:0046483//heterocycle metabolic process;GO:0006139//nucleobase-co…
Unigene0003568	172	77	6.7997	3.3324	-1.02890951365775	1.09357082459495e-07	5.00943523060811e-06	yes	PREDICTED: crocetin glucoside glucosyltransferase-like [Nicotiana tomentosiformis]	ko00942//Anthocyanin biosynthesis//Biosynthesis of other secondary metabolites//Metabolism	-	GO:0016757//transferase activity, transferring glycosyl groups;GO:0016740//transferase activity;GO:0003824//catalytic activity	-
Unigene0003591	20	53	1.1197	3.2483	1.53657263587468	3.4873242314118e-05	0.000828557238945831	yes	--	-	-	-	-
Unigene0003616	66	22	2.3270	0.8492	-1.45429493438733	1.31939943183459e-05	0.000358305587132402	yes	--	-	-	-	-
Unigene0003676	14	45	0.5631	1.9815	1.81512991130332	1.24982262262722e-05	0.000342806658596234	yes	--	-	-	-	-
Unigene0003704	30	6	2.4098	0.5276	-2.19139694605546	0.000118356000643679	0.00232399452062801	yes	--	-	-	-	-
Unigene0003707	36	7	2.8103	0.5982	-2.23202433103653	4.26894044806803e-05	0.000981544165474497	yes	PREDICTED: calmodulin-like protein 3 [Vitis vinifera]	-	-	GO:0043169//cation binding;GO:0046872//metal ion binding;GO:0005488//binding;GO:0043167//ion binding	-
Unigene0003754	15	2	1.8810	0.2746	-2.77609631826346	0.00419502036548046	0.0389437177559876	yes	cytosolic fructose-1,6-bisphosphate [Lactuca sativa]	ko01200//Carbon metabolism//Global and Overview//Metabolism;ko00010//Glycolysis / Gluconeogenesis//Carbohydrate metabolism//Metabolism;ko00710//Carbon fixation in photosynthetic organisms//Energy metabolism//Metabolism;ko00030//Pentose phosphate pathway//Carbohydrate metabolism//Metabolism;ko00051//Fructose and mannose metabolism//Carbohydrate metabolism//Metabolism	GO:0043227//membrane-bounded organelle;GO:0043231//intracellular membrane-bounded organelle;GO:0044424//intracellular part;GO:0044444//cytoplasmic part;GO:0044464//cell part;GO:0005623//cell;GO:0043226//organelle;GO:0043229//intracellular organelle;GO:0005622//intracellular;GO:0005737//cytoplasm	GO:0050308//sugar-phosphatase activity;GO:0019203//carbohydrate phosphatase activity;GO:0016787//hydrolase activity;GO:0005488//binding;GO:0043169//cation binding;GO:0016791//phosphatase activity;GO:0043167//ion binding;GO:0016788//hydrolase activity, acting on ester bonds;GO:0042578//phosphoric ester hydrolase activity;GO:0003824//catalytic activity	GO:0044238//primary metabolic process;GO:0005985//sucrose metabolic process;GO:0005984//disaccharide metabolic process;GO:0044710//single-organism metabolic process;GO:0050896//response to stimulus;GO:0009987//cellular process;GO:0044262//cellular carbohydrate metabolic process;GO:0008152//metabolic process;GO:0006796//phosphate-containing compound metabolic process;GO:0006073//cellular glucan me…
Unigene0003760	23	6	1.7043	0.4867	-1.80807462908434	0.00374236421321129	0.0361799067929505	yes	--	-	-	-	-
Unigene0003762	13	1	1.4586	0.1228	-3.57020183337971	0.00183717041705293	0.0210298041368606	yes	--	-	-	-	-
Unigene0003803	2	21	0.2578	2.9633	3.52288052113974	3.62270678926957e-05	0.000854645452518856	yes	--	-	-	-	-
Unigene0003812	17	3	1.0446	0.2018	-2.3719525292659	0.00444281126432207	0.040421940173936	yes	--	-	-	-	-
Unigene0003826	13	1	1.3343	0.1124	-3.56936913353688	0.00183717041705293	0.0210298041368606	yes	--	-	-	-	-
Unigene0003936	55	24	3.1954	1.5265	-1.06576894941961	0.00207182193196474	0.0230069499042317	yes	PREDICTED: disease resistance protein RPM1-like [Malus domestica]	ko04626//Plant-pathogen interaction//Environmental adaptation//Organismal Systems	-	-	-
Unigene0003965	27	53	0.5314	1.1420	1.1036925177597	0.00172493836900525	0.020094084839896	yes	U-box domain-containing family protein [Populus trichocarpa]	-	GO:0044464//cell part;GO:0044424//intracellular part;GO:0005622//intracellular;GO:0005623//cell	GO:0003824//catalytic activity	GO:0010941//regulation of cell death;GO:0042221//response to chemical;GO:0051716//cellular response to stimulus;GO:0043067//regulation of programmed cell death;GO:0008152//metabolic process;GO:0050789//regulation of biological process;GO:0033036//macromolecule localization;GO:0009987//cellular process;GO:0044237//cellular metabolic process;GO:0050794//regulation of cellular process;GO:0010033//re…
Unigene0003985	42	78	1.2304	2.5015	1.02366604391824	0.000254807467263505	0.00437146905807845	yes	--	-	-	-	-
Unigene0004036	109	428	2.7436	11.7936	2.10386210275256	4.98424244056883e-51	2.76111536153294e-48	yes	beta-1,3-glucanase [Vitis riparia]	-	GO:0005576//extracellular region	GO:0016787//hydrolase activity;GO:0015926//glucosidase activity;GO:0003824//catalytic activity;GO:0008422//beta-glucosidase activity;GO:0016798//hydrolase activity, acting on glycosyl bonds;GO:0004553//hydrolase activity, hydrolyzing O-glycosyl compounds	GO:0008152//metabolic process;GO:0050896//response to stimulus;GO:0044238//primary metabolic process;GO:0006950//response to stress
Unigene0004093	13	35	0.5839	1.7210	1.55945388113508	0.000727566194164181	0.0102660476282329	yes	predicted protein [Hordeum vulgare subsp. vulgare]	-	-	-	-
Unigene0004109	12	1	1.4273	0.1302	-3.45448724890857	0.00342749761354808	0.0337279645513214	yes	1-aminocyclopropane-1-carboxylate oxidase [Gossypium arboreum]	-	-	-	-
Unigene0004111	23	56	3.0941	8.2473	1.41440206250683	7.24082617401518e-05	0.00154492151510878	yes	PREDICTED: glycine-rich protein A3-like [Eucalyptus grandis]	-	-	-	-
Unigene0004136	50	22	2.2313	1.0748	-1.05381627161643	0.00413005796122333	0.0387105876492207	yes	--	-	-	-	-
Unigene0004194	21	43	1.0392	2.3295	1.16454699454794	0.00266805488985666	0.0276814902090165	yes	--	-	-	-	-
Unigene0004242	34	10	1.3252	0.4267	-1.6349160928799	0.00127519811876831	0.0159498224223483	yes	WRKY protein [Salvia miltiorrhiza]	-	-	GO:0001071//nucleic acid binding transcription factor activity;GO:0003676//nucleic acid binding;GO:0003677//DNA binding;GO:0097159//organic cyclic compound binding;GO:0005488//binding;GO:1901363//heterocyclic compound binding	GO:0010468//regulation of gene expression;GO:0065007//biological regulation;GO:0050789//regulation of biological process;GO:0019222//regulation of metabolic process;GO:0060255//regulation of macromolecule metabolic process
Unigene0004248	36	2	1.6409	0.0998	-4.03930369478225	1.0519032520606e-08	5.73802490292403e-07	yes	PREDICTED: cyclic pyranopterin monophosphate synthase accessory protein, mitochondrial-like isoform X1 [Citrus sinensis]	ko00790//Folate biosynthesis//Metabolism of cofactors and vitamins//Metabolism;ko04122//Sulfur relay system//Folding, sorting and degradation//Genetic Information Processing	-	-	GO:0006732//coenzyme metabolic process;GO:0051188//cofactor biosynthetic process;GO:0009987//cellular process;GO:0009058//biosynthetic process;GO:0009108//coenzyme biosynthetic process;GO:0008152//metabolic process;GO:0044249//cellular biosynthetic process;GO:0044237//cellular metabolic process;GO:0051186//cofactor metabolic process
Unigene0004289	8	23	0.5928	1.8657	1.65409967024589	0.00335045128586918	0.0333380036928794	yes	--	-	-	-	-
Unigene0004301	75	28	3.1781	1.2989	-1.29087415575517	4.06030529306038e-05	0.000940246048760762	yes	--	-	-	-	-
Unigene0004309	15	2	0.9362	0.1367	-2.77580352210589	0.00419502036548046	0.0389437177559876	yes	--	-	-	-	-
Unigene0004318	17	3	1.2733	0.2460	-2.37184214948249	0.00444281126432207	0.040421940173936	yes	--	-	-	-	-
Unigene0004323	149	61	2.0854	0.9347	-1.15774883412016	7.71354814862859e-08	3.62825215072052e-06	yes	--	-	-	-	-
Unigene0004329	262	96	5.1060	2.0482	-1.31783694109839	1.53290819263252e-15	1.89033924248557e-13	yes	PREDICTED: U-box domain-containing protein 26-like [Solanum tuberosum]	-	-	GO:0003824//catalytic activity;GO:0016740//transferase activity;GO:0019787//ubiquitin-like protein transferase activity	GO:0044238//primary metabolic process;GO:0019538//protein metabolic process;GO:0006464//cellular protein modification process;GO:0008152//metabolic process;GO:0043412//macromolecule modification;GO:0032446//protein modification by small protein conjugation;GO:0044237//cellular metabolic process;GO:0070647//protein modification by small protein conjugation or removal;GO:0009987//cellular process;G…
Unigene0004339	12	0	0.8940	0.001	-9.80413102118332	0.000489894310789978	0.00742733127232292	yes	--	-	-	-	-
Unigene0004342	4	17	0.2566	1.1939	2.21808892727198	0.00436394137296675	0.0399601880637301	yes	--	-	-	-	-
Unigene0004356	1	15	0.0727	1.1944	4.03818689621495	0.00027611349248874	0.00466071205603506	yes	--	-	-	-	-
Unigene0004398	96	186	2.2115	4.6907	1.0847779920545	1.78806550749529e-09	1.09491873882799e-07	yes	PREDICTED: RING-H2 finger protein ATL22-like [Populus euphratica]	-	-	-	-
Unigene0004400	13	37	0.8962	2.7923	1.63956131899226	0.000311016205087419	0.00514666593145434	yes	PREDICTED: proline-rich protein PRCC [Vitis vinifera]	-	-	-	-
Unigene0004426	53	21	1.8044	0.7827	-1.20498784118074	0.000933794730087481	0.0124284323866592	yes	--	-	-	-	-
Unigene0004438	59	17	4.3953	1.3864	-1.6646180798743	7.5224658767127e-06	0.000220832499086934	yes	PREDICTED: putative disease resistance protein At3g14460 [Pyrus x bretschneideri]	-	-	-	-
Unigene0004449	29	8	1.7283	0.5219	-1.72750835657987	0.00258607894382485	0.0271309877984923	yes	--	-	-	-	-
Unigene0004466	11	34	0.6364	2.1534	1.75861058820619	0.000250917030951923	0.00431233648629735	yes	--	-	-	-	-
Unigene0004481	11	30	0.6866	2.0499	1.57801177023854	0.00146635029893896	0.0177188413835169	yes	--	-	-	-	-
Unigene0004493	18	3	1.3024	0.2376	-2.45456586346548	0.00258885795877341	0.0271309877984923	yes	PREDICTED: protein trichome birefringence-like 1 [Phoenix dactylifera]	-	-	-	-
Unigene0004502	73	27	2.5673	1.0395	-1.30436213266193	4.80407228699552e-05	0.00108958886855412	yes	PREDICTED: auxin-induced protein AUX22 [Populus euphratica]	ko04075//Plant hormone signal transduction//Signal transduction//Environmental Information Processing	GO:0044424//intracellular part;GO:0005623//cell;GO:0043227//membrane-bounded organelle;GO:0044464//cell part;GO:0043226//organelle;GO:0043231//intracellular membrane-bounded organelle;GO:0043229//intracellular organelle;GO:0005622//intracellular	GO:0005515//protein binding;GO:0005488//binding	GO:0070887//cellular response to chemical stimulus;GO:0044237//cellular metabolic process;GO:0044699//single-organism process;GO:0060255//regulation of macromolecule metabolic process;GO:0043170//macromolecule metabolic process;GO:0008152//metabolic process;GO:0051716//cellular response to stimulus;GO:0050794//regulation of cellular process;GO:0034645//cellular macromolecule biosynthetic process;…
Unigene0004506	5	19	0.3481	1.4483	2.05678675319393	0.00409951669890608	0.0385322133960653	yes	--	-	-	-	-
Unigene0004508	24	6	1.6504	0.4517	-1.86937890744897	0.00233201486246372	0.0251568662128112	yes	--	-	-	-	-
Unigene0004513	41	10	3.0462	0.8134	-1.90497376998865	5.82319163058682e-05	0.00128794446912665	yes	RL24, ribosomal protein 24 60S large ribosomal subunit [Thalassiosira pseudonana CCMP1335]	ko03010//Ribosome//Translation//Genetic Information Processing	-	-	-
Unigene0004528	28	4	1.3685	0.2140	-2.67691273296381	3.4390529369092e-05	0.000818543597067194	yes	--	-	-	-	-
Unigene0004542	23	2	1.5176	0.1445	-3.39265018602344	3.62270678926957e-05	0.000854645452518856	yes	--	-	-	-	-
Unigene0004596	39	112	1.6228	5.1019	1.65254941395742	1.27541266473327e-10	9.23861927253541e-09	yes	NIPA-like protein [Glycine soja]	-	-	-	-
Unigene0004607	23	68	0.7977	2.5820	1.69457081761573	3.69603110855528e-07	1.5163655487425e-05	yes	PREDICTED: galactinol synthase 1-like [Nelumbo nucifera]	ko00052//Galactose metabolism//Carbohydrate metabolism//Metabolism	GO:0005622//intracellular;GO:0044424//intracellular part;GO:0005623//cell;GO:0044464//cell part	GO:0016740//transferase activity;GO:0043169//cation binding;GO:0035250//UDP-galactosyltransferase activity;GO:0016757//transferase activity, transferring glycosyl groups;GO:0008194//UDP-glycosyltransferase activity;GO:0003824//catalytic activity;GO:0016758//transferase activity, transferring hexosyl groups;GO:0005488//binding;GO:0043167//ion binding;GO:0008378//galactosyltransferase activity	GO:0009409//response to cold;GO:0009628//response to abiotic stimulus;GO:0044699//single-organism process;GO:0005975//carbohydrate metabolic process;GO:0019318//hexose metabolic process;GO:0009266//response to temperature stimulus;GO:0006950//response to stress;GO:0009311//oligosaccharide metabolic process;GO:0009312//oligosaccharide biosynthetic process;GO:0044281//small molecule metabolic proce…
Unigene0004676	14	39	0.6350	1.9365	1.60862300436882	0.000273429140152222	0.0046403095156373	yes	--	-	-	-	-
Unigene0004757	4	25	0.2281	1.5606	2.77436245335201	6.01759687770821e-05	0.00132436679245996	yes	--	-	-	-	-
Unigene0004772	10	31	0.5922	2.0096	1.76275197371407	0.000436490442483506	0.00675757488395114	yes	--	-	-	-	-
Unigene0004789	13	38	0.9843	3.1499	1.67813602835286	0.000201637305044695	0.0035948397709119	yes	--	-	-	-	-
Unigene0004904	1428	607	15.8676	7.3839	-1.10362901488982	2.14923451761342e-55	1.30561112321111e-52	yes	Auxin efflux facilitator isoform 1 [Theobroma cacao]	-	GO:0016020//membrane;GO:0031224//intrinsic component of membrane;GO:0005618//cell wall;GO:0005622//intracellular;GO:0044424//intracellular part;GO:0071944//cell periphery;GO:0005911//cell-cell junction;GO:0044425//membrane part;GO:0005623//cell;GO:0030312//external encapsulating structure;GO:0030054//cell junction;GO:0044464//cell part	-	GO:0048645//organ formation;GO:0043473//pigmentation;GO:0003006//developmental process involved in reproduction;GO:0050896//response to stimulus;GO:0016043//cellular component organization;GO:0061458//reproductive system development;GO:0051234//establishment of localization;GO:0048367//shoot system development;GO:0043207//response to external biotic stimulus;GO:0009987//cellular process;GO:004426…
Unigene0004914	34	11	2.3265	0.8240	-1.49744494457403	0.00248596454335543	0.0264402746097105	yes	--	-	-	-	-
Unigene0004966	21	51	1.3503	3.5899	1.41066368643997	0.00014553511860841	0.00276033931898826	yes	--	-	-	-	-
Unigene0005008	7	26	0.4838	1.9671	2.02358762626526	0.000327557950459826	0.005333234708884	yes	--	-	-	-	-
Unigene0005013	0	16	0.001	1.2015	10.2306209331299	1.53628163094804e-05	0.000409404503625225	yes	PREDICTED: flavonoid 3',5'-hydroxylase 1 [Nicotiana sylvestris]	ko00941//Flavonoid biosynthesis//Biosynthesis of other secondary metabolites//Metabolism;ko00944//Flavone and flavonol biosynthesis//Biosynthesis of other secondary metabolites//Metabolism	GO:0044424//intracellular part;GO:0044464//cell part;GO:0043226//organelle;GO:0005622//intracellular;GO:0005623//cell;GO:0043231//intracellular membrane-bounded organelle;GO:0043227//membrane-bounded organelle;GO:0043229//intracellular organelle	GO:0046914//transition metal ion binding;GO:0016709//oxidoreductase activity, acting on paired donors, with incorporation or reduction of molecular oxygen, NAD(P)H as one donor, and incorporation of one atom of oxygen;GO:0046872//metal ion binding;GO:0016705//oxidoreductase activity, acting on paired donors, with incorporation or reduction of molecular oxygen;GO:0046906//tetrapyrrole binding;GO:0…	GO:0071704//organic substance metabolic process;GO:0009812//flavonoid metabolic process;GO:0009813//flavonoid biosynthetic process;GO:0044699//single-organism process;GO:1901576//organic substance biosynthetic process;GO:0044710//single-organism metabolic process;GO:0008152//metabolic process;GO:0009058//biosynthetic process
Unigene0005028	8	28	0.5501	2.1079	1.9380406182122	0.000316265528209732	0.00520773836655963	yes	--	-	-	-	-
Unigene0005033	510	219	22.6498	10.6476	-1.08897003174862	2.03904116771232e-21	3.83813601209736e-19	yes	--	-	-	-	-
Unigene0005045	32	10	1.0089	0.3451	-1.54769680581222	0.00291599585308332	0.0298999340777075	yes	sinapyl alcohol dehydrogenase-like 3 [Nicotiana tabacum]	ko00940//Phenylpropanoid biosynthesis//Biosynthesis of other secondary metabolites//Metabolism	-	GO:0016491//oxidoreductase activity;GO:0016616//oxidoreductase activity, acting on the CH-OH group of donors, NAD or NADP as acceptor;GO:0043167//ion binding;GO:0005488//binding;GO:0016614//oxidoreductase activity, acting on CH-OH group of donors;GO:0043169//cation binding;GO:0003824//catalytic activity;GO:0046914//transition metal ion binding;GO:0046872//metal ion binding	GO:0071704//organic substance metabolic process;GO:0044710//single-organism metabolic process;GO:0044237//cellular metabolic process;GO:0044763//single-organism cellular process;GO:0006725//cellular aromatic compound metabolic process;GO:0044711//single-organism biosynthetic process;GO:0009699//phenylpropanoid biosynthetic process;GO:0019748//secondary metabolic process;GO:1901576//organic substa…
Unigene0005059	13	31	0.7023	1.8333	1.38428354657503	0.00369431715928107	0.0358487577964871	yes	--	-	-	-	-
Unigene0005067	2	18	0.1965	1.9365	3.30085028376974	0.000222778199751991	0.00391253623753171	yes	PREDICTED: mediator of RNA polymerase II transcription subunit 33A-like [Nicotiana sylvestris]	-	GO:0043227//membrane-bounded organelle;GO:0043229//intracellular organelle;GO:0043231//intracellular membrane-bounded organelle;GO:0032991//macromolecular complex;GO:0043234//protein complex;GO:0044424//intracellular part;GO:0005622//intracellular;GO:0043226//organelle;GO:0044464//cell part;GO:0005623//cell	-	GO:0044767//single-organism developmental process;GO:0019222//regulation of metabolic process;GO:0007015//actin filament organization;GO:0048468//cell development;GO:0032502//developmental process;GO:0022610//biological adhesion;GO:0030036//actin cytoskeleton organization;GO:0022622//root system development;GO:0048856//anatomical structure development;GO:0000904//cell morphogenesis involved in di…
Unigene0005082	56	17	3.6345	1.2078	-1.58937532741737	2.65268355627472e-05	0.000653983673544481	yes	NBS-LRR class resistance protein Fy2-Ry2 [Sesamum indicum]	-	-	-	-
Unigene0005102	12	29	0.7918	2.0948	1.40360453741925	0.00436289531893977	0.0399601880637301	yes	PREDICTED: formate dehydrogenase 1, mitochondrial-like [Cicer arietinum]	ko01200//Carbon metabolism//Global and Overview//Metabolism;ko00630//Glyoxylate and dicarboxylate metabolism//Carbohydrate metabolism//Metabolism	GO:0005623//cell;GO:0044444//cytoplasmic part;GO:0005622//intracellular;GO:0043226//organelle;GO:0043231//intracellular membrane-bounded organelle;GO:0044464//cell part;GO:0043229//intracellular organelle;GO:0044424//intracellular part;GO:0043227//membrane-bounded organelle;GO:0005737//cytoplasm	GO:0016491//oxidoreductase activity;GO:0005488//binding;GO:0036094//small molecule binding;GO:0016620//oxidoreductase activity, acting on the aldehyde or oxo group of donors, NAD or NADP as acceptor;GO:1901265//nucleoside phosphate binding;GO:0003824//catalytic activity;GO:0016903//oxidoreductase activity, acting on the aldehyde or oxo group of donors;GO:0000166//nucleotide binding;GO:0097159//or…	GO:0044699//single-organism process;GO:0044710//single-organism metabolic process;GO:0008152//metabolic process
Unigene0005107	15	34	0.5275	1.3090	1.31122209835069	0.00384376961415621	0.0369711271649251	yes	T4.15 [Malus x robusta]	-	-	GO:0097159//organic cyclic compound binding;GO:1901363//heterocyclic compound binding;GO:0016740//transferase activity;GO:0005488//binding;GO:0003824//catalytic activity	GO:0009987//cellular process;GO:0008152//metabolic process
Unigene0005115	82	158	5.7530	12.1353	1.07682339884543	2.59654822380123e-08	1.32386441757594e-06	yes	PREDICTED: uncharacterized protein LOC104882244 [Vitis vinifera]	-	-	-	-
Unigene0005129	25	7	1.7407	0.5336	-1.70583701228082	0.00335045128586918	0.0333380036928794	yes	PREDICTED: LRR receptor-like serine/threonine-protein kinase FLS2 [Nelumbo nucifera]	-	-	GO:0016627//oxidoreductase activity, acting on the CH-CH group of donors;GO:0016628//oxidoreductase activity, acting on the CH-CH group of donors, NAD or NADP as acceptor;GO:0016772//transferase activity, transferring phosphorus-containing groups;GO:0003824//catalytic activity;GO:0016491//oxidoreductase activity;GO:0016740//transferase activity	GO:0006793//phosphorus metabolic process;GO:0008152//metabolic process;GO:0009987//cellular process;GO:0044710//single-organism metabolic process;GO:0044699//single-organism process;GO:0044237//cellular metabolic process;GO:0006796//phosphate-containing compound metabolic process
Unigene0005131	10	32	0.6946	2.4331	1.8085413001853	0.000275406224191862	0.00466071205603506	yes	--	-	-	-	-
Unigene0005156	40	79	1.2330	2.6660	1.11250398068613	7.65506350309217e-05	0.00162133274464462	yes	--	-	-	-	-
Unigene0005160	2	14	0.1393	1.0672	2.93756340858333	0.00419502036548046	0.0389437177559876	yes	--	-	-	-	-
Unigene0005162	20	43	0.9792	2.3049	1.23502869634713	0.0015895234330468	0.0187805820938923	yes	--	-	-	-	-
Unigene0005182	4	17	0.3096	1.4406	2.21819243280716	0.00436394137296675	0.0399601880637301	yes	--	-	-	-	-
Unigene0005183	43	13	1.6482	0.5455	-1.59524021458604	0.000361762947124518	0.00580349693805607	yes	--	-	-	-	-
Unigene0005200	29	9	1.3240	0.4498	-1.55754755591676	0.00513866446247762	0.0454354490299584	yes	--	-	-	-	-
Unigene0005223	39	11	1.9941	0.6157	-1.69543828606376	0.000311016205087419	0.00514666593145434	yes	--	-	-	-	-
Unigene0005224	69	169	1.7591	4.7168	1.42297093115681	1.05465829614433e-12	9.70394547251008e-11	yes	--	-	-	-	-
Unigene0005230	21	4	1.6486	0.3438	-2.26159995004814	0.00155339818788219	0.0184393442958038	yes	--	-	-	-	-
Unigene0005231	19	2	1.3748	0.1584	-3.11757751629269	0.000404901815219684	0.00635503265942862	yes	--	-	-	-	-
Unigene0005244	18	2	1.3482	0.1640	-3.03926681039562	0.000732495236752797	0.0102816674192808	yes	--	-	-	-	-
Unigene0005266	23	4	1.4619	0.2783	-2.39313181458186	0.000537698066688552	0.00800341452012714	yes	PREDICTED: myosin-17 [Cucumis sativus]	-	-	GO:0036094//small molecule binding;GO:0005488//binding;GO:1901363//heterocyclic compound binding;GO:0097159//organic cyclic compound binding	GO:0051179//localization;GO:0052192//movement in environment of other organism involved in symbiotic interaction;GO:0044403//symbiosis, encompassing mutualism through parasitism;GO:0044764//multi-organism cellular process;GO:1902579//multi-organism localization;GO:0051701//interaction with host;GO:0046794//transport of virus;GO:0044000//movement in host;GO:0044766//multi-organism transport;GO:000…
Unigene0005267	31	6	1.5821	0.3352	-2.23874673715547	0.000193560013438515	0.00348864841483349	yes	PREDICTED: sericin 1-like [Populus euphratica]	-	-	-	-
Unigene0005279	11	32	0.8043	2.5615	1.67118326663821	0.000614054407366561	0.00890773349210498	yes	--	-	-	-	-
Unigene0005306	9	26	0.5896	1.8648	1.6612124800338	0.00189491634655178	0.0215414009684136	yes	--	-	-	-	-
Unigene0005322	37	11	2.5507	0.8302	-1.61936238961511	0.000727566194164181	0.0102660476282329	yes	PREDICTED: cytochrome P450 78A5-like [Nicotiana tomentosiformis]	-	-	GO:0005488//binding;GO:0046872//metal ion binding;GO:0016709//oxidoreductase activity, acting on paired donors, with incorporation or reduction of molecular oxygen, NAD(P)H as one donor, and incorporation of one atom of oxygen;GO:0003824//catalytic activity;GO:0016705//oxidoreductase activity, acting on paired donors, with incorporation or reduction of molecular oxygen;GO:0004497//monooxygenase a…	GO:0044710//single-organism metabolic process;GO:0008152//metabolic process;GO:0044699//single-organism process
Unigene0005362	121	46	2.7920	1.1620	-1.26468887280512	2.13297537696201e-07	9.17702999610746e-06	yes	PREDICTED: glycerophosphodiester phosphodiesterase protein kinase domain-containing GDPDL2-like [Vitis vinifera]	-	-	GO:0016772//transferase activity, transferring phosphorus-containing groups;GO:0016740//transferase activity;GO:0004672//protein kinase activity;GO:0003824//catalytic activity;GO:0016773//phosphotransferase activity, alcohol group as acceptor;GO:0016301//kinase activity	-
Unigene0005378	30	8	2.0130	0.5877	-1.77619536881996	0.0016744412585918	0.0196126820336986	yes	--	-	-	-	-
Unigene0005391	84	32	3.8350	1.5994	-1.26169578472077	1.45840282178493e-05	0.000392266565100694	yes	PREDICTED: E3 ubiquitin-protein ligase ORTHRUS 2 [Prunus mume]	-	GO:0044424//intracellular part;GO:0044464//cell part;GO:0005623//cell;GO:0005622//intracellular;GO:0043229//intracellular organelle;GO:0043226//organelle	GO:0046914//transition metal ion binding;GO:0000166//nucleotide binding;GO:0003677//DNA binding;GO:0003824//catalytic activity;GO:1901265//nucleoside phosphate binding;GO:0097159//organic cyclic compound binding;GO:0046872//metal ion binding;GO:0005488//binding;GO:0043167//ion binding;GO:0036094//small molecule binding;GO:0005515//protein binding;GO:0043169//cation binding;GO:0003676//nucleic aci…	GO:0048523//negative regulation of cellular process;GO:0006304//DNA modification;GO:0045934//negative regulation of nucleobase-containing compound metabolic process;GO:1903506//regulation of nucleic acid-templated transcription;GO:1903507//negative regulation of nucleic acid-templated transcription;GO:0048519//negative regulation of biological process;GO:0006996//organelle organization;GO:0016043…
Unigene0005401	45	16	1.7790	0.6925	-1.36118053433061	0.00108391910193392	0.0139138305561733	yes	--	-	-	-	-
Unigene0005402	4	23	0.1838	1.1572	2.65442955664057	0.000181736254401079	0.0033157872654515	yes	--	-	-	-	-
Unigene0005439	58	22	2.3061	0.9576	-1.26796001690354	0.000270922705806266	0.00460435097980969	yes	--	-	-	-	-
Unigene0005451	86	234	2.5354	7.5523	1.57470270055233	1.13972494392427e-19	1.93113838517603e-17	yes	anthocyanin 5-aromatic acyltransferase [Vaccinium dunalianum]	-	-	-	-
Unigene0005504	23	6	1.5212	0.4344	-1.80811383582623	0.00374236421321129	0.0361799067929505	yes	--	-	-	-	-
Unigene0005544	26	3	2.1834	0.2758	-2.98488209504884	2.7762281116265e-05	0.000679695912028071	yes	--	-	-	-	-
Unigene0005546	5	22	0.3413	1.6439	2.26801022162832	0.000919410305878513	0.012280649374974	yes	--	-	-	-	-
Unigene0005568	20	4	1.2208	0.2673	-2.19129512459145	0.00261353969120793	0.0272587269169044	yes	60S ribosomal protein L9e [Galdieria sulphuraria]	ko03010//Ribosome//Translation//Genetic Information Processing	GO:0044464//cell part;GO:0005622//intracellular;GO:0005623//cell	-	-
Unigene0005580	26	5	1.9849	0.4179	-2.24783666191356	0.0003280770387999	0.005333234708884	yes	--	-	-	-	-
Unigene0005614	39	10	2.2102	0.6204	-1.83290633285989	0.000144544403364387	0.00274446979756825	yes	--	-	-	-	-
Unigene0005627	22	43	1.0985	2.3505	1.09743281077046	0.00433513103006835	0.0399601880637301	yes	--	-	-	-	-
Unigene0005632	4	36	0.1555	1.5318	3.30024145811031	1.05340947413315e-07	4.83997968785644e-06	yes	PREDICTED: serine/threonine-protein phosphatase 1 regulatory subunit 10-like [Vitis vinifera]	-	-	-	-
Unigene0005636	14	32	0.9172	2.2951	1.32324875476724	0.00457932642118221	0.0413394212559051	yes	PREDICTED: nucleosome assembly protein 1;1 [Vitis vinifera]	-	-	-	-
Unigene0005642	40	9	2.1400	0.5271	-2.02146219944634	3.92625349119393e-05	0.000915259029251863	yes	--	-	-	-	-
Unigene0005645	11	31	0.9802	3.0241	1.62535779507921	0.000951959941016732	0.0126230620183238	yes	PREDICTED: protein LONGIFOLIA 1 [Fragaria vesca subsp. vesca]	-	-	-	-
Unigene0005670	6	28	0.4619	2.3596	2.35288986297956	0.000118356000643679	0.00232399452062801	yes	BnaA06g20130D [Brassica napus]	-	-	-	-
Unigene0005689	13	36	0.3976	1.2055	1.6002419889276	0.000477073361493828	0.00729397619297499	yes	unnamed protein product [Chondrus crispus]	-	-	-	-
Unigene0005735	27	5	1.8847	0.3821	-2.30231273577505	0.000194260253698636	0.00349009062081052	yes	--	-	-	-	-
Unigene0005761	28	7	1.5581	0.4264	-1.86950848638647	0.00189491634655178	0.0215414009684136	yes	--	-	-	-	-
Unigene0005782	19	3	1.3967	0.2414	-2.53252459344957	0.00149764350802579	0.0179717043851803	yes	--	-	-	-	-
Unigene0005784	14	2	0.9580	0.1498	-2.67698803216479	0.00419502036548046	0.0389437177559876	yes	--	-	-	-	-
Unigene0005809	47	107	0.8695	2.1670	1.31744122078709	8.14211757144123e-08	3.80806055235438e-06	yes	PREDICTED: anaphase-promoting complex subunit 11-like [Citrus sinensis]	ko04120//Ubiquitin mediated proteolysis//Folding, sorting and degradation//Genetic Information Processing	GO:0043234//protein complex;GO:1902494//catalytic complex;GO:0043231//intracellular membrane-bounded organelle;GO:0000151//ubiquitin ligase complex;GO:0044424//intracellular part;GO:1990234//transferase complex;GO:0043227//membrane-bounded organelle;GO:0043229//intracellular organelle;GO:0043226//organelle;GO:0005622//intracellular;GO:0000152//nuclear ubiquitin ligase complex;GO:0032991//macromol…	GO:0043169//cation binding;GO:0046872//metal ion binding;GO:0005488//binding;GO:0016740//transferase activity;GO:0003824//catalytic activity;GO:0019787//ubiquitin-like protein transferase activity;GO:0046914//transition metal ion binding;GO:0043167//ion binding	GO:0019538//protein metabolic process;GO:0016043//cellular component organization;GO:0044267//cellular protein metabolic process;GO:0009987//cellular process;GO:0032446//protein modification by small protein conjugation;GO:0044260//cellular macromolecule metabolic process;GO:0071704//organic substance metabolic process;GO:0006464//cellular protein modification process;GO:0008152//metabolic proces…
Unigene0005820	21	4	1.5519	0.3236	-2.26175208449493	0.00155339818788219	0.0184393442958038	yes	BnaCnng12640D [Brassica napus]	-	-	-	-
Unigene0005849	650	118	15.0236	2.9858	-2.33104112044532	3.5707525495989e-77	3.53491277400848e-74	yes	PREDICTED: WAT1-related protein At1g21890-like [Sesamum indicum]	-	GO:0016020//membrane;GO:0044425//membrane part;GO:0031224//intrinsic component of membrane	GO:0005215//transporter activity	GO:0044699//single-organism process;GO:0009987//cellular process;GO:0044763//single-organism cellular process
Unigene0005861	2	29	0.1732	2.7494	3.9886059792894	2.51049144081517e-07	1.06428113753447e-05	yes	BnaC03g61510D [Brassica napus]	-	-	-	GO:0050896//response to stimulus;GO:0009628//response to abiotic stimulus
Unigene0005867	20	1	0.8091	0.0443	-4.19093941840174	4.0363244767443e-05	0.000936315182806669	yes	--	-	-	-	-
Unigene0005875	1	13	0.1277	1.8175	3.8311249339916	0.00183717041705293	0.0210298041368606	yes	terpene synthase [Actinidia chinensis]	-	-	GO:0016835//carbon-oxygen lyase activity;GO:0043169//cation binding;GO:0016838//carbon-oxygen lyase activity, acting on phosphates;GO:0005488//binding;GO:0043167//ion binding;GO:0003824//catalytic activity;GO:0016829//lyase activity;GO:0046872//metal ion binding;GO:0010333//terpene synthase activity	GO:0009987//cellular process;GO:0009058//biosynthetic process;GO:1901576//organic substance biosynthetic process;GO:0006720//isoprenoid metabolic process;GO:0008610//lipid biosynthetic process;GO:0044711//single-organism biosynthetic process;GO:0044699//single-organism process;GO:0044763//single-organism cellular process;GO:0071704//organic substance metabolic process;GO:0044710//single-organism …
Unigene0005876	228	551	4.4309	11.7226	1.40362091362636	7.19610015308721e-37	2.80108654729045e-34	yes	terpene synthase [Actinidia chinensis]	-	GO:0043226//organelle;GO:0044424//intracellular part;GO:0005737//cytoplasm;GO:0043231//intracellular membrane-bounded organelle;GO:0005622//intracellular;GO:0043227//membrane-bounded organelle;GO:0044422//organelle part;GO:0009532//plastid stroma;GO:0044444//cytoplasmic part;GO:0005623//cell;GO:0009536//plastid;GO:0044446//intracellular organelle part;GO:0044464//cell part;GO:0044435//plastid par…	GO:0005488//binding;GO:0003824//catalytic activity;GO:0043167//ion binding;GO:0043169//cation binding;GO:0016835//carbon-oxygen lyase activity;GO:0016838//carbon-oxygen lyase activity, acting on phosphates;GO:0010333//terpene synthase activity;GO:0016829//lyase activity;GO:0046872//metal ion binding	GO:1901576//organic substance biosynthetic process;GO:0044249//cellular biosynthetic process;GO:0042214//terpene metabolic process;GO:0071704//organic substance metabolic process;GO:0044710//single-organism metabolic process;GO:0006629//lipid metabolic process;GO:0044711//single-organism biosynthetic process;GO:0006720//isoprenoid metabolic process;GO:0044237//cellular metabolic process;GO:004425…
Unigene0005880	48	17	1.8762	0.7274	-1.36699279419058	0.000629584865239672	0.00909999938515138	yes	--	-	-	-	-
Unigene0005897	6	35	0.2217	1.4158	2.67493680522513	8.02739591608425e-07	3.03592876464119e-05	yes	CG1391-PB, isoform B (ISS) [Ostreococcus tauri]	-	-	GO:0003824//catalytic activity;GO:0008233//peptidase activity;GO:0016787//hydrolase activity	-
Unigene0005916	14	2	1.0572	0.1653	-2.67708970034926	0.00419502036548046	0.0389437177559876	yes	PREDICTED: protein HAPLESS 2 [Sesamum indicum]	-	GO:0031090//organelle membrane;GO:0043227//membrane-bounded organelle;GO:0031224//intrinsic component of membrane;GO:0044424//intracellular part;GO:0016020//membrane;GO:0005622//intracellular;GO:0043226//organelle;GO:0044422//organelle part;GO:0043229//intracellular organelle;GO:0043231//intracellular membrane-bounded organelle;GO:0044425//membrane part;GO:0005623//cell;GO:0044464//cell part	-	GO:0022414//reproductive process;GO:0044702//single organism reproductive process;GO:0009566//fertilization;GO:0019953//sexual reproduction;GO:0051704//multi-organism process;GO:0044703//multi-organism reproductive process;GO:0000003//reproduction;GO:0044699//single-organism process
Unigene0005917	21	41	0.5683	1.2147	1.09587542834628	0.00522182598841503	0.0460071485271843	yes	polyprotein [Solanum lycopersicum]	-	GO:0044424//intracellular part;GO:0044464//cell part;GO:0005623//cell;GO:0043231//intracellular membrane-bounded organelle;GO:0043229//intracellular organelle;GO:0043226//organelle;GO:0043227//membrane-bounded organelle;GO:0005622//intracellular	GO:0005488//binding;GO:0097159//organic cyclic compound binding	GO:0044238//primary metabolic process;GO:0008152//metabolic process;GO:1901360//organic cyclic compound metabolic process;GO:0071704//organic substance metabolic process;GO:0044260//cellular macromolecule metabolic process;GO:0044237//cellular metabolic process;GO:0006139//nucleobase-containing compound metabolic process;GO:0090304//nucleic acid metabolic process;GO:0046483//heterocycle metabolic…
Unigene0005940	11	28	0.8563	2.3862	1.47852673739747	0.00340810880468259	0.0337279645513214	yes	--	-	-	-	-
Unigene0005945	6	24	0.3373	1.4769	2.1304679219379	0.000885646976721844	0.0119780884049883	yes	--	-	-	-	-
Unigene0006047	3	16	0.1548	0.9039	2.54575770217121	0.00258885795877341	0.0271309877984923	yes	--	-	-	-	-
Unigene0006063	20	4	1.5353	0.3362	-2.19112895830208	0.00261353969120793	0.0272587269169044	yes	--	-	-	-	-
Unigene0006088	35	5	1.6112	0.2520	-2.67663994961951	2.48017719958959e-06	8.28917241235762e-05	yes	GAG-POL precursor [Vitis vinifera]	-	-	-	GO:1901360//organic cyclic compound metabolic process;GO:0044237//cellular metabolic process;GO:0009987//cellular process;GO:0006139//nucleobase-containing compound metabolic process;GO:0043170//macromolecule metabolic process;GO:0006807//nitrogen compound metabolic process;GO:0044260//cellular macromolecule metabolic process;GO:0006725//cellular aromatic compound metabolic process;GO:0044238//pr…
Unigene0006105	241	87	3.1429	1.2421	-1.33931504165639	6.89580494039356e-15	8.04004232286933e-13	yes	PREDICTED: BTB/POZ domain-containing protein At5g48800 [Populus euphratica]	-	GO:0016020//membrane	-	GO:0006464//cellular protein modification process;GO:0044260//cellular macromolecule metabolic process;GO:0007275//multicellular organism development;GO:0009933//meristem structural organization;GO:0007389//pattern specification process;GO:0044699//single-organism process;GO:0044238//primary metabolic process;GO:0009798//axis specification;GO:0048509//regulation of meristem development;GO:0032502…
Unigene0006106	29	3	2.1604	0.2447	-3.1422124468726	4.71991879613604e-06	0.000146355811487146	yes	PREDICTED: endo-1,3;1,4-beta-D-glucanase-like [Nelumbo nucifera]	-	-	-	-
Unigene0006113	143	265	7.0640	14.3309	1.02057196755579	5.02910210542594e-12	4.33622161857838e-10	yes	--	-	-	-	-
Unigene0006118	42	13	1.3005	0.4407	-1.56119759755292	0.000544495560715405	0.00805859459709971	yes	--	-	-	-	-
Unigene0006123	588	258	7.5826	3.6423	-1.05784286380253	2.39911861689752e-23	4.99035342498473e-21	yes	MYB transcription factor R3 type family protein [Populus trichocarpa]	-	-	-	-
Unigene0006153	9	31	0.7167	2.7025	1.91485335833189	0.000184753000812598	0.00336050558606324	yes	--	-	-	-	-
Unigene0006171	4	17	0.3251	1.5125	2.21797968124633	0.00436394137296675	0.0399601880637301	yes	--	-	-	-	-
Unigene0006179	53	16	2.8631	0.9462	-1.59736099451986	4.5830369715612e-05	0.00104477607857449	yes	--	-	-	-	-
Unigene0006181	6	23	0.4834	2.0284	2.06905280130105	0.00144221569169059	0.0174862773517859	yes	resistance protein candidate [Vitis amurensis]	-	-	GO:0032550//purine ribonucleoside binding;GO:0097367//carbohydrate derivative binding;GO:0004672//protein kinase activity;GO:0016740//transferase activity;GO:1901363//heterocyclic compound binding;GO:0001882//nucleoside binding;GO:0032549//ribonucleoside binding;GO:0003824//catalytic activity;GO:0005488//binding;GO:0016773//phosphotransferase activity, alcohol group as acceptor;GO:0097159//organi…	GO:0006796//phosphate-containing compound metabolic process;GO:0036211//protein modification process;GO:0044260//cellular macromolecule metabolic process;GO:0006464//cellular protein modification process;GO:0044238//primary metabolic process;GO:0008152//metabolic process;GO:0006793//phosphorus metabolic process;GO:0019538//protein metabolic process;GO:0043412//macromolecule modification;GO:007170…
Unigene0006196	14	2	1.1311	0.1769	-2.67672052979106	0.00419502036548046	0.0389437177559876	yes	PREDICTED: bifunctional protein FolD 4, chloroplastic isoform X2 [Amborella trichopoda]	-	GO:0044464//cell part;GO:0044444//cytoplasmic part;GO:0009536//plastid;GO:0005623//cell;GO:0005622//intracellular;GO:0005737//cytoplasm;GO:0043229//intracellular organelle;GO:0043231//intracellular membrane-bounded organelle;GO:0044424//intracellular part;GO:0043227//membrane-bounded organelle;GO:0043226//organelle	GO:0019238//cyclohydrolase activity;GO:0016645//oxidoreductase activity, acting on the CH-NH group of donors;GO:0016646//oxidoreductase activity, acting on the CH-NH group of donors, NAD or NADP as acceptor;GO:0016787//hydrolase activity;GO:0003824//catalytic activity;GO:0016814//hydrolase activity, acting on carbon-nitrogen (but not peptide) bonds, in cyclic amidines;GO:0016491//oxidoreductase a…	GO:0044238//primary metabolic process;GO:0044237//cellular metabolic process;GO:0042558//pteridine-containing compound metabolic process;GO:0006725//cellular aromatic compound metabolic process;GO:0019752//carboxylic acid metabolic process;GO:0006760//folic acid-containing compound metabolic process;GO:1901605//alpha-amino acid metabolic process;GO:0006082//organic acid metabolic process;GO:19013…
Unigene0006208	5861	16095	71.4895	214.9183	1.58798506437125	0	0	yes	terpene synthase [Actinidia arguta]	ko00902//Monoterpenoid biosynthesis//Metabolism of terpenoids and polyketides//Metabolism	-	GO:0003824//catalytic activity;GO:0016829//lyase activity;GO:0016835//carbon-oxygen lyase activity;GO:0043167//ion binding;GO:0043169//cation binding;GO:0046872//metal ion binding;GO:0005488//binding;GO:0016838//carbon-oxygen lyase activity, acting on phosphates;GO:0010333//terpene synthase activity	GO:0008152//metabolic process;GO:0044763//single-organism cellular process;GO:0008610//lipid biosynthetic process;GO:0006720//isoprenoid metabolic process;GO:0008299//isoprenoid biosynthetic process;GO:0044255//cellular lipid metabolic process;GO:0044237//cellular metabolic process;GO:0044238//primary metabolic process;GO:0009058//biosynthetic process;GO:0044711//single-organism biosynthetic proc…
Unigene0006217	10	29	0.4697	1.4912	1.66666226639649	0.00107662486338807	0.0138601998129958	yes	--	-	-	-	-
Unigene0006265	14	0	0.9065	0.001	-9.82416320974416	0.000122626621599143	0.00238463948251982	yes	--	-	-	-	-
Unigene0006300	11	32	0.4831	1.5385	1.67113068578883	0.000614054407366561	0.00890773349210498	yes	--	-	-	-	-
Unigene0006319	15	2	1.2262	0.1790	-2.77616281715715	0.00419502036548046	0.0389437177559876	yes	--	-	-	-	-
Unigene0006359	4	20	0.2806	1.5361	2.45268522438967	0.000916868560126221	0.012270361619033	yes	PREDICTED: uncharacterized abhydrolase domain-containing protein DDB_G0269086-like [Glycine max]	-	-	-	-
Unigene0006361	19	3	1.4708	0.2542	-2.53256514619834	0.00149764350802579	0.0179717043851803	yes	--	-	-	-	-
Unigene0006371	29	66	1.5192	3.7851	1.31701960522478	2.24512206921241e-05	0.000567603384137891	yes	--	-	-	-	-
Unigene0006383	444	182	22.0115	9.8776	-1.15602501064496	1.03603353665272e-20	1.85853291283158e-18	yes	50s ribosomal l24e [Gossypium arboreum]	-	-	-	-
Unigene0006394	17	1	1.3346	0.0859	-3.95760546737455	0.00027611349248874	0.00466071205603506	yes	--	-	-	-	-
Unigene0006418	2	20	0.1307	1.4311	3.45279343955966	6.66137959288489e-05	0.00144142493534281	yes	PREDICTED: pentatricopeptide repeat-containing protein At3g49710 [Malus domestica]	-	-	GO:0003824//catalytic activity;GO:0017111//nucleoside-triphosphatase activity;GO:0042623//ATPase activity, coupled;GO:0016887//ATPase activity;GO:0016462//pyrophosphatase activity;GO:0016817//hydrolase activity, acting on acid anhydrides;GO:0016818//hydrolase activity, acting on acid anhydrides, in phosphorus-containing anhydrides;GO:0016787//hydrolase activity	-
Unigene0006423	7	26	0.5159	2.0979	2.02378255941851	0.000327557950459826	0.005333234708884	yes	--	-	-	-	-
Unigene0006432	6	77	0.2975	4.1790	3.8121961851271	2.07381889936667e-18	3.22273868378906e-16	yes	--	-	-	-	-
Unigene0006459	4	19	0.3299	1.7156	2.37861253807063	0.00155339818788219	0.0184393442958038	yes	--	-	-	-	-
Unigene0006491	26	5	2.1192	0.4462	-2.24775733012548	0.0003280770387999	0.005333234708884	yes	--	-	-	-	-
Unigene0006511	15	34	1.2262	3.0428	1.31120520040254	0.00384376961415621	0.0369711271649251	yes	--	-	-	-	-
Unigene0006532	47	97	1.3332	3.0121	1.17587644489567	2.70124667180061e-06	8.93031815591324e-05	yes	--	-	-	-	-
Unigene0006546	42	16	3.4334	1.4319	-1.26170720257476	0.00324434680875352	0.032520667269039	yes	--	-	-	-	-
Unigene0006548	1	20	0.0830	1.8167	4.45206505370936	1.10722843840862e-05	0.000308041727090544	yes	--	-	-	-	-
Unigene0006583	154	282	7.9326	15.9022	1.00336066159966	3.42203586201038e-12	3.0162439095029e-10	yes	copia LTR rider [Solanum lycopersicum]	ko02010//ABC transporters//Membrane transport//Environmental Information Processing	GO:0043229//intracellular organelle;GO:0043226//organelle;GO:0043227//membrane-bounded organelle;GO:0005622//intracellular;GO:0044464//cell part;GO:0044424//intracellular part;GO:0043231//intracellular membrane-bounded organelle;GO:0005623//cell	GO:0000166//nucleotide binding;GO:0016645//oxidoreductase activity, acting on the CH-NH group of donors;GO:0016787//hydrolase activity;GO:0003824//catalytic activity;GO:0016646//oxidoreductase activity, acting on the CH-NH group of donors, NAD or NADP as acceptor;GO:0043167//ion binding;GO:0016491//oxidoreductase activity;GO:1901363//heterocyclic compound binding;GO:0036094//small molecule bindin…	GO:0055086//nucleobase-containing small molecule metabolic process;GO:0009987//cellular process;GO:1901360//organic cyclic compound metabolic process;GO:0044281//small molecule metabolic process;GO:0046483//heterocycle metabolic process;GO:0006796//phosphate-containing compound metabolic process;GO:0008152//metabolic process;GO:1901605//alpha-amino acid metabolic process;GO:0044699//single-organi…
Unigene0006590	58	24	1.8101	0.8200	-1.14237358717169	0.000770538603014822	0.0107213567516831	yes	aquaglyceroporin related protein, MIP family [Galdieria sulphuraria]	-	-	-	-
Unigene0006593	35	13	2.6074	1.0602	-1.29827547729186	0.0055706998396993	0.0483871105744813	yes	PREDICTED: growth hormone-regulated TBC protein 1 [Vitis vinifera]	-	-	-	GO:0051179//localization;GO:0044763//single-organism cellular process;GO:0051640//organelle localization;GO:0009987//cellular process;GO:0044699//single-organism process;GO:0051641//cellular localization;GO:0006928//movement of cell or subcellular component
Unigene0006598	42	15	3.3543	1.3115	-1.35479391801882	0.00186826297474554	0.0213222890913636	yes	--	-	-	-	-
Unigene0006617	41	11	2.1080	0.6191	-1.76763050258141	0.000130031163103988	0.00250960355060293	yes	PREDICTED: 65-kDa microtubule-associated protein 3 [Vitis vinifera]	-	-	-	-
Unigene0006628	21	5	1.7017	0.4435	-1.93997071089791	0.00409951669890608	0.0385322133960653	yes	--	-	-	-	-
Unigene0006643	8	26	0.2948	1.0489	1.83106871130469	0.000829453346872388	0.0114148325439836	yes	--	-	-	-	-
Unigene0006647	19	2	1.3748	0.1584	-3.11757751629269	0.000404901815219684	0.00635503265942862	yes	Bifunctional inhibitor/lipid-transfer protein/seed storage 2S albumin superfamily protein isoform 1 [Theobroma cacao]	-	-	GO:0003824//catalytic activity;GO:0016787//hydrolase activity	GO:0044238//primary metabolic process;GO:0019538//protein metabolic process;GO:0071704//organic substance metabolic process;GO:0043170//macromolecule metabolic process;GO:0008152//metabolic process
Unigene0006685	9	26	0.6928	2.1911	1.66114449406728	0.00189491634655178	0.0215414009684136	yes	--	-	-	-	-
Unigene0006687	37	14	2.4648	1.0210	-1.27148772127419	0.00465244575284565	0.0418028688161717	yes	Probably inactive leucine-rich repeat receptor-like protein kinase IMK2 [Morus notabilis]	-	GO:0044425//membrane part;GO:0016020//membrane;GO:0031224//intrinsic component of membrane	GO:0097159//organic cyclic compound binding;GO:0004674//protein serine/threonine kinase activity;GO:0036094//small molecule binding;GO:0001883//purine nucleoside binding;GO:0016301//kinase activity;GO:0004871//signal transducer activity;GO:0003824//catalytic activity;GO:1901363//heterocyclic compound binding;GO:0005488//binding;GO:0032549//ribonucleoside binding;GO:0097367//carbohydrate derivativ…	GO:0044699//single-organism process;GO:0043170//macromolecule metabolic process;GO:0023052//signaling;GO:0048449//floral organ formation;GO:0032501//multicellular organismal process;GO:0007167//enzyme linked receptor protein signaling pathway;GO:0003006//developmental process involved in reproduction;GO:0044767//single-organism developmental process;GO:0009886//post-embryonic morphogenesis;GO:000…
Unigene0006689	12	0	0.9529	0.001	-9.89618101138754	0.000489894310789978	0.00742733127232292	yes	PREDICTED: homeobox-leucine zipper protein ANTHOCYANINLESS 2 isoform X1 [Jatropha curcas]	-	-	GO:0003677//DNA binding;GO:0005488//binding;GO:1901363//heterocyclic compound binding;GO:0003676//nucleic acid binding;GO:0097159//organic cyclic compound binding	-
Unigene0006690	28	8	1.6302	0.5099	-1.67676272831457	0.0039646852483498	0.0375097443413825	yes	--	-	-	-	-
Unigene0006722	536	1153	39.8231	93.7802	1.23567782485359	6.8704491345758e-60	4.83263776100202e-57	yes	PREDICTED: inhibitor of trypsin and hageman factor-like [Nelumbo nucifera]	-	-	GO:0004857//enzyme inhibitor activity;GO:0030234//enzyme regulator activity;GO:0003824//catalytic activity;GO:0061134//peptidase regulator activity;GO:0016787//hydrolase activity;GO:0098772//molecular function regulator;GO:0061135//endopeptidase regulator activity;GO:0030414//peptidase inhibitor activity;GO:0004866//endopeptidase inhibitor activity	GO:0043086//negative regulation of catalytic activity;GO:0010466//negative regulation of peptidase activity;GO:0050794//regulation of cellular process;GO:0065007//biological regulation;GO:0019222//regulation of metabolic process;GO:0048523//negative regulation of cellular process;GO:0080090//regulation of primary metabolic process;GO:0050896//response to stimulus;GO:0060255//regulation of macromo…
Unigene0006734	50	100	1.0825	2.3702	1.1306417754518	4.37629841236318e-06	0.000136612064541963	yes	Zinc finger MYM-type protein [Medicago truncatula]	-	-	-	-
Unigene0006756	12	29	0.6228	1.6476	1.40352518178922	0.00436289531893977	0.0399601880637301	yes	--	-	-	-	-
Unigene0006766	55	19	1.5196	0.5747	-1.40281066282961	0.00014553511860841	0.00276033931898826	yes	--	-	-	-	-
Unigene0006799	26	4	1.3124	0.2210	-2.57008922423963	0.000104826147114217	0.00210708635925241	yes	--	-	-	-	-
Unigene0006800	13	30	0.5067	1.2801	1.33705278239973	0.0054503440093995	0.0475309119175332	yes	PREDICTED: probable (S)-N-methylcoclaurine 3'-hydroxylase isozyme 2 [Nicotiana tomentosiformis]	-	-	GO:0016491//oxidoreductase activity;GO:0046872//metal ion binding;GO:0043167//ion binding;GO:0003824//catalytic activity;GO:0043169//cation binding;GO:0005488//binding	-
Unigene0006808	31	9	1.6489	0.5241	-1.65358989294724	0.00224347213357335	0.0244658370698826	yes	--	-	-	-	-
Unigene0006812	40	89	1.2890	3.1397	1.28437445172653	2.61433709529658e-06	8.66711519010014e-05	yes	--	-	-	-	-
Unigene0006813	2710	6810	42.0736	115.7443	1.45995397581823	0	0	yes	PREDICTED: 4-coumarate--CoA ligase-like 10 [Nicotiana tomentosiformis]	-	-	GO:0003824//catalytic activity;GO:0016874//ligase activity;GO:0016877//ligase activity, forming carbon-sulfur bonds;GO:0016405//CoA-ligase activity	-
Unigene0006814	28	103	2.8114	11.3219	2.00975544930127	8.51521251322343e-13	7.91663009620692e-11	yes	acyl-CoA synthetase, partial [Capsicum annuum]	-	GO:0005623//cell;GO:0044424//intracellular part;GO:0005576//extracellular region;GO:0005622//intracellular;GO:0009532//plastid stroma;GO:0005737//cytoplasm;GO:0044435//plastid part;GO:0044444//cytoplasmic part;GO:0044446//intracellular organelle part;GO:0030054//cell junction;GO:0043231//intracellular membrane-bounded organelle;GO:0009536//plastid;GO:0043226//organelle;GO:0043227//membrane-bounde…	GO:0016877//ligase activity, forming carbon-sulfur bonds;GO:0001882//nucleoside binding;GO:0003824//catalytic activity;GO:0016405//CoA-ligase activity;GO:0016874//ligase activity;GO:0016878//acid-thiol ligase activity;GO:0097367//carbohydrate derivative binding;GO:0032550//purine ribonucleoside binding;GO:0032549//ribonucleoside binding;GO:0001883//purine nucleoside binding;GO:0036094//small mole…	GO:0009072//aromatic amino acid family metabolic process;GO:0043648//dicarboxylic acid metabolic process;GO:0019752//carboxylic acid metabolic process;GO:1901360//organic cyclic compound metabolic process;GO:0051239//regulation of multicellular organismal process;GO:0006811//ion transport;GO:0009605//response to external stimulus;GO:1901564//organonitrogen compound metabolic process;GO:0006810//t…
Unigene0006821	33	9	1.1460	0.3422	-1.74369537915485	0.000951959941016732	0.0126230620183238	yes	--	-	-	-	-
Unigene0006876	16	39	0.7567	2.0191	1.41591901457785	0.0010317825302911	0.0133616837461971	yes	--	-	-	-	-
Unigene0006877	22	78	0.6992	2.7137	1.95648414943682	7.59854337145275e-10	4.90287183525795e-08	yes	--	-	-	-	-
Unigene0006900	16	44	0.3886	1.1699	1.59002741123449	9.0505415999894e-05	0.00186768520691848	yes	--	-	-	-	-
Unigene0006901	36	10	1.5255	0.4639	-1.71739642861618	0.000543253272451346	0.00805023795944673	yes	--	-	-	-	-
Unigene0006905	2	34	0.0740	1.3772	4.2180690050536	1.0519032520606e-08	5.73802490292403e-07	yes	--	-	-	-	-
Unigene0006907	11	33	0.5989	1.9669	1.71553657337944	0.00039367317023263	0.00623185677651641	yes	--	-	-	-	-
Unigene0006911	21	45	0.3774	0.8854	1.23023495049742	0.00133131039843	0.0164097743323198	yes	phosphoenolpyruvate carboxykinase, splice variant [Chlamydomonas reinhardtii]	ko01200//Carbon metabolism//Global and Overview//Metabolism;ko00010//Glycolysis / Gluconeogenesis//Carbohydrate metabolism//Metabolism;ko00620//Pyruvate metabolism//Carbohydrate metabolism//Metabolism;ko00710//Carbon fixation in photosynthetic organisms//Energy metabolism//Metabolism;ko00020//Citrate cycle (TCA cycle)//Carbohydrate metabolism//Metabolism	-	GO:0004611//phosphoenolpyruvate carboxykinase activity;GO:0036094//small molecule binding;GO:1901265//nucleoside phosphate binding;GO:0016831//carboxy-lyase activity;GO:0016830//carbon-carbon lyase activity;GO:0032549//ribonucleoside binding;GO:0001882//nucleoside binding;GO:0097159//organic cyclic compound binding;GO:0000166//nucleotide binding;GO:0005488//binding;GO:0016829//lyase activity;GO:0…	GO:0019318//hexose metabolic process;GO:0044281//small molecule metabolic process;GO:0008152//metabolic process;GO:0005975//carbohydrate metabolic process;GO:0044710//single-organism metabolic process;GO:0044238//primary metabolic process;GO:0005996//monosaccharide metabolic process;GO:0044723//single-organism carbohydrate metabolic process;GO:0044699//single-organism process;GO:0006006//glucose …
Unigene0006922	41	12	2.0848	0.6680	-1.64198898120672	0.000416455730866833	0.00650011400311801	yes	--	-	-	-	-
Unigene0006939	120	679	1.6586	10.2742	2.63098816035316	7.16372583328323e-103	1.02122254825508e-99	yes	PREDICTED: MATE efflux family protein FRD3-like [Vitis vinifera]	-	GO:0016020//membrane;GO:0031224//intrinsic component of membrane;GO:0044425//membrane part	GO:0022891//substrate-specific transmembrane transporter activity;GO:0005215//transporter activity;GO:0022892//substrate-specific transporter activity;GO:0015075//ion transmembrane transporter activity;GO:0022804//active transmembrane transporter activity;GO:0022857//transmembrane transporter activity;GO:0015142//tricarboxylic acid transmembrane transporter activity;GO:0005342//organic acid trans…	GO:0019725//cellular homeostasis;GO:0005976//polysaccharide metabolic process;GO:0006842//tricarboxylic acid transport;GO:0043170//macromolecule metabolic process;GO:0055076//transition metal ion homeostasis;GO:0033554//cellular response to stress;GO:0030001//metal ion transport;GO:0009267//cellular response to starvation;GO:0055082//cellular chemical homeostasis;GO:0031669//cellular response to …
Unigene0006945	71	8	3.5645	0.4397	-3.01910828329473	1.50920943952085e-12	1.37209724860384e-10	yes	PREDICTED: calcium-transporting ATPase 4, plasma membrane-type [Amborella trichopoda]	-	GO:0031224//intrinsic component of membrane;GO:0016020//membrane;GO:0044425//membrane part	GO:0005488//binding;GO:0097159//organic cyclic compound binding;GO:0032549//ribonucleoside binding;GO:0001882//nucleoside binding;GO:0017111//nucleoside-triphosphatase activity;GO:0015399//primary active transmembrane transporter activity;GO:0008324//cation transmembrane transporter activity;GO:1901363//heterocyclic compound binding;GO:0016787//hydrolase activity;GO:0043167//ion binding;GO:003609…	GO:0006811//ion transport;GO:0006816//calcium ion transport;GO:1902578//single-organism localization;GO:0051234//establishment of localization;GO:0044699//single-organism process;GO:0070838//divalent metal ion transport;GO:0044765//single-organism transport;GO:0030001//metal ion transport;GO:0051179//localization;GO:0006810//transport;GO:0072511//divalent inorganic cation transport;GO:0006812//ca…
Unigene0006949	342	138	12.6202	5.5748	-1.17874282042781	6.22075687090245e-17	8.60411955510228e-15	yes	--	-	-	-	-
Unigene0006964	31	9	1.3444	0.4273	-1.65364122562689	0.00224347213357335	0.0244658370698826	yes	--	-	-	-	-
Unigene0006990	49	19	1.9538	0.8294	-1.23614284157427	0.00133131039843	0.0164097743323198	yes	PREDICTED: probable beta-1,3-galactosyltransferase 19 [Cucumis sativus]	-	-	GO:0016740//transferase activity;GO:0003824//catalytic activity	-
Unigene0007000	3001	8220	69.5366	208.5122	1.58428736472468	0	0	yes	ACC oxidase 5 [Actinidia chinensis]	ko00270//Cysteine and methionine metabolism//Amino acid metabolism//Metabolism	-	GO:0019842//vitamin binding;GO:0036094//small molecule binding;GO:0003824//catalytic activity;GO:0016491//oxidoreductase activity;GO:0005488//binding;GO:0046914//transition metal ion binding;GO:0016638//oxidoreductase activity, acting on the CH-NH2 group of donors;GO:0046872//metal ion binding;GO:0043167//ion binding;GO:0016641//oxidoreductase activity, acting on the CH-NH2 group of donors, oxyge…	GO:0044237//cellular metabolic process;GO:0044699//single-organism process;GO:0044767//single-organism developmental process;GO:0071704//organic substance metabolic process;GO:0044710//single-organism metabolic process;GO:1900673//olefin metabolic process;GO:0009692//ethylene metabolic process;GO:0009987//cellular process;GO:0032502//developmental process;GO:0044707//single-multicellular organism…
Unigene0007035	504	1018	8.1299	17.9769	1.14483474690511	1.41801908011196e-47	7.15136452685141e-45	yes	PREDICTED: catalase isozyme 3 [Nicotiana tomentosiformis]	ko01200//Carbon metabolism//Global and Overview//Metabolism;ko00630//Glyoxylate and dicarboxylate metabolism//Carbohydrate metabolism//Metabolism;ko04146//Peroxisome//Transport and catabolism//Cellular Processes;ko00380//Tryptophan metabolism//Amino acid metabolism//Metabolism	GO:0044446//intracellular organelle part;GO:0030312//external encapsulating structure;GO:0031975//envelope;GO:0044422//organelle part;GO:0005622//intracellular;GO:1990904//ribonucleoprotein complex;GO:0005623//cell;GO:0043228//non-membrane-bounded organelle;GO:0043229//intracellular organelle;GO:0043231//intracellular membrane-bounded organelle;GO:0005840//ribosome;GO:0043226//organelle;GO:003299…	GO:0016684//oxidoreductase activity, acting on peroxide as acceptor;GO:0004601//peroxidase activity;GO:0016209//antioxidant activity;GO:0043169//cation binding;GO:0097159//organic cyclic compound binding;GO:0005488//binding;GO:0046906//tetrapyrrole binding;GO:1901363//heterocyclic compound binding;GO:0016491//oxidoreductase activity;GO:0003824//catalytic activity;GO:0046872//metal ion binding;GO:…	GO:0008152//metabolic process;GO:0072593//reactive oxygen species metabolic process;GO:0042743//hydrogen peroxide metabolic process;GO:0044710//single-organism metabolic process;GO:0044699//single-organism process;GO:0050896//response to stimulus;GO:0009987//cellular process;GO:0006950//response to stress;GO:0044237//cellular metabolic process
Unigene0007039	40	15	1.7080	0.7012	-1.28441007374831	0.00388515246118672	0.0371706410089237	yes	plant inositol phosphorylceramide synthase [Medicago truncatula]	-	-	-	-
Unigene0007057	3	16	0.1464	0.8546	2.54533376339707	0.00258885795877341	0.0271309877984923	yes	Lipase [Gossypium arboreum]	-	-	GO:0003824//catalytic activity;GO:0016787//hydrolase activity	-
Unigene0007094	2	20	0.0831	0.9097	3.45247047103823	6.66137959288489e-05	0.00144142493534281	yes	PREDICTED: E3 ubiquitin-protein ligase KEG isoform X2 [Prunus mume]	-	GO:0005623//cell;GO:0012505//endomembrane system;GO:0043226//organelle;GO:0044464//cell part;GO:0031984//organelle subcompartment;GO:0043227//membrane-bounded organelle;GO:0043229//intracellular organelle;GO:0044422//organelle part;GO:0044424//intracellular part;GO:0044444//cytoplasmic part;GO:0005768//endosome;GO:0005622//intracellular;GO:0005737//cytoplasm;GO:0044446//intracellular organelle pa…	GO:0032550//purine ribonucleoside binding;GO:0004672//protein kinase activity;GO:0032549//ribonucleoside binding;GO:0097159//organic cyclic compound binding;GO:0016772//transferase activity, transferring phosphorus-containing groups;GO:0016740//transferase activity;GO:0001882//nucleoside binding;GO:0005515//protein binding;GO:0043169//cation binding;GO:0005488//binding;GO:1901363//heterocyclic co…	GO:1902578//single-organism localization;GO:0071704//organic substance metabolic process;GO:0006807//nitrogen compound metabolic process;GO:0046700//heterocycle catabolic process;GO:0006725//cellular aromatic compound metabolic process;GO:1902582//single-organism intracellular transport;GO:0006793//phosphorus metabolic process;GO:0044699//single-organism process;GO:0044267//cellular protein metab…
Unigene0007097	30	5	1.4741	0.2690	-2.45415631940853	3.91012058248513e-05	0.000912384225659057	yes	--	-	-	-	-
Unigene0007128	28	6	1.3613	0.3194	-2.09154882166059	0.000327557950459826	0.005333234708884	yes	--	-	-	-	-
Unigene0007135	12	34	0.5381	1.6691	1.63312418089119	0.000543253272451346	0.00805023795944673	yes	--	-	-	-	-
Unigene0007162	6	22	0.3545	1.4231	2.00517950977546	0.00233201486246372	0.0251568662128112	yes	--	-	-	-	-
Unigene0007176	18	38	0.9819	2.2694	1.20866290980923	0.00461741501925841	0.0415691768439737	yes	--	-	-	-	-
Unigene0007206	63	28	1.5533	0.7558	-1.03926007099465	0.00155391608463833	0.0184393442958038	yes	--	-	-	-	-
Unigene0007218	49	17	2.2482	0.8539	-1.39663135227947	0.000431079782202308	0.00669222099519994	yes	--	-	-	-	-
Unigene0007240	11	34	0.4877	1.6504	1.75874984885062	0.000250917030951923	0.00431233648629735	yes	--	-	-	-	-
Unigene0007287	55	23	2.8278	1.2946	-1.12717367820089	0.00129029025666479	0.0160952832903479	yes	--	-	-	-	-
Unigene0007300	60	27	3.0122	1.4839	-1.02142369127683	0.00253298640630787	0.0267526202328176	yes	Ycf1 protein (chloroplast) [Artemisia montana]	-	GO:0043229//intracellular organelle;GO:0044464//cell part;GO:0043231//intracellular membrane-bounded organelle;GO:0044444//cytoplasmic part;GO:0005737//cytoplasm;GO:0043227//membrane-bounded organelle;GO:0005623//cell;GO:0009536//plastid;GO:0044424//intracellular part;GO:0043226//organelle;GO:0005622//intracellular	-	-
Unigene0007314	190	22	2.8218	0.3577	-2.97979371458391	3.21236210734294e-31	1.00719327586123e-28	yes	Multidrug/pheromone exporter, MDR family, ABC transporter family [Theobroma cacao]	ko02010//ABC transporters//Membrane transport//Environmental Information Processing	GO:0031224//intrinsic component of membrane;GO:0044425//membrane part;GO:0016020//membrane	GO:0016787//hydrolase activity;GO:0017111//nucleoside-triphosphatase activity;GO:0016462//pyrophosphatase activity;GO:0042623//ATPase activity, coupled;GO:0036094//small molecule binding;GO:0022804//active transmembrane transporter activity;GO:0016817//hydrolase activity, acting on acid anhydrides;GO:0043492//ATPase activity, coupled to movement of substances;GO:0097367//carbohydrate derivative b…	GO:0044699//single-organism process;GO:0050896//response to stimulus;GO:0009987//cellular process;GO:0044763//single-organism cellular process;GO:0042221//response to chemical;GO:0006810//transport;GO:0015893//drug transport;GO:1902578//single-organism localization;GO:0044765//single-organism transport;GO:0051179//localization;GO:0042493//response to drug;GO:0051234//establishment of localization
Unigene0007315	39	12	1.0264	0.3457	-1.57000056682728	0.000630739143673865	0.00911052503175289	yes	PREDICTED: ABC transporter B family member 2-like isoform X3 [Eucalyptus grandis]	ko02010//ABC transporters//Membrane transport//Environmental Information Processing	GO:0031224//intrinsic component of membrane;GO:0016020//membrane;GO:0044425//membrane part	GO:0017111//nucleoside-triphosphatase activity;GO:0032550//purine ribonucleoside binding;GO:0022857//transmembrane transporter activity;GO:0016462//pyrophosphatase activity;GO:0001883//purine nucleoside binding;GO:0003824//catalytic activity;GO:0001882//nucleoside binding;GO:0016787//hydrolase activity;GO:0015399//primary active transmembrane transporter activity;GO:0032549//ribonucleoside bindin…	GO:0044699//single-organism process;GO:0051179//localization;GO:0051234//establishment of localization;GO:0044763//single-organism cellular process;GO:0009987//cellular process
Unigene0007328	39	15	1.8475	0.7779	-1.24791775234642	0.00388515246118672	0.0371706410089237	yes	--	-	-	-	-
Unigene0007362	75	30	2.6993	1.1820	-1.19135529121901	0.000114090559081163	0.00226646343640312	yes	--	-	-	-	-
Unigene0007380	49	21	1.4175	0.6650	-1.09192248944104	0.00360131781287275	0.0351376615514787	yes	--	-	-	-	-
Unigene0007384	36	87	1.3007	3.4412	1.40362349290889	5.50142038558574e-07	2.17124349186152e-05	yes	PREDICTED: ABC transporter B family member 15-like [Populus euphratica]	ko02010//ABC transporters//Membrane transport//Environmental Information Processing	GO:0044425//membrane part;GO:0016020//membrane;GO:0031224//intrinsic component of membrane	GO:0032549//ribonucleoside binding;GO:0016462//pyrophosphatase activity;GO:0005215//transporter activity;GO:1901363//heterocyclic compound binding;GO:0016817//hydrolase activity, acting on acid anhydrides;GO:0001882//nucleoside binding;GO:0097159//organic cyclic compound binding;GO:0001883//purine nucleoside binding;GO:0036094//small molecule binding;GO:0022804//active transmembrane transporter a…	GO:0044763//single-organism cellular process;GO:0051234//establishment of localization;GO:0044699//single-organism process;GO:0051179//localization;GO:0009987//cellular process
Unigene0007430	63	27	1.9705	0.9245	-1.09181652473364	0.000998264395290272	0.0130016367507437	yes	--	-	-	-	-
Unigene0007439	22	108	0.6458	3.4709	2.42615045425549	1.27704230216123e-16	1.71312741252033e-14	yes	predicted protein [Hordeum vulgare subsp. vulgare]	-	-	-	-
Unigene0007459	26	48	1.1401	2.3042	1.01510557425318	0.0053121308141294	0.0465457939783199	yes	PREDICTED: zinc finger MYM-type protein 1-like [Malus domestica]	-	-	GO:0005488//binding	-
Unigene0007472	75	22	1.8541	0.5954	-1.63878793044285	1.02702241393364e-06	3.76689977386379e-05	yes	hypothetical protein VITISV_013403 [Vitis vinifera]	-	-	GO:0003824//catalytic activity	-
Unigene0007484	23	46	0.7525	1.6477	1.13069010510471	0.00259142150419965	0.0271498698229309	yes	PREDICTED: VQ motif-containing protein 22-like [Cucumis sativus]	-	-	-	-
Unigene0007497	36	66	1.1024	2.2125	1.00502966204079	0.000750484132367007	0.0104859855588279	yes	--	-	-	-	-
Unigene0007510	31	72	0.9389	2.3873	1.34633646088574	7.76560203557298e-06	0.000226230819410169	yes	--	-	-	-	-
Unigene0007530	77	25	2.3501	0.8353	-1.49235580360701	3.35959704293261e-06	0.000108256382592581	yes	PREDICTED: ATPase 6, plasma membrane-type [Gossypium raimondii]	ko00190//Oxidative phosphorylation//Energy metabolism//Metabolism	-	GO:0005488//binding;GO:1901363//heterocyclic compound binding;GO:0036094//small molecule binding;GO:0097159//organic cyclic compound binding	GO:0044699//single-organism process
Unigene0007621	25	49	0.7324	1.5714	1.10134676927442	0.00248972451882911	0.0264551169404823	yes	alcohol dehydrogenase [Crypthecodinium cohnii]	ko00940//Phenylpropanoid biosynthesis//Biosynthesis of other secondary metabolites//Metabolism	-	GO:0043167//ion binding;GO:0005488//binding;GO:0046872//metal ion binding;GO:0043169//cation binding;GO:0016491//oxidoreductase activity;GO:0003824//catalytic activity;GO:0046914//transition metal ion binding	GO:0044710//single-organism metabolic process;GO:0044699//single-organism process;GO:0008152//metabolic process
Unigene0007641	111	15	2.1693	0.3209	-2.75703388736201	4.69473106177139e-17	6.54422250587158e-15	yes	PREDICTED: 1-acyl-sn-glycerol-3-phosphate acyltransferase 2-like [Glycine max]	ko00564//Glycerophospholipid metabolism//Lipid metabolism//Metabolism;ko00561//Glycerolipid metabolism//Lipid metabolism//Metabolism	-	GO:0003824//catalytic activity;GO:0016740//transferase activity	-
Unigene0007658	474	156	7.7911	2.8071	-1.47274657280819	2.57665135235944e-31	8.12640873123487e-29	yes	PREDICTED: endoglucanase 11-like [Jatropha curcas]	-	-	GO:0004553//hydrolase activity, hydrolyzing O-glycosyl compounds;GO:0003824//catalytic activity;GO:0016787//hydrolase activity;GO:0016798//hydrolase activity, acting on glycosyl bonds	GO:0009987//cellular process;GO:0044238//primary metabolic process;GO:0043170//macromolecule metabolic process;GO:0006073//cellular glucan metabolic process;GO:0005976//polysaccharide metabolic process;GO:0044264//cellular polysaccharide metabolic process;GO:0044260//cellular macromolecule metabolic process;GO:0030243//cellulose metabolic process;GO:0005975//carbohydrate metabolic process;GO:0071…
Unigene0007659	18	0	0.3064	0.001	-8.2592724870376	1.53628163094804e-05	0.000409404503625225	yes	ripening-related P-450 enzyme-like [Vitis vinifera]	-	-	GO:0003824//catalytic activity;GO:0005488//binding;GO:0043169//cation binding;GO:0016491//oxidoreductase activity;GO:0043167//ion binding;GO:0046872//metal ion binding	-
Unigene0007666	150	42	3.6368	1.1148	-1.70588468171404	2.35925446095825e-13	2.33125739323302e-11	yes	GPR1/FUN34/yaaH family protein [Bathycoccus prasinos]	-	-	-	-
Unigene0007668	29	53	0.8093	1.6193	1.0006237910648	0.00269560838315184	0.0279456672057658	yes	--	-	-	-	-
Unigene0007699	35	64	1.3528	2.7080	1.00127917405238	0.000899674001399454	0.0121228943133531	yes	--	-	-	-	-
Unigene0007720	35	76	1.2679	3.0140	1.24923845315656	1.7245556921406e-05	0.000449823362724822	yes	--	-	-	-	-
Unigene0007796	44	15	1.7853	0.6663	-1.42192272491713	0.000876429078129615	0.0119004687982354	yes	--	-	-	-	-
Unigene0007826	57	23	1.6523	0.7299	-1.17870492748647	0.000655026877388708	0.00940416995070379	yes	--	-	-	-	-
Unigene0007830	68	30	2.7232	1.3152	-1.05002073800428	0.00107896622262706	0.013883590402984	yes	PREDICTED: probable calcium-binding protein CML27 [Jatropha curcas]	-	-	GO:0046872//metal ion binding;GO:0043169//cation binding;GO:0043167//ion binding;GO:0005488//binding	-
Unigene0007877	48	20	2.9300	1.3365	-1.13244082706653	0.00311407072898414	0.031519832060974	yes	BnaA03g42230D [Brassica napus]	-	GO:0044446//intracellular organelle part;GO:0015630//microtubule cytoskeleton;GO:0032991//macromolecular complex;GO:0005622//intracellular;GO:0005875//microtubule associated complex;GO:0043234//protein complex;GO:0005794//Golgi apparatus;GO:0005737//cytoplasm;GO:0044424//intracellular part;GO:0044430//cytoskeletal part;GO:0005856//cytoskeleton;GO:0044444//cytoplasmic part;GO:0044464//cell part;GO…	GO:0032549//ribonucleoside binding;GO:0001883//purine nucleoside binding;GO:0008092//cytoskeletal protein binding;GO:0016787//hydrolase activity;GO:0005515//protein binding;GO:0032550//purine ribonucleoside binding;GO:0001882//nucleoside binding;GO:0003824//catalytic activity;GO:1901363//heterocyclic compound binding;GO:0003774//motor activity;GO:0097367//carbohydrate derivative binding;GO:001646…	GO:0007017//microtubule-based process;GO:0099402//plant organ development;GO:0009888//tissue development;GO:0007049//cell cycle;GO:0009987//cellular process;GO:0071840//cellular component organization or biogenesis;GO:0010015//root morphogenesis;GO:0071704//organic substance metabolic process;GO:0050789//regulation of biological process;GO:0022610//biological adhesion;GO:0007275//multicellular or…
Unigene0007964	52	22	1.7617	0.8159	-1.11050402293568	0.00215752362687513	0.0237269899291279	yes	--	-	-	-	-
Unigene0007965	44	18	1.4312	0.6409	-1.1590541175329	0.00450374779567082	0.040879760533317	yes	--	-	-	-	-
Unigene0007973	8	33	0.4697	2.1211	2.17500114012487	2.57758259804087e-05	0.000637485128503671	yes	--	-	-	-	-
Unigene0007980	11	33	0.3456	1.1351	1.71564427899819	0.00039367317023263	0.00623185677651641	yes	--	-	-	-	-
Unigene0008002	7	26	0.4522	1.8387	2.02365321342401	0.000327557950459826	0.005333234708884	yes	--	-	-	-	-
Unigene0008003	29	8	1.6469	0.4973	-1.72756462082429	0.00258607894382485	0.0271309877984923	yes	--	-	-	-	-
Unigene0008026	18	3	1.0480	0.1912	-2.45448428844406	0.00258885795877341	0.0271309877984923	yes	--	-	-	-	-
Unigene0008059	78	35	4.5796	2.2497	-1.02548896397441	0.000436620464938349	0.00675763080911241	yes	--	-	-	-	-
Unigene0008073	7	22	0.4480	1.5414	1.78267065867701	0.00525564070928979	0.0461567341937266	yes	--	-	-	-	-
Unigene0008116	6	22	0.3012	1.2091	2.00513989414441	0.00233201486246372	0.0251568662128112	yes	--	-	-	-	-
Unigene0008131	28	8	1.0898	0.3409	-1.67664289143658	0.0039646852483498	0.0375097443413825	yes	--	-	-	-	-
Unigene0008153	100	37	3.4728	1.4067	-1.3037846428109	1.09143584537845e-06	3.98538097146458e-05	yes	uncharacterized protein LOC100273054 precursor [Zea mays]	-	-	-	-
Unigene0008168	48	13	1.5202	0.4507	-1.7540217843102	4.33202974432771e-05	0.000992847357223026	yes	--	-	-	-	-
Unigene0008178	43	80	1.3226	2.6937	1.02621237870388	0.000213068620025869	0.00377611250537892	yes	Gag-protease-integrase-RT-RNaseH polyprotein [Glycine max]	ko00600//Sphingolipid metabolism//Lipid metabolism//Metabolism	-	GO:0005488//binding;GO:0097159//organic cyclic compound binding;GO:0043169//cation binding;GO:0003824//catalytic activity;GO:0043167//ion binding;GO:0016787//hydrolase activity;GO:0046872//metal ion binding;GO:0046914//transition metal ion binding	GO:0009987//cellular process;GO:1901360//organic cyclic compound metabolic process;GO:0006807//nitrogen compound metabolic process;GO:0046483//heterocycle metabolic process;GO:0006139//nucleobase-containing compound metabolic process;GO:0043170//macromolecule metabolic process;GO:0090304//nucleic acid metabolic process;GO:0044237//cellular metabolic process;GO:0044260//cellular macromolecule meta…
Unigene0008192	32	11	1.9237	0.7239	-1.4100215077316	0.0054503440093995	0.0475309119175332	yes	--	-	-	-	-
Unigene0008200	40	10	1.5635	0.4279	-1.86943363518891	9.19743607150029e-05	0.00189033655328821	yes	--	-	-	-	-
Unigene0008303	45	12	2.2882	0.6680	-1.77629314849924	7.49813143074589e-05	0.00159187891193334	yes	PREDICTED: probable metal-nicotianamine transporter YSL8 [Elaeis guineensis]	-	-	-	-
Unigene0008310	27	3	1.9639	0.2389	-3.03924271189793	1.54320625565924e-05	0.000409643216894162	yes	PREDICTED: probable LRR receptor-like serine/threonine-protein kinase At1g06840 isoform X1 [Vitis vinifera]	-	GO:0031224//intrinsic component of membrane;GO:0016020//membrane;GO:0044425//membrane part	GO:0032549//ribonucleoside binding;GO:0001882//nucleoside binding;GO:0003824//catalytic activity;GO:0016772//transferase activity, transferring phosphorus-containing groups;GO:0016773//phosphotransferase activity, alcohol group as acceptor;GO:0005488//binding;GO:0036094//small molecule binding;GO:0004672//protein kinase activity;GO:0016740//transferase activity;GO:0016301//kinase activity;GO:1901…	GO:0044260//cellular macromolecule metabolic process;GO:0071704//organic substance metabolic process;GO:0006796//phosphate-containing compound metabolic process;GO:0043412//macromolecule modification;GO:0008152//metabolic process;GO:0006464//cellular protein modification process;GO:0043170//macromolecule metabolic process;GO:0044237//cellular metabolic process;GO:0019538//protein metabolic proces…
Unigene0008311	42	13	1.9529	0.6617	-1.56136889195227	0.000544495560715405	0.00805859459709971	yes	--	-	-	-	-
Unigene0008314	357	155	3.9637	1.8840	-1.0730488086507	2.9828458167514e-15	3.57526842313669e-13	yes	terpene synthase [Actinidia deliciosa]	ko00904//Diterpenoid biosynthesis//Metabolism of terpenoids and polyketides//Metabolism	-	GO:0003824//catalytic activity;GO:0016838//carbon-oxygen lyase activity, acting on phosphates;GO:0016835//carbon-oxygen lyase activity;GO:0005488//binding;GO:0016829//lyase activity;GO:0046872//metal ion binding;GO:0043169//cation binding;GO:0043167//ion binding	-
Unigene0008329	14	33	1.0104	2.6072	1.36757471295101	0.00312177228931689	0.0315606689760658	yes	--	-	-	-	-
Unigene0008342	38	10	2.7713	0.7984	-1.79537926875044	0.000225980066579761	0.00395690874524103	yes	--	-	-	-	-
Unigene0008350	12	32	0.5355	1.5633	1.54563618051509	0.00127519811876831	0.0159498224223483	yes	--	-	-	-	-
Unigene0008368	63	17	3.1976	0.9446	-1.75921403726988	1.32916355285377e-06	4.74955145451951e-05	yes	PREDICTED: histidine kinase 1 isoform X1 [Vitis vinifera]	-	GO:0016020//membrane;GO:0031224//intrinsic component of membrane;GO:0044425//membrane part	GO:0004673//protein histidine kinase activity;GO:0046914//transition metal ion binding;GO:0001882//nucleoside binding;GO:0005488//binding;GO:0004872//receptor activity;GO:0004888//transmembrane signaling receptor activity;GO:0016773//phosphotransferase activity, alcohol group as acceptor;GO:0099600//transmembrane receptor activity;GO:0043167//ion binding;GO:0016772//transferase activity, transfer…	GO:0023052//signaling;GO:0032501//multicellular organismal process;GO:0044763//single-organism cellular process;GO:0010033//response to organic substance;GO:0000003//reproduction;GO:0042221//response to chemical;GO:0050896//response to stimulus;GO:0009987//cellular process;GO:0006793//phosphorus metabolic process;GO:0065007//biological regulation;GO:0050789//regulation of biological process;GO:00…
Unigene0008408	30	65	0.9886	2.3448	1.24600606154977	5.68206373101214e-05	0.00126168956565918	yes	--	-	-	-	-
Unigene0008411	13	31	0.7970	2.0807	1.38441733972736	0.00369431715928107	0.0358487577964871	yes	--	-	-	-	-
Unigene0008415	209	402	4.3353	9.1287	1.07427759302756	1.51487782732621e-18	2.3994767079468e-16	yes	BnaC03g59620D [Brassica napus]	-	-	-	-
Unigene0008421	4	20	0.2262	1.2383	2.45269004075824	0.000916868560126221	0.012270361619033	yes	--	-	-	-	-
Unigene0008460	90	41	3.1976	1.5947	-1.0037044327024	0.000149111424508064	0.0028141918910334	yes	--	-	-	-	-
Unigene0008468	13	1	0.7918	0.0667	-3.56937740084551	0.00183717041705293	0.0210298041368606	yes	--	-	-	-	-
Unigene0008474	92	188	5.9430	13.2951	1.16163134250419	1.4882800214831e-10	1.06936120145757e-08	yes	--	-	-	-	-
Unigene0008488	69	25	1.9046	0.7554	-1.33417534892737	6.71778453230411e-05	0.0014495230091944	yes	--	-	-	-	-
Unigene0008491	12	33	0.5665	1.7056	1.5901314820513	0.000834919418918449	0.0114620242158558	yes	--	-	-	-	-
Unigene0008497	24	6	1.2340	0.3377	-1.8695283100293	0.00233201486246372	0.0251568662128112	yes	--	-	-	-	-
Unigene0008510	63	19	3.8884	1.2838	-1.59875617062169	5.89714170276004e-06	0.000178006437688394	yes	PREDICTED: EPIDERMAL PATTERNING FACTOR-like protein 5 [Jatropha curcas]	-	-	-	-
Unigene0008515	32	70	2.0768	4.9735	1.25989918818861	2.84620979227178e-05	0.000694602524881372	yes	--	-	-	-	-
Unigene0008543	62	26	4.1007	1.8826	-1.12314370244527	0.000868658272637019	0.0118325223438985	yes	PREDICTED: protein transport protein Sec61 subunit beta [Vitis vinifera]	ko04141//Protein processing in endoplasmic reticulum//Folding, sorting and degradation//Genetic Information Processing;ko04145//Phagosome//Transport and catabolism//Cellular Processes;ko03060//Protein export//Folding, sorting and degradation//Genetic Information Processing	GO:0031224//intrinsic component of membrane;GO:0016020//membrane;GO:0043231//intracellular membrane-bounded organelle;GO:0044424//intracellular part;GO:0005623//cell;GO:0043227//membrane-bounded organelle;GO:0043229//intracellular organelle;GO:0043226//organelle;GO:0005622//intracellular;GO:0044464//cell part;GO:0044425//membrane part	-	GO:0006950//response to stress;GO:0050896//response to stimulus
Unigene0008559	58	17	3.3697	1.0812	-1.63998673887949	1.14954530933669e-05	0.00031774763777932	yes	PREDICTED: probable aldo-keto reductase 2-like isoform X2 [Solanum tuberosum]	-	-	GO:0016491//oxidoreductase activity;GO:0003824//catalytic activity;GO:0016616//oxidoreductase activity, acting on the CH-OH group of donors, NAD or NADP as acceptor;GO:0004033//aldo-keto reductase (NADP) activity;GO:0016614//oxidoreductase activity, acting on CH-OH group of donors	GO:0044699//single-organism process;GO:0044710//single-organism metabolic process;GO:0008152//metabolic process
Unigene0008572	10	41	0.3280	1.4720	2.16600995143893	3.48061408999256e-06	0.000111671934133385	yes	PREDICTED: pentatricopeptide repeat-containing protein At4g35130, chloroplastic [Vitis vinifera]	-	-	-	-
Unigene0008600	66	20	2.5510	0.8463	-1.59182182718311	3.43031762958323e-06	0.000110368895481348	yes	--	-	-	-	-
Unigene0008614	9	38	0.3533	1.6329	2.2084707875556	5.67157890108751e-06	0.000172414708498343	yes	reverse transcriptase [Brassica rapa subsp. oleifera]	-	-	-	-
Unigene0008641	47	15	1.2536	0.4380	-1.51707430998404	0.000269861418383019	0.00459507937694519	yes	DBH-like monooxygenase protein 2 [Gossypium arboreum]	-	-	-	GO:0050896//response to stimulus
Unigene0008646	43	16	1.9927	0.8117	-1.29570601087331	0.00226501140138985	0.0246228733086932	yes	--	-	-	-	-
Unigene0008651	12	31	0.6943	1.9634	1.49972304389874	0.00193495785709001	0.0218756428305631	yes	--	-	-	-	-
Unigene0008652	9	29	0.3169	1.1179	1.8186915750866	0.000477613910495844	0.00729493840779624	yes	--	-	-	-	-
Unigene0008654	34	7	1.8120	0.4084	-2.1495281840558	0.000113951845342655	0.00226412850709075	yes	PREDICTED: polygalacturonase At1g48100 isoform X1 [Populus euphratica]	-	-	GO:0016798//hydrolase activity, acting on glycosyl bonds;GO:0004553//hydrolase activity, hydrolyzing O-glycosyl compounds;GO:0016787//hydrolase activity;GO:0003824//catalytic activity	GO:0016043//cellular component organization;GO:0045229//external encapsulating structure organization;GO:0008152//metabolic process;GO:0071840//cellular component organization or biogenesis;GO:0009987//cellular process;GO:0044238//primary metabolic process
Unigene0008666	28	6	1.6132	0.3784	-2.09194131706648	0.000327557950459826	0.005333234708884	yes	--	-	-	-	-
Unigene0008667	13	1	0.6823	0.0575	-3.56877235512919	0.00183717041705293	0.0210298041368606	yes	--	-	-	-	-
Unigene0008672	124	23	4.2216	0.8572	-2.30008613351657	5.46078089599991e-16	7.01736598890296e-14	yes	opsin [Cyanophora paradoxa]	-	-	GO:0015075//ion transmembrane transporter activity;GO:0022892//substrate-specific transporter activity;GO:0005215//transporter activity;GO:0022857//transmembrane transporter activity;GO:0022891//substrate-specific transmembrane transporter activity	GO:0006811//ion transport;GO:0044765//single-organism transport;GO:0044699//single-organism process;GO:0051234//establishment of localization;GO:1902578//single-organism localization;GO:0006810//transport;GO:0051179//localization
Unigene0008684	17	3	0.9856	0.1904	-2.37196877738696	0.00444281126432207	0.040421940173936	yes	--	-	-	-	-
Unigene0008706	40	10	2.3686	0.6483	-1.86930110436248	9.19743607150029e-05	0.00189033655328821	yes	--	-	-	-	-
Unigene0008717	57	125	2.3718	5.6941	1.26348546897633	2.3632588921293e-08	1.21417677900478e-06	yes	PREDICTED: 21 kDa protein-like [Vitis vinifera]	-	-	-	GO:0008152//metabolic process
Unigene0008733	10	28	1.2427	3.8093	1.61604785363175	0.0016744412585918	0.0196126820336986	yes	--	-	-	-	-
Unigene0008738	36	6	2.1092	0.3848	-2.45451519760979	1.53892361100967e-05	0.000409598100061513	yes	--	-	-	-	-
Unigene0008760	19	3	0.8776	0.1517	-2.53234244015616	0.00149764350802579	0.0179717043851803	yes	gag-pol polyprotein [Silene latifolia]	-	-	GO:0005488//binding	-
Unigene0008772	44	17	2.4584	1.0398	-1.24141361171164	0.00270935869551075	0.0280392792846024	yes	--	-	-	-	-
Unigene0008782	270	550	6.1685	13.7560	1.15706940536459	1.02222572421862e-27	2.72549340475207e-25	yes	PREDICTED: probable sugar phosphate/phosphate translocator At5g04160 [Malus domestica]	-	GO:0044425//membrane part;GO:0016020//membrane;GO:0031224//intrinsic component of membrane	-	-
Unigene0008783	18	46	1.0077	2.8193	1.48427080097322	0.00015578417775295	0.00292309953468487	yes	--	-	-	-	-
Unigene0008794	4	19	0.1866	0.9704	2.37863056426875	0.00155339818788219	0.0184393442958038	yes	PREDICTED: probable GPI-anchored adhesin-like protein PGA55 isoform X1 [Prunus mume]	-	-	-	-
Unigene0008799	51	16	1.8548	0.6370	-1.54189835423086	0.000104091648387712	0.00210021941479914	yes	--	-	-	-	-
Unigene0008814	50	17	2.6443	0.9843	-1.42571586246559	0.000293630922726921	0.00491296459065282	yes	PREDICTED: protein FAF-like, chloroplastic [Vitis vinifera]	-	-	-	-
Unigene0008815	6	21	0.3267	1.2517	1.93785046725843	0.00374236421321129	0.0361799067929505	yes	--	-	-	-	-
Unigene0008838	19	39	0.9286	2.0868	1.16816315246108	0.00384456013898423	0.0369711271649251	yes	--	-	-	-	-
Unigene0008843	66	22	1.4267	0.5206	-1.45443478648488	1.31939943183459e-05	0.000358305587132402	yes	BnaA03g42990D [Brassica napus]	-	-	-	-
Unigene0008870	766	267	12.4140	4.7370	-1.38992247399977	7.50157439584951e-45	3.53320849386188e-42	yes	PREDICTED: endoglucanase 17 [Vitis vinifera]	-	-	GO:0004553//hydrolase activity, hydrolyzing O-glycosyl compounds;GO:0016787//hydrolase activity;GO:0016798//hydrolase activity, acting on glycosyl bonds;GO:0003824//catalytic activity	GO:0044238//primary metabolic process;GO:0051273//beta-glucan metabolic process;GO:0009987//cellular process;GO:0005976//polysaccharide metabolic process;GO:0030243//cellulose metabolic process;GO:0006073//cellular glucan metabolic process;GO:0044264//cellular polysaccharide metabolic process;GO:0044237//cellular metabolic process;GO:0043170//macromolecule metabolic process;GO:0071704//organic su…
Unigene0008898	16	49	0.9049	3.0338	1.74529570591806	1.04249315798153e-05	0.000292697474996726	yes	opsin [Cyanophora paradoxa]	-	-	-	-
Unigene0008915	32	9	1.4929	0.4597	-1.69935296035658	0.00146635029893896	0.0177188413835169	yes	--	-	-	-	-
Unigene0008920	53	6	2.6560	0.3292	-3.01221890581266	2.51897371584306e-09	1.50794285444052e-07	yes	--	-	-	-	-
Unigene0008952	55	18	2.1023	0.7532	-1.48086365273661	7.77626539479755e-05	0.00163888663700015	yes	--	-	-	-	-
Unigene0008969	22	51	0.9541	2.4214	1.34362903382725	0.000263136461802234	0.00449704251119687	yes	--	-	-	-	-
Unigene0008979	13	39	0.6320	2.0758	1.71567098552381	0.000130031163103988	0.00250960355060293	yes	--	-	-	-	-
Unigene0008993	19	0	1.1727	0.001	-10.1956182751231	7.68793180656738e-06	0.000224518688071827	yes	--	-	-	-	-
Unigene0009041	20	53	1.1894	3.4505	1.53657145215215	3.4873242314118e-05	0.000828557238945831	yes	--	-	-	-	-
Unigene0009058	24	7	1.3856	0.4424	-1.64708754449202	0.00525564070928979	0.0461567341937266	yes	--	-	-	-	-
Unigene0009061	2	35	0.1150	2.2030	4.25976372875651	5.55254207592250e-09	3.16447541891967e-07	yes	PREDICTED: protein FAR1-RELATED SEQUENCE 5-like [Fragaria vesca subsp. vesca]	-	-	-	-
Unigene0009079	28	55	1.4264	3.0673	1.10459066949971	0.000899067275235559	0.0121185926373027	yes	--	-	-	-	-
Unigene0009093	60	26	3.5758	1.6963	-1.07587470559083	0.0016425791474245	0.0193114132533581	yes	PREDICTED: protein MNN4-like [Solanum tuberosum]	-	-	-	-
Unigene0009095	82	37	2.1258	1.0501	-1.01747915041334	0.000304815376299991	0.00506364834873987	yes	PREDICTED: BAG family molecular chaperone regulator 6 [Nicotiana sylvestris]	-	-	GO:0005488//binding;GO:0005515//protein binding	GO:0006950//response to stress;GO:0009987//cellular process;GO:0044699//single-organism process;GO:0050896//response to stimulus
Unigene0009108	4	123	0.0734	2.4713	5.07334628194643	7.86202194314811e-34	2.72031047920267e-31	yes	PREDICTED: cytokinin riboside 5'-monophosphate phosphoribohydrolase LOG5-like [Nelumbo nucifera]	-	-	GO:0003824//catalytic activity	-
Unigene0009121	55	114	1.6842	3.8216	1.18211331223758	5.00613130766355e-07	1.99491440510681e-05	yes	ethylene response factor 4 [Actinidia deliciosa]	-	-	-	GO:0009987//cellular process
Unigene0009125	6	26	0.3615	1.7148	2.24597276997849	0.000327557950459826	0.005333234708884	yes	--	-	-	-	-
Unigene0009169	26	6	1.5767	0.3983	-1.9849807986586	0.000885646976721844	0.0119780884049883	yes	--	-	-	-	-
Unigene0009192	3	16	0.1758	1.0262	2.54530495504801	0.00258885795877341	0.0271309877984923	yes	--	-	-	-	-
Unigene0009222	51	20	1.1897	0.5107	-1.22004985888527	0.00111498222285465	0.0142390634661644	yes	senescence-related protein [Camellia sinensis]	ko04144//Endocytosis//Transport and catabolism//Cellular Processes	-	-	-
Unigene0009245	14	2	1.4212	0.2223	-2.67652974030423	0.00419502036548046	0.0389437177559876	yes	--	-	-	-	-
Unigene0009272	142	47	6.7384	2.4416	-1.4645792039303	1.79921153636774e-10	1.27562666195155e-08	yes	peptidylprolyl isomerase [Galdieria sulphuraria]	-	-	GO:0016853//isomerase activity;GO:0003824//catalytic activity;GO:0016859//cis-trans isomerase activity	GO:0043170//macromolecule metabolic process;GO:0018193//peptidyl-amino acid modification;GO:0044260//cellular macromolecule metabolic process;GO:0044238//primary metabolic process;GO:0071704//organic substance metabolic process;GO:0036211//protein modification process;GO:0044267//cellular protein metabolic process;GO:0008152//metabolic process;GO:0019538//protein metabolic process;GO:0043412//mac…
Unigene0009303	119	54	2.5744	1.2789	-1.00933277003835	1.69227833664599e-05	0.000442483811789783	yes	--	-	-	-	-
Unigene0009322	6	22	0.2339	0.9387	2.00477229760965	0.00233201486246372	0.0251568662128112	yes	unnamed protein product [Coffea canephora]	-	-	-	-
Unigene0009335	1	15	0.0897	1.4727	4.03721177716794	0.00027611349248874	0.00466071205603506	yes	--	-	-	-	-
Unigene0009392	32	8	3.4506	0.9444	-1.86937729688182	0.000687675773326305	0.00979332031324799	yes	--	-	-	-	-
Unigene0009413	65	24	5.7185	2.3115	-1.30680740569593	0.000113757722299522	0.00226153228660761	yes	PREDICTED: xyloglucan endotransglucosylase/hydrolase protein 9 [Tarenaya hassleriana]	-	GO:0005576//extracellular region	GO:0016798//hydrolase activity, acting on glycosyl bonds;GO:0016787//hydrolase activity;GO:0003824//catalytic activity;GO:0016740//transferase activity	GO:0071704//organic substance metabolic process;GO:0044238//primary metabolic process;GO:0008152//metabolic process;GO:0005975//carbohydrate metabolic process;GO:0009987//cellular process
Unigene0009476	37	3	2.3518	0.2087	-3.49426287119795	3.70572132219287e-08	1.84108225317645e-06	yes	--	-	-	-	-
Unigene0009485	12	40	0.3890	1.4193	1.86733750635927	3.66921422664316e-05	0.000864464546829529	yes	--	-	-	-	-
Unigene0009503	49	14	5.2837	1.6527	-1.67672368626598	5.92679763830995e-05	0.00130734371012491	yes	--	-	-	-	-
Unigene0009522	88	169	3.0988	6.5148	1.07201124491539	9.38877612841091e-09	5.16895153730783e-07	yes	PREDICTED: cysteine-rich receptor-like protein kinase 3 isoform X2 [Jatropha curcas]	-	GO:0016020//membrane;GO:0031224//intrinsic component of membrane;GO:0044425//membrane part	GO:0004713//protein tyrosine kinase activity;GO:0001883//purine nucleoside binding;GO:0016773//phosphotransferase activity, alcohol group as acceptor;GO:0032550//purine ribonucleoside binding;GO:0036094//small molecule binding;GO:0032549//ribonucleoside binding;GO:0097159//organic cyclic compound binding;GO:1901363//heterocyclic compound binding;GO:0016301//kinase activity;GO:0005488//binding;GO:…	GO:0009987//cellular process;GO:0051707//response to other organism;GO:0009605//response to external stimulus;GO:0006952//defense response;GO:0019538//protein metabolic process;GO:0071704//organic substance metabolic process;GO:0044238//primary metabolic process;GO:0009814//defense response, incompatible interaction;GO:0050896//response to stimulus;GO:0043207//response to external biotic stimulus…
Unigene0009572	24	4	2.6083	0.4759	-2.45437945459792	0.000313463763593475	0.00516876800560764	yes	--	-	-	-	-
Unigene0009598	1	14	0.1113	1.7058	3.93792300705672	0.000980412522662305	0.0127985978735931	yes	--	-	-	-	-
Unigene0009606	31	10	3.2297	1.1405	-1.50173371560259	0.00436289531893977	0.0399601880637301	yes	--	-	-	-	-
Unigene0009622	45	18	5.6685	2.4822	-1.19134765591219	0.00320217349245666	0.0322103284522999	yes	PREDICTED: superoxide dismutase [Cu-Zn], chloroplastic [Beta vulgaris subsp. vulgaris]	ko04146//Peroxisome//Transport and catabolism//Cellular Processes	GO:0005737//cytoplasm;GO:0005622//intracellular;GO:0043226//organelle;GO:0044444//cytoplasmic part;GO:0044391//ribosomal subunit;GO:0030529//intracellular ribonucleoprotein complex;GO:0032991//macromolecular complex;GO:0044446//intracellular organelle part;GO:0009536//plastid;GO:0043227//membrane-bounded organelle;GO:1990904//ribonucleoprotein complex;GO:0043231//intracellular membrane-bounded or…	GO:0003824//catalytic activity;GO:0005198//structural molecule activity;GO:0043169//cation binding;GO:0005488//binding;GO:0016209//antioxidant activity;GO:0043167//ion binding	GO:0044710//single-organism metabolic process;GO:0009987//cellular process;GO:0050896//response to stimulus;GO:0044237//cellular metabolic process;GO:0010467//gene expression;GO:0019748//secondary metabolic process;GO:0044699//single-organism process;GO:0008152//metabolic process;GO:0006801//superoxide metabolic process;GO:0043170//macromolecule metabolic process;GO:0071704//organic substance met…
Unigene0009629	38	15	1.9610	0.8474	-1.21047450171562	0.00554750821027799	0.0482444597210087	yes	40S ribosomal protein-like protein [Thalassiosira pseudonana CCMP1335]	ko03010//Ribosome//Translation//Genetic Information Processing	GO:0043232//intracellular non-membrane-bounded organelle;GO:1990904//ribonucleoprotein complex;GO:0043228//non-membrane-bounded organelle;GO:0044446//intracellular organelle part;GO:0015935//small ribosomal subunit;GO:0044422//organelle part;GO:0044464//cell part;GO:0030529//intracellular ribonucleoprotein complex;GO:0044424//intracellular part;GO:0005623//cell;GO:0005737//cytoplasm;GO:0032991//m…	GO:0005198//structural molecule activity	GO:0034622//cellular macromolecular complex assembly;GO:0065003//macromolecular complex assembly;GO:0022618//ribonucleoprotein complex assembly;GO:0071704//organic substance metabolic process;GO:0009987//cellular process;GO:0043170//macromolecule metabolic process;GO:0008152//metabolic process;GO:0071826//ribonucleoprotein complex subunit organization;GO:0016043//cellular component organization;G…
Unigene0009685	63	25	2.5413	1.1040	-1.2028265232141	0.000385049251492652	0.00612148163965252	yes	PREDICTED: phototropin-1 [Vitis vinifera]	-	GO:0071944//cell periphery;GO:0005622//intracellular;GO:0005623//cell;GO:0044464//cell part;GO:0005886//plasma membrane;GO:0016020//membrane;GO:0044424//intracellular part	GO:0003824//catalytic activity;GO:0009881//photoreceptor activity;GO:0097367//carbohydrate derivative binding;GO:0032553//ribonucleotide binding;GO:1901363//heterocyclic compound binding;GO:0097159//organic cyclic compound binding;GO:0004871//signal transducer activity;GO:0016772//transferase activity, transferring phosphorus-containing groups;GO:0060089//molecular transducer activity;GO:0036094/…	GO:0071840//cellular component organization or biogenesis;GO:0009902//chloroplast relocation;GO:0023052//signaling;GO:0051234//establishment of localization;GO:0009628//response to abiotic stimulus;GO:0051641//cellular localization;GO:0006793//phosphorus metabolic process;GO:0019538//protein metabolic process;GO:0008152//metabolic process;GO:0006464//cellular protein modification process;GO:00516…
Unigene0009694	171	77	7.1476	3.5234	-1.02049063077779	1.46892388705377e-07	6.55747249721256e-06	yes	--	-	-	-	-
Unigene0009736	146	37	5.0075	1.3893	-1.84973235316258	2.73164887049388e-14	2.97107803293717e-12	yes	PREDICTED: serine/threonine-protein kinase Nek1 isoform X1 [Jatropha curcas]	-	-	GO:0016773//phosphotransferase activity, alcohol group as acceptor;GO:1901363//heterocyclic compound binding;GO:0032549//ribonucleoside binding;GO:0005488//binding;GO:0016740//transferase activity;GO:0001883//purine nucleoside binding;GO:0097367//carbohydrate derivative binding;GO:0036094//small molecule binding;GO:0003824//catalytic activity;GO:0001882//nucleoside binding;GO:0032550//purine ribo…	GO:0044237//cellular metabolic process;GO:0043170//macromolecule metabolic process;GO:0008152//metabolic process;GO:0006464//cellular protein modification process;GO:0044238//primary metabolic process;GO:0006796//phosphate-containing compound metabolic process;GO:0043412//macromolecule modification;GO:0044267//cellular protein metabolic process;GO:0009987//cellular process;GO:0044260//cellular ma…
Unigene0009746	16	1	1.7807	0.1218	-3.86985844328843	0.000521182830831206	0.00780759192113622	yes	--	-	-	-	-
Unigene0009754	34	11	2.3794	0.8427	-1.49750679275013	0.00248596454335543	0.0264402746097105	yes	--	-	-	-	-
Unigene0009766	34	12	1.9308	0.7460	-1.371951196302	0.00457932642118221	0.0413394212559051	yes	PREDICTED: probable receptor protein kinase TMK1 [Populus euphratica]	-	GO:0016020//membrane;GO:0031224//intrinsic component of membrane;GO:0044425//membrane part	GO:0004672//protein kinase activity;GO:0004674//protein serine/threonine kinase activity;GO:0004871//signal transducer activity;GO:0016301//kinase activity;GO:0001883//purine nucleoside binding;GO:0016772//transferase activity, transferring phosphorus-containing groups;GO:0016773//phosphotransferase activity, alcohol group as acceptor;GO:0036094//small molecule binding;GO:0097159//organic cyclic …	GO:0010604//positive regulation of macromolecule metabolic process;GO:0033674//positive regulation of kinase activity;GO:0032270//positive regulation of cellular protein metabolic process;GO:0010562//positive regulation of phosphorus metabolic process;GO:0045860//positive regulation of protein kinase activity;GO:0019222//regulation of metabolic process;GO:0042327//positive regulation of phosphory…
Unigene0009785	126	56	5.0827	2.4730	-1.03933284030403	4.88291575605578e-06	0.00015088491935678	yes	PREDICTED: dehydration-responsive element-binding protein 3-like [Nelumbo nucifera]	-	-	-	GO:0010467//gene expression;GO:0008152//metabolic process;GO:0044237//cellular metabolic process;GO:0044260//cellular macromolecule metabolic process;GO:1901576//organic substance biosynthetic process;GO:0009987//cellular process;GO:0009059//macromolecule biosynthetic process;GO:0034645//cellular macromolecule biosynthetic process;GO:0009058//biosynthetic process;GO:0071704//organic substance met…
Unigene0009844	18	3	1.3482	0.2460	-2.45430430967446	0.00258885795877341	0.0271309877984923	yes	PREDICTED: pentatricopeptide repeat-containing protein At4g37170 isoform X2 [Nelumbo nucifera]	-	-	-	-
Unigene0009845	1	14	0.0684	1.0487	3.93846189204222	0.000980412522662305	0.0127985978735931	yes	--	-	-	-	-
Unigene0009895	0	9	0.001	0.9132	9.83478704933734	0.00391328458973816	0.0371706410089237	yes	--	-	-	-	-
Unigene0009932	31	8	2.1694	0.6129	-1.82357247575231	0.00107662486338807	0.0138601998129958	yes	PREDICTED: photosystem II 5 kDa protein, chloroplastic [Vitis vinifera]	-	GO:0044436//thylakoid part;GO:0044464//cell part;GO:0005622//intracellular;GO:0043229//intracellular organelle;GO:0043231//intracellular membrane-bounded organelle;GO:0016020//membrane;GO:0043226//organelle;GO:0009536//plastid;GO:0005737//cytoplasm;GO:0044444//cytoplasmic part;GO:0005623//cell;GO:0044424//intracellular part;GO:0043227//membrane-bounded organelle;GO:0009507//chloroplast;GO:0009579…	-	-
Unigene0009985	10	29	0.4836	1.5354	1.66672840351148	0.00107662486338807	0.0138601998129958	yes	--	-	-	-	-
Unigene0009988	9	86	0.2857	2.9886	3.38689687545737	2.35028531658274e-18	3.64178412909798e-16	yes	PREDICTED: cation/H(+) antiporter 18-like [Gossypium raimondii]	-	GO:0005622//intracellular;GO:0043227//membrane-bounded organelle;GO:0043231//intracellular membrane-bounded organelle;GO:0016020//membrane;GO:0044425//membrane part;GO:0005737//cytoplasm;GO:0012505//endomembrane system;GO:0031224//intrinsic component of membrane;GO:0005623//cell;GO:0044444//cytoplasmic part;GO:0005768//endosome;GO:0044464//cell part;GO:0043226//organelle;GO:0044424//intracellular…	GO:0022804//active transmembrane transporter activity;GO:0022890//inorganic cation transmembrane transporter activity;GO:0005215//transporter activity;GO:0022891//substrate-specific transmembrane transporter activity;GO:0022892//substrate-specific transporter activity;GO:0022857//transmembrane transporter activity;GO:0015291//secondary active transmembrane transporter activity;GO:0015078//hydroge…	GO:0009987//cellular process;GO:0048878//chemical homeostasis;GO:0042592//homeostatic process;GO:0051179//localization;GO:0006810//transport;GO:0006811//ion transport;GO:0055080//cation homeostasis;GO:0044699//single-organism process;GO:0051234//establishment of localization;GO:0065008//regulation of biological quality;GO:0044763//single-organism cellular process;GO:0050801//ion homeostasis;GO:00…
Unigene0009991	113	41	7.5097	2.9829	-1.33203966266241	1.67357483450628e-07	7.37559468285547e-06	yes	--	-	-	-	-
Unigene0009993	21	5	1.7962	0.4682	-1.93975115803527	0.00409951669890608	0.0385322133960653	yes	--	-	-	-	-
Unigene0010004	4	19	0.4152	2.1589	2.37841807063105	0.00155339818788219	0.0184393442958038	yes	--	-	-	-	-
Unigene0010026	13	40	0.6265	2.1105	1.75219841463583	8.34268205633124e-05	0.0017404218433848	yes	--	-	-	-	-
Unigene0010033	12	0	1.2549	0.001	-10.2933566884778	0.000489894310789978	0.00742733127232292	yes	--	-	-	-	-
Unigene0010044	5	20	0.2811	1.2308	2.1304409899532	0.00250938463256437	0.0265505559005692	yes	--	-	-	-	-
Unigene0010089	18	0	1.4334	0.001	-10.4852255442901	1.53628163094804e-05	0.000409404503625225	yes	--	-	-	-	-
Unigene0010090	15	86	0.8959	5.6230	2.64993043354061	1.84123869433413e-14	2.04366499050055e-12	yes	--	-	-	-	-
Unigene0010094	9	25	0.5375	1.6346	1.60460097981171	0.0029584664862677	0.0302512818329951	yes	--	-	-	-	-
Unigene0010108	112	41	2.6551	1.0640	-1.31926804796329	2.39065845801015e-07	1.01913731936449e-05	yes	PREDICTED: auxin-induced protein 22D [Vitis vinifera]	ko04075//Plant hormone signal transduction//Signal transduction//Environmental Information Processing	GO:0044464//cell part;GO:0043226//organelle;GO:0005623//cell;GO:0044424//intracellular part;GO:0043227//membrane-bounded organelle;GO:0043231//intracellular membrane-bounded organelle;GO:0043229//intracellular organelle;GO:0005622//intracellular	GO:0005488//binding;GO:0005515//protein binding	GO:0009755//hormone-mediated signaling pathway;GO:0051716//cellular response to stimulus;GO:0050896//response to stimulus;GO:0044700//single organism signaling;GO:0034645//cellular macromolecule biosynthetic process;GO:0044249//cellular biosynthetic process;GO:0044237//cellular metabolic process;GO:0008152//metabolic process;GO:0009725//response to hormone;GO:0070887//cellular response to chemica…
Unigene0010125	24	46	1.2115	2.5420	1.06916962555361	0.00413005796122333	0.0387105876492207	yes	Nudix hydrolase 17 [Morus notabilis]	-	-	GO:0003824//catalytic activity	-
Unigene0010154	24	7	2.5483	0.8137	-1.64696623383788	0.00525564070928979	0.0461567341937266	yes	--	-	-	-	-
Unigene0010181	35	5	2.7169	0.4249	-2.67676621699513	2.48017719958959e-06	8.28917241235762e-05	yes	--	-	-	-	-
Unigene0010202	22	1	2.4003	0.1194	-4.32933998972843	1.10722843840862e-05	0.000308041727090544	yes	hypothetical protein VITISV_029910 [Vitis vinifera]	-	-	-	-
Unigene0010208	87	436	1.6357	8.9739	2.45582693639662	1.57804230103383e-62	1.19658135217967e-59	yes	PREDICTED: vinorine synthase-like [Eucalyptus grandis]	-	-	GO:0016746//transferase activity, transferring acyl groups;GO:0003824//catalytic activity;GO:0016740//transferase activity	-
Unigene0010233	31	62	2.4337	5.3285	1.13057812480735	0.000377247897523212	0.00601817908260098	yes	PREDICTED: glycine-rich protein 2-like [Musa acuminata subsp. malaccensis]	-	-	GO:1901363//heterocyclic compound binding;GO:0003676//nucleic acid binding;GO:0005488//binding;GO:0043169//cation binding;GO:0097159//organic cyclic compound binding;GO:0046914//transition metal ion binding;GO:0046872//metal ion binding;GO:0043167//ion binding	GO:0065007//biological regulation;GO:0050789//regulation of biological process;GO:0060255//regulation of macromolecule metabolic process;GO:0019222//regulation of metabolic process;GO:0010468//regulation of gene expression
Unigene0010258	8	25	0.5570	1.9057	1.77457179182837	0.00133039761496539	0.0164097743323198	yes	kinase-like protein TMKL1 precursor [Populus trichocarpa]	-	GO:0016020//membrane	GO:0003824//catalytic activity;GO:0016301//kinase activity;GO:0016772//transferase activity, transferring phosphorus-containing groups;GO:0016740//transferase activity	GO:0009888//tissue development;GO:0007389//pattern specification process;GO:0044767//single-organism developmental process;GO:0032502//developmental process;GO:0044699//single-organism process;GO:0006793//phosphorus metabolic process;GO:0044237//cellular metabolic process;GO:0009987//cellular process;GO:0048507//meristem development;GO:0032501//multicellular organismal process;GO:0007275//multice…
Unigene0010304	37	4	1.9420	0.2298	-3.07909249766044	1.90389562559058e-07	8.27803597826932e-06	yes	--	-	-	-	-
Unigene0010336	29	8	1.4910	0.4503	-1.72732187482896	0.00258607894382485	0.0271309877984923	yes	--	-	-	-	-
Unigene0010395	12	34	0.6691	2.0755	1.6331651825949	0.000543253272451346	0.00805023795944673	yes	--	-	-	-	-
Unigene0010416	68	13	2.3151	0.4845	-2.25650594082678	3.35280429611407e-09	1.96528741295687e-07	yes	--	-	-	-	-
Unigene0010441	42	17	1.4641	0.6487	-1.17439075107084	0.00542064771400614	0.0473375782888737	yes	--	-	-	-	-
Unigene0010459	29	9	1.6884	0.5736	-1.55753980525578	0.00513866446247762	0.0454354490299584	yes	--	-	-	-	-
Unigene0010475	13	1	1.4705	0.1238	-3.57022356456016	0.00183717041705293	0.0210298041368606	yes	--	-	-	-	-
Unigene0010484	28	7	1.2087	0.3308	-1.86942507169848	0.00189491634655178	0.0215414009684136	yes	BnaC09g02460D [Brassica napus]	-	-	-	-
Unigene0010492	3	16	0.2482	1.4490	2.54548257431393	0.00258885795877341	0.0271309877984923	yes	PREDICTED: 5'-adenylylsulfate reductase-like 5-like [Solanum tuberosum]	-	GO:0016020//membrane	-	GO:0042592//homeostatic process;GO:0019725//cellular homeostasis;GO:0044699//single-organism process;GO:0065007//biological regulation;GO:0044763//single-organism cellular process;GO:0009987//cellular process;GO:0065008//regulation of biological quality
Unigene0010540	18	1	2.0785	0.1264	-4.03947437933463	0.000145835852858978	0.00276163408506385	yes	--	-	-	-	-
Unigene0010568	22	5	1.5129	0.3764	-2.00697809794994	0.00250938463256437	0.0265505559005692	yes	--	-	-	-	-
Unigene0010572	44	13	4.9367	1.5968	-1.62836335032974	0.000239045603691051	0.0041537135973074	yes	PREDICTED: lateral signaling target protein 2 homolog [Oryza brachyantha]	-	-	-	-
Unigene0010576	12	1	1.0659	0.0972	-3.4549719704466	0.00342749761354808	0.0337279645513214	yes	--	-	-	-	-
Unigene0010587	7	26	0.6081	2.4727	2.02370672092167	0.000327557950459826	0.005333234708884	yes	--	-	-	-	-
Unigene0010603	13	36	0.5887	1.7846	1.599996212256	0.000477073361493828	0.00729397619297499	yes	PREDICTED: trehalose-phosphate phosphatase A-like isoform X2 [Sesamum indicum]	ko00500//Starch and sucrose metabolism//Carbohydrate metabolism//Metabolism	-	GO:0016787//hydrolase activity;GO:0003824//catalytic activity;GO:0019203//carbohydrate phosphatase activity;GO:0016791//phosphatase activity;GO:0042578//phosphoric ester hydrolase activity;GO:0016788//hydrolase activity, acting on ester bonds	GO:0044238//primary metabolic process;GO:0009987//cellular process;GO:0005975//carbohydrate metabolic process;GO:0044723//single-organism carbohydrate metabolic process;GO:0044699//single-organism process;GO:0008152//metabolic process;GO:0006796//phosphate-containing compound metabolic process;GO:0071704//organic substance metabolic process;GO:0044763//single-organism cellular process;GO:0005984/…
Unigene0010675	2	15	0.2132	1.7503	3.03732287680138	0.00131833460952686	0.0163156688403952	yes	--	-	-	-	-
Unigene0010677	9	52	0.4769	3.0164	2.66106906693938	1.80048106815072e-09	1.10125991923571e-07	yes	PREDICTED: trihelix transcription factor GT-3b-like [Glycine max]	-	GO:0044464//cell part;GO:0044424//intracellular part;GO:0043226//organelle;GO:0043231//intracellular membrane-bounded organelle;GO:0005623//cell;GO:0043229//intracellular organelle;GO:0005622//intracellular;GO:0043227//membrane-bounded organelle	GO:0001071//nucleic acid binding transcription factor activity;GO:0097159//organic cyclic compound binding;GO:0005488//binding;GO:1901363//heterocyclic compound binding;GO:0003677//DNA binding;GO:0003676//nucleic acid binding	GO:0034645//cellular macromolecule biosynthetic process;GO:0009987//cellular process;GO:0009058//biosynthetic process;GO:0019222//regulation of metabolic process;GO:0008152//metabolic process;GO:0044249//cellular biosynthetic process;GO:0009059//macromolecule biosynthetic process;GO:0043170//macromolecule metabolic process;GO:0010468//regulation of gene expression;GO:0050789//regulation of biolog…
Unigene0010693	23	6	1.4519	0.4146	-1.80815006918949	0.00374236421321129	0.0361799067929505	yes	--	-	-	-	-
Unigene0010740	2	17	0.2349	2.1854	3.21777874602332	0.000404901815219684	0.00635503265942862	yes	--	-	-	-	-
Unigene0010753	82	36	2.1622	1.0392	-1.05702664030229	0.000197497581614329	0.00353518356535703	yes	--	-	-	-	-
Unigene0010824	13	37	0.7009	2.1839	1.63962626789645	0.000311016205087419	0.00514666593145434	yes	--	-	-	-	-
Unigene0010840	17	43	0.9877	2.7349	1.46934326758641	0.000269861418383019	0.00459507937694519	yes	--	-	-	-	-
Unigene0010855	149	318	3.6126	8.4406	1.22430803329044	3.81164779882389e-18	5.8134969480607e-16	yes	--	-	-	-	-
Unigene0010857	25	47	0.8307	1.7097	1.04134373897466	0.00470036261842123	0.0421370198275324	yes	--	-	-	-	-
Unigene0010863	23	47	2.5094	5.6138	1.16163521099303	0.00185415820187581	0.021190719220925	yes	--	-	-	-	-
Unigene0010969	49	99	2.1520	4.7599	1.14525318660096	3.74322187667404e-06	0.000118792018452503	yes	--	-	-	-	-
Unigene0010971	19	43	0.7490	1.8557	1.30892587357875	0.000914566627557418	0.012270361619033	yes	--	-	-	-	-
Unigene0010982	32	73	1.2131	3.0297	1.32047646386494	9.59616444952561e-06	0.000271999872292015	yes	--	-	-	-	-
Unigene0010999	79	34	1.6919	0.7971	-1.08581166661152	0.000206391810629487	0.00367286731445776	yes	--	-	-	-	-
Unigene0011064	22	48	0.8250	1.9706	1.25616893781535	0.000783107293498222	0.0108693625070305	yes	--	-	-	-	-
Unigene0011114	51	99	2.8962	6.1547	1.0875273041811	9.6566825667023e-06	0.000273425284242993	yes	--	-	-	-	-
Unigene0011137	100	44	5.4660	2.6329	-1.0538327323411	5.42140222128348e-05	0.00120857931586894	yes	--	-	-	-	-
Unigene0011159	6	43	0.2862	2.2453	2.97181264266523	7.8849740246852e-09	4.39535913880731e-07	yes	--	-	-	-	-
Unigene0011172	0	20	0.001	0.7952	9.63517394667493	9.63730292685496e-07	3.56656933100597e-05	yes	PREDICTED: F-box protein At3g07870-like [Eucalyptus grandis]	-	-	-	-
Unigene0011212	21	43	1.4194	3.1818	1.16456194285919	0.00266805488985666	0.0276814902090165	yes	--	-	-	-	-
Unigene0011272	91	176	3.3052	6.9981	1.08222570737373	4.15439966922932e-09	2.40361670004967e-07	yes	disease resistance protein [Capsicum chinense]	-	-	-	-
Unigene0011273	6	42	0.5814	4.4553	2.93791960307068	1.4171892887251e-08	7.57980039986657e-07	yes	--	-	-	-	-
Unigene0011274	39	73	1.8764	3.8450	1.03501619224057	0.000321723637009843	0.00528377947381634	yes	--	-	-	-	-
Unigene0011281	31	66	1.0986	2.5605	1.22075936211776	6.8408533519307e-05	0.00147369872451143	yes	PREDICTED: DNA repair protein UVH3 [Jatropha curcas]	ko03420//Nucleotide excision repair//Replication and repair//Genetic Information Processing	-	GO:0003824//catalytic activity;GO:0016787//hydrolase activity	GO:0071704//organic substance metabolic process;GO:0044238//primary metabolic process;GO:0006807//nitrogen compound metabolic process;GO:0033554//cellular response to stress;GO:0044710//single-organism metabolic process;GO:0008152//metabolic process;GO:0009987//cellular process;GO:0006974//cellular response to DNA damage stimulus;GO:0044237//cellular metabolic process;GO:0090304//nucleic acid met…
Unigene0011292	23	46	1.7088	3.7414	1.13059466319384	0.00259142150419965	0.0271498698229309	yes	--	-	-	-	-
Unigene0011296	8	31	0.8335	3.5357	2.08474176461503	7.1335322505831e-05	0.00152598786335203	yes	--	-	-	-	-
Unigene0011298	15	41	1.4285	4.2745	1.58125463759377	0.000157127983333685	0.00294314917065596	yes	--	-	-	-	-
Unigene0011387	44	119	1.3856	4.1026	1.56602766437422	1.21210487667051e-10	8.83390627090006e-09	yes	--	-	-	-	-
Unigene0011407	5	24	0.2654	1.3949	2.39392142352742	0.0003280770387999	0.005333234708884	yes	--	-	-	-	-
Unigene0011447	13	32	0.8206	2.2114	1.43020894537777	0.00248596454335543	0.0264402746097105	yes	--	-	-	-	-
Unigene0011455	3	26	0.1989	1.8871	3.2460556940555	8.54838467651742e-06	0.000245886224394548	yes	--	-	-	-	-
Unigene0011489	33	70	1.2493	2.9012	1.21552979465464	4.8672884918818e-05	0.00110205636678957	yes	--	-	-	-	-
Unigene0011500	14	36	0.8778	2.4710	1.4931308353565	0.000949697575881286	0.0126087006113155	yes	--	-	-	-	-
Unigene0011532	0	10	0.001	0.5735	9.16364967601583	0.00195752238785994	0.0219287883502384	yes	--	-	-	-	-
Unigene0011557	66	30	2.7755	1.3811	-1.00692990986778	0.00197194794248004	0.0220536387257527	yes	PREDICTED: nucleobase-ascorbate transporter 1 [Prunus mume]	-	-	-	GO:0051179//localization;GO:0051234//establishment of localization;GO:0044699//single-organism process;GO:0009987//cellular process;GO:0044763//single-organism cellular process
Unigene0011624	46	18	4.5691	1.9573	-1.22304511973592	0.00226280023852253	0.0246228733086932	yes	--	-	-	-	-
Unigene0011628	43	14	3.0016	1.0699	-1.48825577395266	0.00069719035250934	0.00989917712203037	yes	--	-	-	-	-
Unigene0011645	30	95	1.1235	3.8948	1.79354912253257	1.94566323267861e-10	1.37490105872483e-08	yes	PREDICTED: zinc finger protein ZAT11-like [Nicotiana sylvestris]	-	-	-	-
Unigene0011654	15	37	1.1265	3.0420	1.43317283948907	0.00121236554986439	0.0152567414229403	yes	PREDICTED: proline-rich receptor-like protein kinase PERK1 [Nelumbo nucifera]	-	-	-	GO:0071840//cellular component organization or biogenesis;GO:0042546//cell wall biogenesis;GO:0071669//plant-type cell wall organization or biogenesis;GO:0009987//cellular process;GO:0071554//cell wall organization or biogenesis;GO:0044085//cellular component biogenesis;GO:0009832//plant-type cell wall biogenesis
Unigene0011655	2	14	0.1760	1.3484	2.93760119845955	0.00419502036548046	0.0389437177559876	yes	--	-	-	-	-
Unigene0011665	3	38	0.3352	4.6486	3.79370223687289	5.81220930688458e-09	3.30717493483167e-07	yes	--	-	-	-	-
Unigene0011675	8	24	0.3876	1.2729	1.71547860859681	0.00211909505194987	0.0233668694899208	yes	--	-	-	-	-
Unigene0011702	332	126	8.5508	3.5526	-1.267184143099	4.13425852841716e-18	6.28760149109885e-16	yes	xyloglucan endotransglucosylase/hydrolase 6 [Actinidia deliciosa]	-	GO:0005576//extracellular region;GO:0030312//external encapsulating structure;GO:0071944//cell periphery;GO:0005623//cell;GO:0044464//cell part	GO:0016757//transferase activity, transferring glycosyl groups;GO:0016798//hydrolase activity, acting on glycosyl bonds;GO:0016740//transferase activity;GO:0016758//transferase activity, transferring hexosyl groups;GO:0003824//catalytic activity;GO:0016787//hydrolase activity	GO:0005976//polysaccharide metabolic process;GO:0071704//organic substance metabolic process;GO:0045229//external encapsulating structure organization;GO:0008152//metabolic process;GO:0005975//carbohydrate metabolic process;GO:0043170//macromolecule metabolic process;GO:0009987//cellular process;GO:0016043//cellular component organization;GO:0044238//primary metabolic process;GO:0071840//cellular…
Unigene0011718	23	3	1.3061	0.1865	-2.80801782375753	0.000157883241144904	0.00294929999099743	yes	PREDICTED: galactinol--sucrose galactosyltransferase-like [Jatropha curcas]	ko00052//Galactose metabolism//Carbohydrate metabolism//Metabolism	GO:0043231//intracellular membrane-bounded organelle;GO:0044424//intracellular part;GO:0044464//cell part;GO:0005622//intracellular;GO:0009536//plastid;GO:0005737//cytoplasm;GO:0043226//organelle;GO:0043227//membrane-bounded organelle;GO:0005623//cell;GO:0043229//intracellular organelle;GO:0044444//cytoplasmic part	GO:0003824//catalytic activity;GO:0008378//galactosyltransferase activity;GO:0016740//transferase activity;GO:0016757//transferase activity, transferring glycosyl groups;GO:0016758//transferase activity, transferring hexosyl groups	GO:0044238//primary metabolic process;GO:0008152//metabolic process;GO:0001101//response to acid chemical;GO:0050896//response to stimulus;GO:0042221//response to chemical
Unigene0011738	13	32	1.1890	3.2040	1.43012543266305	0.00248596454335543	0.0264402746097105	yes	--	-	-	-	-
Unigene0011747	13	1	1.1085	0.0933	-3.57058787890291	0.00183717041705293	0.0210298041368606	yes	--	-	-	-	-
Unigene0011751	39	3	2.8219	0.2376	-3.57006012263698	1.07964301777487e-08	5.8803419708822e-07	yes	PREDICTED: WAT1-related protein At5g07050-like isoform X2 [Nicotiana sylvestris]	-	GO:0016020//membrane	-	-
Unigene0011800	59	25	3.6415	1.6892	-1.10819269289627	0.000899067275235559	0.0121185926373027	yes	component of cytosolic 80S ribosome and 40S small subunit [Volvox carteri f. nagariensis]	ko03010//Ribosome//Translation//Genetic Information Processing	-	-	-
Unigene0011808	49	22	3.0584	1.5032	-1.02474013341459	0.00566501896537862	0.0490355934993508	yes	--	-	-	-	-
Unigene0011829	13	33	0.6445	1.7910	1.47451307362431	0.00166130683390851	0.0194951466857822	yes	--	-	-	-	-
Unigene0011837	42	12	3.2064	1.0029	-1.67677665285665	0.000273429140152222	0.0046403095156373	yes	--	-	-	-	-
Unigene0011950	21	47	0.7357	1.8027	1.29296983123524	0.00064970821002873	0.00934035269375174	yes	--	-	-	-	-
Unigene0011975	51	108	4.7269	10.9583	1.21305775607449	4.99417247535655e-07	1.99163351128393e-05	yes	PREDICTED: probable 1-acylglycerol-3-phosphate O-acyltransferase [Nelumbo nucifera]	-	-	GO:0016298//lipase activity;GO:0003824//catalytic activity;GO:0016787//hydrolase activity;GO:0016788//hydrolase activity, acting on ester bonds	GO:0010033//response to organic substance;GO:0008152//metabolic process;GO:0042592//homeostatic process;GO:0042221//response to chemical;GO:0050801//ion homeostasis;GO:0055088//lipid homeostasis;GO:0050896//response to stimulus;GO:0065007//biological regulation;GO:0065008//regulation of biological quality;GO:0055081//anion homeostasis;GO:0048878//chemical homeostasis
Unigene0011979	33	11	2.3940	0.8736	-1.45437839091101	0.00369431715928107	0.0358487577964871	yes	--	-	-	-	-
Unigene0012048	21	5	1.6166	0.4214	-1.93970053350506	0.00409951669890608	0.0385322133960653	yes	--	-	-	-	-
Unigene0012086	17	46	0.6759	2.0022	1.56670437294689	7.93201529301517e-05	0.00166620172230725	yes	--	-	-	-	-
Unigene0012108	23	45	1.3856	2.9679	1.09893164763907	0.00360131781287275	0.0351376615514787	yes	PREDICTED: protein ENHANCED DISEASE RESISTANCE 2-like [Nicotiana sylvestris]	-	-	-	-
Unigene0012121	20	3	1.9795	0.3251	-2.6061806062271	0.000860688426927776	0.0117554118361536	yes	--	-	-	-	-
Unigene0012206	56	20	5.2429	2.0499	-1.35481149635117	0.000181168285140082	0.00331050903675218	yes	--	-	-	-	-
Unigene0012238	24	6	2.0850	0.5706	-1.86949573163767	0.00233201486246372	0.0251568662128112	yes	--	-	-	-	-
Unigene0012251	86	38	3.8378	1.8564	-1.04777192743095	0.000138252993421601	0.00263954590083284	yes	BnaCnng03340D [Brassica napus]	-	-	-	GO:0009451//RNA modification;GO:0009657//plastid organization;GO:1901360//organic cyclic compound metabolic process;GO:0006996//organelle organization;GO:0016070//RNA metabolic process;GO:0006807//nitrogen compound metabolic process;GO:0006139//nucleobase-containing compound metabolic process;GO:0043412//macromolecule modification;GO:0044238//primary metabolic process;GO:0008152//metabolic proces…
Unigene0012257	74	15	1.7679	0.3923	-2.17200743149567	2.10869966889558e-09	1.27374990847254e-07	yes	PREDICTED: zeaxanthin epoxidase, chloroplastic isoform X3 [Vitis vinifera]	-	-	GO:0003824//catalytic activity;GO:0016491//oxidoreductase activity	GO:0044699//single-organism process;GO:0044710//single-organism metabolic process;GO:0008152//metabolic process
Unigene0012282	4	18	0.4090	2.0151	2.3006786864658	0.00261353969120793	0.0272587269169044	yes	--	-	-	-	-
Unigene0012284	93	42	1.9629	0.9705	-1.01618655848204	0.000124791805049646	0.00242277839634792	yes	--	-	-	-	-
Unigene0012297	23	57	0.9731	2.6401	1.43993260071639	4.93535613042983e-05	0.00111510679636736	yes	--	-	-	-	-
Unigene0012301	5	23	0.4330	2.1806	2.33228622233425	0.000550904769378022	0.00812197108698574	yes	--	-	-	-	-
Unigene0012323	71	198	1.4850	4.5336	1.61019417653404	3.08035326553499e-17	4.39118732983919e-15	yes	PREDICTED: probable glycosyltransferase At5g03795 isoform X1 [Populus euphratica]	-	-	GO:0016740//transferase activity;GO:0003824//catalytic activity	-
Unigene0012360	418	1285	5.5188	18.5730	1.75078035645059	2.44020938504108e-111	3.893991441956e-108	yes	NADP-malic enzyme 4 [Theobroma cacao]	ko01200//Carbon metabolism//Global and Overview//Metabolism;ko00620//Pyruvate metabolism//Carbohydrate metabolism//Metabolism;ko00710//Carbon fixation in photosynthetic organisms//Energy metabolism//Metabolism	-	GO:0036094//small molecule binding;GO:1901363//heterocyclic compound binding;GO:0003824//catalytic activity;GO:1901265//nucleoside phosphate binding;GO:0000166//nucleotide binding;GO:0004470//malic enzyme activity;GO:0016491//oxidoreductase activity;GO:0016614//oxidoreductase activity, acting on CH-OH group of donors;GO:0005488//binding;GO:0097159//organic cyclic compound binding;GO:0043167//ion …	GO:0044763//single-organism cellular process;GO:0043436//oxoacid metabolic process;GO:0071704//organic substance metabolic process;GO:0006082//organic acid metabolic process;GO:0043648//dicarboxylic acid metabolic process;GO:0044710//single-organism metabolic process;GO:0044281//small molecule metabolic process;GO:0044237//cellular metabolic process;GO:0009987//cellular process;GO:0019752//carbox…
Unigene0012361	26	112	1.0235	4.8265	2.23746627654817	1.41812297330996e-15	1.76507608631441e-13	yes	NADP-dependent malic enzyme, partial [Oryza sativa Indica Group]	ko01200//Carbon metabolism//Global and Overview//Metabolism;ko00620//Pyruvate metabolism//Carbohydrate metabolism//Metabolism;ko00710//Carbon fixation in photosynthetic organisms//Energy metabolism//Metabolism	GO:0043226//organelle;GO:0005622//intracellular;GO:0044464//cell part;GO:0044424//intracellular part;GO:0043229//intracellular organelle;GO:0043227//membrane-bounded organelle;GO:0043231//intracellular membrane-bounded organelle;GO:0005623//cell	GO:0016615//malate dehydrogenase activity;GO:0016614//oxidoreductase activity, acting on CH-OH group of donors;GO:0004470//malic enzyme activity;GO:0005488//binding;GO:0043167//ion binding;GO:1901363//heterocyclic compound binding;GO:0000166//nucleotide binding;GO:0003824//catalytic activity;GO:1901265//nucleoside phosphate binding;GO:0043169//cation binding;GO:0016491//oxidoreductase activity;GO…	GO:0043648//dicarboxylic acid metabolic process;GO:0044710//single-organism metabolic process;GO:0043436//oxoacid metabolic process;GO:0019752//carboxylic acid metabolic process;GO:0044763//single-organism cellular process;GO:0044237//cellular metabolic process;GO:0008152//metabolic process;GO:0044281//small molecule metabolic process;GO:0009987//cellular process;GO:0006082//organic acid metaboli…
Unigene0012364	31	10	1.5792	0.5577	-1.50163271881576	0.00436289531893977	0.0399601880637301	yes	--	-	-	-	-
Unigene0012382	38	11	1.7264	0.5471	-1.65789030910544	0.000477073361493828	0.00729397619297499	yes	--	-	-	-	-
Unigene0012388	16	36	0.6502	1.6014	1.30037825017277	0.00322405001894731	0.0323694743004761	yes	--	-	-	-	-
Unigene0012453	6	23	0.3840	1.6115	2.06922597233839	0.00144221569169059	0.0174862773517859	yes	--	-	-	-	-
Unigene0012477	84	159	2.0674	4.2840	1.0511409320668	4.63836216901962e-08	2.26963446069978e-06	yes	--	-	-	-	-
Unigene0012539	17	3	1.6024	0.3096	-2.3717569496683	0.00444281126432207	0.040421940173936	yes	--	-	-	-	-
Unigene0012561	11	37	0.6500	2.3934	1.88054990600514	6.28972400747338e-05	0.00137183217458797	yes	--	-	-	-	-
Unigene0012614	3	25	0.2790	2.5452	3.18944199953516	1.54320625565924e-05	0.000409643216894162	yes	PREDICTED: zinc finger CCCH domain-containing protein 4-like [Sesamum indicum]	-	-	-	GO:0048608//reproductive structure development;GO:0044702//single organism reproductive process;GO:0044699//single-organism process;GO:0032502//developmental process;GO:0009791//post-embryonic development;GO:0003006//developmental process involved in reproduction;GO:0065007//biological regulation;GO:0044707//single-multicellular organism process;GO:0000003//reproduction;GO:0044767//single-organis…
Unigene0012683	25	53	2.1994	5.1045	1.21465964422173	0.000655026877388708	0.00940416995070379	yes	PREDICTED: umecyanin-like [Eucalyptus grandis]	-	-	-	-
Unigene0012689	24	1	2.2856	0.1043	-4.45376187841661	3.01493922930345e-06	9.83659574733623e-05	yes	EG isoform 3 [Theobroma cacao]	-	-	GO:0004553//hydrolase activity, hydrolyzing O-glycosyl compounds;GO:0003824//catalytic activity;GO:0016798//hydrolase activity, acting on glycosyl bonds;GO:0016787//hydrolase activity	GO:0030243//cellulose metabolic process;GO:0044264//cellular polysaccharide metabolic process;GO:0005976//polysaccharide metabolic process;GO:0008152//metabolic process;GO:0043170//macromolecule metabolic process;GO:0044042//glucan metabolic process;GO:0006073//cellular glucan metabolic process;GO:0044262//cellular carbohydrate metabolic process;GO:0009987//cellular process;GO:0051273//beta-gluca…
Unigene0012714	14	37	1.2721	3.6804	1.53265048685308	0.000630739143673865	0.00911052503175289	yes	--	-	-	-	-
Unigene0012728	21	2	0.8255	0.0861	-3.26118307240378	0.00012205553230317	0.0023830696296066	yes	--	-	-	-	-
Unigene0012730	7	24	0.5065	1.9011	1.90820024722651	0.00211909505194987	0.0233668694899208	yes	--	-	-	-	-
Unigene0012750	7	22	0.4501	1.5486	1.78264707742957	0.00525564070928979	0.0461567341937266	yes	Ribosomal protein L18e/L15P [Nannochloropsis gaditana]	ko03010//Ribosome//Translation//Genetic Information Processing	GO:0044424//intracellular part;GO:1990904//ribonucleoprotein complex;GO:0032991//macromolecular complex;GO:0005622//intracellular;GO:0030529//intracellular ribonucleoprotein complex;GO:0044464//cell part;GO:0005623//cell	GO:0005198//structural molecule activity	GO:0043170//macromolecule metabolic process;GO:0010467//gene expression;GO:0071704//organic substance metabolic process;GO:0008152//metabolic process
Unigene0012770	19	3	1.3033	0.2253	-2.53224999008227	0.00149764350802579	0.0179717043851803	yes	--	-	-	-	-
Unigene0012800	4	17	0.3158	1.4694	2.2181441034249	0.00436394137296675	0.0399601880637301	yes	--	-	-	-	-
Unigene0012808	39	13	2.9132	1.0631	-1.45432744058031	0.00121236554986439	0.0152567414229403	yes	--	-	-	-	-
Unigene0012841	16	38	0.9199	2.3918	1.37854781473638	0.00151790455442703	0.0181770357875341	yes	--	-	-	-	-
Unigene0012888	22	44	1.1045	2.4183	1.13059980921284	0.00311407072898414	0.031519832060974	yes	PREDICTED: probable DNA helicase MCM9 isoform X2 [Solanum lycopersicum]	-	-	GO:0003676//nucleic acid binding;GO:0016817//hydrolase activity, acting on acid anhydrides;GO:0032549//ribonucleoside binding;GO:0036094//small molecule binding;GO:0001882//nucleoside binding;GO:0016462//pyrophosphatase activity;GO:0016818//hydrolase activity, acting on acid anhydrides, in phosphorus-containing anhydrides;GO:0005488//binding;GO:0003824//catalytic activity;GO:0097367//carbohydrate…	GO:0008152//metabolic process;GO:0044238//primary metabolic process;GO:0044260//cellular macromolecule metabolic process;GO:0044237//cellular metabolic process;GO:0006807//nitrogen compound metabolic process;GO:0034641//cellular nitrogen compound metabolic process;GO:0043170//macromolecule metabolic process;GO:0006139//nucleobase-containing compound metabolic process;GO:0009987//cellular process;…
Unigene0012895	36	8	2.1831	0.5311	-2.03932278199687	0.000107818619209403	0.00215790630688742	yes	--	-	-	-	-
Unigene0012931	10	29	0.4087	1.2977	1.66684275371302	0.00107662486338807	0.0138601998129958	yes	--	-	-	-	-
Unigene0012951	23	3	1.5104	0.2157	-2.80783258820139	0.000157883241144904	0.00294929999099743	yes	--	-	-	-	-
Unigene0012966	1066	10363	21.9805	233.9252	3.41175117751568	0	0	yes	PREDICTED: 2-oxoglutarate-dependent dioxygenase DAO-like [Sesamum indicum]	-	-	GO:0016705//oxidoreductase activity, acting on paired donors, with incorporation or reduction of molecular oxygen;GO:0051213//dioxygenase activity;GO:0016706//oxidoreductase activity, acting on paired donors, with incorporation or reduction of molecular oxygen, 2-oxoglutarate as one donor, and incorporation of one atom each of oxygen into both donors;GO:0016491//oxidoreductase activity;GO:0003824…	-
Unigene0012976	44	18	3.2344	1.4485	-1.15893842411393	0.00450374779567082	0.040879760533317	yes	--	-	-	-	-
Unigene0013008	4	20	0.2458	1.3454	2.45247834245869	0.000916868560126221	0.012270361619033	yes	--	-	-	-	-
Unigene0013019	127	50	2.5522	1.1000	-1.21423786479735	2.17004267350319e-07	9.31899906501978e-06	yes	PREDICTED: probable glutamate carboxypeptidase 2 isoform X2 [Vitis vinifera]	-	GO:0016020//membrane;GO:0031224//intrinsic component of membrane;GO:0044425//membrane part	GO:0070011//peptidase activity, acting on L-amino acid peptides;GO:0043167//ion binding;GO:0008237//metallopeptidase activity;GO:0008235//metalloexopeptidase activity;GO:0008238//exopeptidase activity;GO:0043169//cation binding;GO:0003824//catalytic activity;GO:0008233//peptidase activity;GO:0005488//binding;GO:0016787//hydrolase activity	GO:0044699//single-organism process;GO:0071704//organic substance metabolic process;GO:0032502//developmental process;GO:0044707//single-multicellular organism process;GO:0043170//macromolecule metabolic process;GO:0048580//regulation of post-embryonic development;GO:0010073//meristem maintenance;GO:0008152//metabolic process;GO:0065007//biological regulation;GO:0044767//single-organism developme…
Unigene0013061	21	5	1.0246	0.2671	-1.93960891581945	0.00409951669890608	0.0385322133960653	yes	--	-	-	-	-
Unigene0013072	23	6	1.5249	0.4355	-1.80797001268337	0.00374236421321129	0.0361799067929505	yes	--	-	-	-	-
Unigene0013081	26	3	1.2296	0.1553	-2.98505933530347	2.7762281116265e-05	0.000679695912028071	yes	CXE carboxylesterase [Actinidia eriantha]	-	-	GO:0016788//hydrolase activity, acting on ester bonds;GO:0016787//hydrolase activity;GO:0003824//catalytic activity	-
Unigene0013101	56	23	2.2139	0.9954	-1.15324176614262	0.000921643240013881	0.0122957834601103	yes	--	-	-	-	-
Unigene0013108	0	25	0.001	2.4625	11.2659080092311	3.02899397204007e-08	1.53119583694863e-06	yes	--	-	-	-	-
Unigene0013139	16	2	1.4731	0.2016	-2.8692878257357	0.00235920286840017	0.0253606006311957	yes	PREDICTED: uncharacterized methyltransferase At2g41040, chloroplastic-like [Malus domestica]	-	-	GO:0016741//transferase activity, transferring one-carbon groups;GO:0016740//transferase activity;GO:0003824//catalytic activity	GO:0008152//metabolic process
Unigene0013159	40	15	1.7133	0.7034	-1.2843605503522	0.00388515246118672	0.0371706410089237	yes	--	-	-	-	-
Unigene0013171	21	2	1.6533	0.1724	-3.26151685346456	0.00012205553230317	0.0023830696296066	yes	--	-	-	-	-
Unigene0013219	42	10	3.3446	0.8718	-1.93976457215994	5.82319163058682e-05	0.00128794446912665	yes	--	-	-	-	-
Unigene0013278	22	5	1.7879	0.4448	-2.00703735344862	0.00250938463256437	0.0265505559005692	yes	--	-	-	-	-
Unigene0013286	15	33	0.6630	1.5968	1.26810285033731	0.0055706998396993	0.0483871105744813	yes	--	-	-	-	-
Unigene0013303	4	17	0.3658	1.7021	2.21818881902556	0.00436394137296675	0.0399601880637301	yes	--	-	-	-	-
Unigene0013318	43	8	1.3729	0.2796	-2.29579027971864	5.75695868384886e-06	0.00017426698602559	yes	Os09g0544900 [Oryza sativa Japonica Group]	-	-	-	GO:0044699//single-organism process;GO:0008152//metabolic process;GO:0009987//cellular process;GO:0044710//single-organism metabolic process
Unigene0013339	25	7	1.6037	0.4916	-1.70584746498962	0.00335045128586918	0.0333380036928794	yes	--	-	-	-	-
Unigene0013360	16	35	0.5515	1.3207	1.25987000141982	0.00465244575284565	0.0418028688161717	yes	--	-	-	-	-
Unigene0013382	222	100	4.1823	2.0624	-1.01997238259139	2.78491209065244e-09	1.65601591259286e-07	yes	mitochondrial substrate carrier protein [Chlamydomonas reinhardtii]	-	GO:0030054//cell junction;GO:0031967//organelle envelope;GO:0043231//intracellular membrane-bounded organelle;GO:0009526//plastid envelope;GO:0005737//cytoplasm;GO:0043229//intracellular organelle;GO:0044424//intracellular part;GO:0044444//cytoplasmic part;GO:0016020//membrane;GO:0044464//cell part;GO:0043226//organelle;GO:0043227//membrane-bounded organelle;GO:0031975//envelope;GO:0044435//plast…	GO:0022892//substrate-specific transporter activity;GO:0015075//ion transmembrane transporter activity;GO:0005342//organic acid transmembrane transporter activity;GO:0022857//transmembrane transporter activity;GO:0046943//carboxylic acid transmembrane transporter activity;GO:0008509//anion transmembrane transporter activity;GO:0005215//transporter activity;GO:0008514//organic anion transmembrane …	GO:0044763//single-organism cellular process;GO:0006810//transport;GO:0010035//response to inorganic substance;GO:0044237//cellular metabolic process;GO:0042221//response to chemical;GO:0005996//monosaccharide metabolic process;GO:0006090//pyruvate metabolic process;GO:0051234//establishment of localization;GO:0044281//small molecule metabolic process;GO:0006082//organic acid metabolic process;GO…
Unigene0013385	1080	2796	13.2257	37.4838	1.50292313444253	6.01914973302144e-190	1.53224622108505e-186	yes	PREDICTED: alpha-dioxygenase 1 [Vitis vinifera]	ko00592//alpha-Linolenic acid metabolism//Lipid metabolism//Metabolism	-	GO:1901363//heterocyclic compound binding;GO:0043169//cation binding;GO:0043167//ion binding;GO:0005488//binding;GO:0016209//antioxidant activity;GO:0016491//oxidoreductase activity;GO:0003824//catalytic activity;GO:0016701//oxidoreductase activity, acting on single donors with incorporation of molecular oxygen;GO:0046906//tetrapyrrole binding;GO:0097159//organic cyclic compound binding	GO:0044249//cellular biosynthetic process;GO:0016043//cellular component organization;GO:0071554//cell wall organization or biogenesis;GO:0042545//cell wall modification;GO:0044281//small molecule metabolic process;GO:0043207//response to external biotic stimulus;GO:0044712//single-organism catabolic process;GO:0051716//cellular response to stimulus;GO:0044248//cellular catabolic process;GO:00463…
Unigene0013444	4	17	0.4106	1.9102	2.21791816533668	0.00436394137296675	0.0399601880637301	yes	--	-	-	-	-
Unigene0013478	32	9	2.0201	0.6220	-1.69944022628736	0.00146635029893896	0.0177188413835169	yes	--	-	-	-	-
Unigene0013514	2	14	0.1748	1.3399	2.93834824290537	0.00419502036548046	0.0389437177559876	yes	--	-	-	-	-
Unigene0013525	9	25	0.4446	1.3520	1.60451529814256	0.0029584664862677	0.0302512818329951	yes	--	-	-	-	-
Unigene0013535	16	2	1.6124	0.2206	-2.8697049922597	0.00235920286840017	0.0253606006311957	yes	--	-	-	-	-
Unigene0013544	26	7	2.6012	0.7667	-1.76244324393454	0.00458377454252642	0.0413394212559051	yes	BnaC08g27310D [Brassica napus]	-	GO:0044464//cell part;GO:0005622//intracellular;GO:0043226//organelle;GO:0043227//membrane-bounded organelle;GO:0043229//intracellular organelle;GO:0043231//intracellular membrane-bounded organelle;GO:0044424//intracellular part;GO:0005623//cell	-	-
Unigene0013554	19	0	1.7610	0.001	-10.7821791938312	7.68793180656738e-06	0.000224518688071827	yes	--	-	-	-	-
Unigene0013591	4	17	0.3876	1.8033	2.21799895002769	0.00436394137296675	0.0399601880637301	yes	--	-	-	-	-
Unigene0013619	51	23	1.9177	0.9468	-1.01824543536263	0.00470036261842123	0.0421370198275324	yes	--	-	-	-	-
Unigene0013621	15	33	1.6366	3.9416	1.26807961972292	0.0055706998396993	0.0483871105744813	yes	PREDICTED: probable LRR receptor-like serine/threonine-protein kinase At5g10290 [Malus domestica]	-	GO:0044425//membrane part;GO:0031224//intrinsic component of membrane;GO:0016020//membrane	GO:0016301//kinase activity;GO:0004713//protein tyrosine kinase activity;GO:0097159//organic cyclic compound binding;GO:0036094//small molecule binding;GO:0005488//binding;GO:0097367//carbohydrate derivative binding;GO:0032550//purine ribonucleoside binding;GO:0032549//ribonucleoside binding;GO:0001882//nucleoside binding;GO:0016773//phosphotransferase activity, alcohol group as acceptor;GO:00167…	GO:0044260//cellular macromolecule metabolic process;GO:0044237//cellular metabolic process;GO:0009987//cellular process;GO:0006796//phosphate-containing compound metabolic process;GO:0071704//organic substance metabolic process;GO:0006464//cellular protein modification process;GO:0044238//primary metabolic process;GO:0008152//metabolic process;GO:0043412//macromolecule modification;GO:0019538//p…
Unigene0013630	53	20	1.7465	0.7215	-1.27539534290367	0.000547159116803193	0.00809465395490939	yes	PREDICTED: receptor-like protein kinase 5 [Jatropha curcas]	-	-	GO:0016772//transferase activity, transferring phosphorus-containing groups;GO:0016773//phosphotransferase activity, alcohol group as acceptor;GO:0016301//kinase activity;GO:0003824//catalytic activity;GO:0016740//transferase activity;GO:0004672//protein kinase activity	GO:0008152//metabolic process;GO:0016310//phosphorylation;GO:0044237//cellular metabolic process;GO:0006793//phosphorus metabolic process;GO:0009987//cellular process;GO:0006796//phosphate-containing compound metabolic process
Unigene0013638	3811	7148	47.2119	96.9414	1.03796237358359	9.50291526229891e-200	2.82226024495542e-196	yes	PREDICTED: primary amine oxidase [Vitis vinifera]	ko00260//Glycine, serine and threonine metabolism//Amino acid metabolism//Metabolism;ko00410//beta-Alanine metabolism//Metabolism of other amino acids//Metabolism;ko00350//Tyrosine metabolism//Amino acid metabolism//Metabolism;ko00360//Phenylalanine metabolism//Amino acid metabolism//Metabolism;ko00960//Tropane, piperidine and pyridine alkaloid biosynthesis//Biosynthesis of other secondary metabo…	-	GO:0003824//catalytic activity;GO:0016641//oxidoreductase activity, acting on the CH-NH2 group of donors, oxygen as acceptor;GO:0005488//binding;GO:0016491//oxidoreductase activity;GO:0043169//cation binding;GO:0046914//transition metal ion binding;GO:0016638//oxidoreductase activity, acting on the CH-NH2 group of donors;GO:0043167//ion binding;GO:0048037//cofactor binding;GO:0046872//metal ion b…	GO:0044699//single-organism process;GO:0006807//nitrogen compound metabolic process;GO:0071704//organic substance metabolic process;GO:0008152//metabolic process;GO:0044710//single-organism metabolic process;GO:1901564//organonitrogen compound metabolic process
Unigene0013670	14	2	1.3152	0.2057	-2.67666850515675	0.00419502036548046	0.0389437177559876	yes	--	-	-	-	-
Unigene0013671	12	0	1.1159	0.001	-10.1239920322878	0.000489894310789978	0.00742733127232292	yes	F1F0 ATP synthase gamma subunit [Coccomyxa subellipsoidea C-169]	ko00190//Oxidative phosphorylation//Energy metabolism//Metabolism	GO:0044464//cell part;GO:0005622//intracellular;GO:0044424//intracellular part;GO:0005623//cell;GO:0005737//cytoplasm;GO:0043226//organelle;GO:0016020//membrane;GO:0043229//intracellular organelle;GO:0043227//membrane-bounded organelle;GO:0043231//intracellular membrane-bounded organelle;GO:0044444//cytoplasmic part	GO:0016787//hydrolase activity;GO:0003824//catalytic activity	GO:0044281//small molecule metabolic process;GO:0008152//metabolic process;GO:0006810//transport;GO:1902578//single-organism localization;GO:0051234//establishment of localization;GO:0044763//single-organism cellular process;GO:0044699//single-organism process;GO:0044237//cellular metabolic process;GO:0044765//single-organism transport;GO:0044238//primary metabolic process;GO:0044710//single-orga…
Unigene0013680	27	6	1.5920	0.3873	-2.03931692940266	0.000540281515657974	0.00802176621692652	yes	PREDICTED: pentatricopeptide repeat-containing protein At1g18485 [Vitis vinifera]	-	-	-	-
Unigene0013727	15	35	0.6871	1.7551	1.35296124488169	0.00263377285440062	0.0274216046841072	yes	--	-	-	-	-
Unigene0013736	20	46	1.3485	3.3955	1.33226851074842	0.000532691007646289	0.00795102495791019	yes	--	-	-	-	-
Unigene0013760	6	24	0.4764	2.0863	2.13070130713308	0.000885646976721844	0.0119780884049883	yes	--	-	-	-	-
Unigene0013789	17	43	0.8208	2.2727	1.46930462263546	0.000269861418383019	0.00459507937694519	yes	--	-	-	-	-
Unigene0013797	22	44	0.5983	1.3100	1.13062584365722	0.00311407072898414	0.031519832060974	yes	--	-	-	-	-
Unigene0013818	7	26	0.3533	1.4368	2.02389360085049	0.000327557950459826	0.005333234708884	yes	PREDICTED: TPR repeat-containing thioredoxin TTL1 [Fragaria vesca subsp. vesca]	-	-	-	-
Unigene0013820	34	11	1.6052	0.5685	-1.49752080700038	0.00248596454335543	0.0264402746097105	yes	--	-	-	-	-
Unigene0013850	42	17	2.7647	1.2251	-1.17422342541524	0.00542064771400614	0.0473375782888737	yes	PREDICTED: ATPase family AAA domain-containing protein 1-A-like [Vitis vinifera]	-	-	-	-
Unigene0013878	125	22	2.6565	0.5118	-2.37587466032099	1.12523304576774e-16	1.51900778183465e-14	yes	PREDICTED: calcineurin B-like protein 7-like isoform X5 [Citrus sinensis]	-	GO:0005622//intracellular;GO:0043231//intracellular membrane-bounded organelle;GO:0044424//intracellular part;GO:0043226//organelle;GO:0043227//membrane-bounded organelle;GO:0005623//cell;GO:0043229//intracellular organelle;GO:0044464//cell part	GO:0005488//binding;GO:0043169//cation binding;GO:0046872//metal ion binding;GO:0043167//ion binding	GO:0007165//signal transduction;GO:0009628//response to abiotic stimulus;GO:0007154//cell communication;GO:0044763//single-organism cellular process;GO:0065007//biological regulation;GO:0009987//cellular process;GO:0044700//single organism signaling;GO:0019932//second-messenger-mediated signaling;GO:0050789//regulation of biological process;GO:0050794//regulation of cellular process;GO:0044699//s…
Unigene0013902	15	2	1.6830	0.2457	-2.77606541385515	0.00419502036548046	0.0389437177559876	yes	--	-	-	-	-
Unigene0013904	30	7	1.6366	0.4180	-1.96912690962102	0.000761073019255394	0.0106089808248644	yes	--	-	-	-	-
Unigene0013954	47	19	3.4097	1.5090	-1.17605200448401	0.00266805488985666	0.0276814902090165	yes	PREDICTED: 60S ribosomal protein L19-2 [Camelina sativa]	ko03010//Ribosome//Translation//Genetic Information Processing	GO:0044424//intracellular part;GO:0043229//intracellular organelle;GO:0044446//intracellular organelle part;GO:0016020//membrane;GO:0043228//non-membrane-bounded organelle;GO:0032991//macromolecular complex;GO:0044464//cell part;GO:0015934//large ribosomal subunit;GO:1990904//ribonucleoprotein complex;GO:0005622//intracellular;GO:0030529//intracellular ribonucleoprotein complex;GO:0043226//organe…	GO:0005198//structural molecule activity	GO:1902589//single-organism organelle organization;GO:0036211//protein modification process;GO:0044710//single-organism metabolic process;GO:0090407//organophosphate biosynthetic process;GO:0018130//heterocycle biosynthetic process;GO:0044271//cellular nitrogen compound biosynthetic process;GO:0043412//macromolecule modification;GO:0006221//pyrimidine nucleotide biosynthetic process;GO:0044249//c…
Unigene0013981	28	52	1.5999	3.2528	1.02370038644058	0.00237118280087574	0.0254509969218383	yes	unnamed protein product [Coffea canephora]	-	GO:0043227//membrane-bounded organelle;GO:0044424//intracellular part;GO:0043229//intracellular organelle;GO:0043226//organelle;GO:0044464//cell part;GO:0005623//cell;GO:0043231//intracellular membrane-bounded organelle;GO:0005622//intracellular	GO:0005488//binding;GO:0097159//organic cyclic compound binding;GO:0046914//transition metal ion binding;GO:0016788//hydrolase activity, acting on ester bonds;GO:0003824//catalytic activity;GO:0042578//phosphoric ester hydrolase activity;GO:0016787//hydrolase activity;GO:0043167//ion binding;GO:0016817//hydrolase activity, acting on acid anhydrides;GO:0046872//metal ion binding;GO:0043169//cation…	GO:0044237//cellular metabolic process;GO:0006259//DNA metabolic process;GO:1901360//organic cyclic compound metabolic process;GO:0008152//metabolic process;GO:0006725//cellular aromatic compound metabolic process;GO:0044260//cellular macromolecule metabolic process;GO:0090304//nucleic acid metabolic process;GO:0071704//organic substance metabolic process;GO:0046483//heterocycle metabolic process…
Unigene0014021	23	45	0.9211	1.9729	1.09888813497217	0.00360131781287275	0.0351376615514787	yes	--	-	-	-	-
Unigene0014037	18	2	1.7815	0.2167	-3.03932142492699	0.000732495236752797	0.0102816674192808	yes	--	-	-	-	-
Unigene0014046	19	2	1.5765	0.1817	-3.11709484533658	0.000404901815219684	0.00635503265942862	yes	--	-	-	-	-
Unigene0014079	16	43	1.5558	4.5774	1.55687175655797	0.000137549613346287	0.00262940362248017	yes	--	-	-	-	-
Unigene0014091	21	4	2.0420	0.4258	-2.26173501131287	0.00155339818788219	0.0184393442958038	yes	--	-	-	-	-
Unigene0014111	55	22	1.5212	0.6661	-1.19139915705616	0.000782068059904643	0.0108605778273496	yes	photosystem I P700 apoprotein A1 [Passiflora biflora]	ko00195//Photosynthesis//Energy metabolism//Metabolism	-	-	-
Unigene0014148	54	128	1.4831	3.8487	1.37575534305014	1.48880286537504e-09	9.24909047963031e-08	yes	PREDICTED: probable WRKY transcription factor 14 [Vitis vinifera]	-	-	-	-
Unigene0014172	18	3	1.7381	0.3171	-2.45450130613061	0.00258885795877341	0.0271309877984923	yes	--	-	-	-	-
Unigene0014173	12	30	0.6024	1.6488	1.45262273486733	0.00291599585308332	0.0298999340777075	yes	PREDICTED: 60S ribosomal protein L17-1 isoform X1 [Pyrus x bretschneideri]	ko03010//Ribosome//Translation//Genetic Information Processing	GO:0043232//intracellular non-membrane-bounded organelle;GO:0005623//cell;GO:0044424//intracellular part;GO:0005737//cytoplasm;GO:0005622//intracellular;GO:0030529//intracellular ribonucleoprotein complex;GO:0005840//ribosome;GO:0044464//cell part;GO:0043229//intracellular organelle;GO:0032991//macromolecular complex;GO:1990904//ribonucleoprotein complex;GO:0044444//cytoplasmic part;GO:0043226//o…	-	-
Unigene0014188	7	33	0.4862	2.5092	2.36760566928201	8.52604712294746e-06	0.000245706429702709	yes	--	-	-	-	-
Unigene0014199	10	28	0.5066	1.5530	1.61613884756216	0.0016744412585918	0.0196126820336986	yes	Cyclin-D2-2 [Gossypium arboreum]	-	GO:0005622//intracellular;GO:0005623//cell;GO:0043227//membrane-bounded organelle;GO:0043226//organelle;GO:0043229//intracellular organelle;GO:0044424//intracellular part;GO:0043231//intracellular membrane-bounded organelle;GO:0044464//cell part	-	GO:0044699//single-organism process;GO:0044763//single-organism cellular process;GO:0009987//cellular process
Unigene0014207	17	3	1.4956	0.2889	-2.37208226729355	0.00444281126432207	0.040421940173936	yes	--	-	-	-	-
Unigene0014233	26	82	0.9633	3.3259	1.78768772079657	3.84298157042941e-09	2.23788789533786e-07	yes	--	-	-	-	-
Unigene0014242	56	24	2.7322	1.2819	-1.09177937148062	0.00149753458328422	0.0179717043851803	yes	--	-	-	-	-
Unigene0014290	14	2	1.1445	0.1790	-2.67668597029143	0.00419502036548046	0.0389437177559876	yes	--	-	-	-	-
Unigene0014296	7	26	0.4409	1.7927	2.02361069803932	0.000327557950459826	0.005333234708884	yes	--	-	-	-	-
Unigene0014317	24	2	2.3255	0.2122	-3.45404437849721	1.96375897219381e-05	0.000504341230533446	yes	large subunit ribosomal protein L35Ae, cytoplasmic [Guillardia theta CCMP2712]	ko03010//Ribosome//Translation//Genetic Information Processing	GO:0005622//intracellular;GO:0005623//cell;GO:0044464//cell part	-	-
Unigene0014348	19	4	0.7789	0.1795	-2.11745427401423	0.00436394137296675	0.0399601880637301	yes	--	-	-	-	-
Unigene0014359	5	19	0.4862	2.0226	2.05658923467664	0.00409951669890608	0.0385322133960653	yes	PREDICTED: uncharacterized protein At4g15545 [Sesamum indicum]	-	-	-	-
Unigene0014367	30	7	1.9562	0.4997	-1.96891975439292	0.000761073019255394	0.0106089808248644	yes	ribosomal protein l12 [Nannochloropsis gaditana]	ko03010//Ribosome//Translation//Genetic Information Processing	GO:0043229//intracellular organelle;GO:0043232//intracellular non-membrane-bounded organelle;GO:0015934//large ribosomal subunit;GO:0044422//organelle part;GO:0005911//cell-cell junction;GO:0005840//ribosome;GO:0044444//cytoplasmic part;GO:0005623//cell;GO:1990904//ribonucleoprotein complex;GO:0044391//ribosomal subunit;GO:0043231//intracellular membrane-bounded organelle;GO:0030529//intracellula…	GO:0005198//structural molecule activity;GO:0003676//nucleic acid binding;GO:0046872//metal ion binding;GO:0097159//organic cyclic compound binding;GO:0043169//cation binding;GO:0005488//binding;GO:0003723//RNA binding;GO:0043167//ion binding;GO:1901363//heterocyclic compound binding;GO:0046914//transition metal ion binding	GO:0071704//organic substance metabolic process;GO:0008152//metabolic process;GO:0046483//heterocycle metabolic process;GO:0006807//nitrogen compound metabolic process;GO:0009987//cellular process;GO:0006139//nucleobase-containing compound metabolic process;GO:0090304//nucleic acid metabolic process;GO:0044238//primary metabolic process;GO:0010467//gene expression;GO:0071840//cellular component o…
Unigene0014416	16	41	0.7378	2.0697	1.48811997218878	0.000312980983572445	0.00516876800560764	yes	--	-	-	-	-
Unigene0014487	22	1	1.2097	0.0602	-4.32874201295484	1.10722843840862e-05	0.000308041727090544	yes	--	-	-	-	-
Unigene0014488	53	16	1.3922	0.4601	-1.59734711851344	4.5830369715612e-05	0.00104477607857449	yes	--	-	-	-	-
Unigene0014489	3928	1721	83.7350	40.1632	-1.05995655368451	8.59037312366968e-126	1.55669208964452e-122	yes	actinidin Act4a [Actinidia eriantha]	-	-	GO:0008233//peptidase activity;GO:0016787//hydrolase activity;GO:0070011//peptidase activity, acting on L-amino acid peptides;GO:0003824//catalytic activity	GO:0008152//metabolic process;GO:0071704//organic substance metabolic process;GO:0044238//primary metabolic process;GO:0043170//macromolecule metabolic process;GO:0019538//protein metabolic process
Unigene0014508	29	8	1.5727	0.4750	-1.72724407750584	0.00258607894382485	0.0271309877984923	yes	--	-	-	-	-
Unigene0014516	9	25	0.5295	1.6103	1.60462689912983	0.0029584664862677	0.0302512818329951	yes	--	-	-	-	-
Unigene0014517	14	1	1.3566	0.1061	-3.67649883655792	0.000980412522662305	0.0127985978735931	yes	--	-	-	-	-
Unigene0014645	61	26	3.2385	1.5111	-1.09972660725168	0.00119737551798284	0.0151283691847276	yes	--	-	-	-	-
Unigene0014651	80	35	9.7238	4.6572	-1.06205738123224	0.000236149783115991	0.00411275292582331	yes	PREDICTED: titin-like isoform X1 [Gossypium raimondii]	-	GO:0044464//cell part;GO:0043231//intracellular membrane-bounded organelle;GO:0005737//cytoplasm;GO:0044435//plastid part;GO:0044444//cytoplasmic part;GO:0031975//envelope;GO:0031967//organelle envelope;GO:0009536//plastid;GO:0043229//intracellular organelle;GO:0043227//membrane-bounded organelle;GO:0005622//intracellular;GO:0044422//organelle part;GO:0043226//organelle;GO:0044424//intracellular …	GO:0003676//nucleic acid binding;GO:0005488//binding;GO:0008135//translation factor activity, RNA binding;GO:1901363//heterocyclic compound binding;GO:0097159//organic cyclic compound binding;GO:0003723//RNA binding	GO:0044237//cellular metabolic process;GO:0006720//isoprenoid metabolic process;GO:0061024//membrane organization;GO:0043436//oxoacid metabolic process;GO:0009058//biosynthetic process;GO:0016108//tetraterpenoid metabolic process;GO:0044763//single-organism cellular process;GO:0044802//single-organism membrane organization;GO:0090304//nucleic acid metabolic process;GO:0006807//nitrogen compound m…
Unigene0014657	15	1	0.8642	0.0631	-3.77565332060718	0.000980412522662305	0.0127985978735931	yes	Polycomb group protein EMBRYONIC FLOWER 2 [Triticum urartu]	-	-	GO:0005488//binding;GO:0016779//nucleotidyltransferase activity;GO:0016772//transferase activity, transferring phosphorus-containing groups;GO:0003676//nucleic acid binding;GO:0003824//catalytic activity;GO:0097159//organic cyclic compound binding;GO:0016740//transferase activity;GO:1901363//heterocyclic compound binding	GO:0034641//cellular nitrogen compound metabolic process;GO:0006139//nucleobase-containing compound metabolic process;GO:1901360//organic cyclic compound metabolic process;GO:0090304//nucleic acid metabolic process;GO:0046483//heterocycle metabolic process;GO:0034645//cellular macromolecule biosynthetic process;GO:0044249//cellular biosynthetic process;GO:0006807//nitrogen compound metabolic proc…
Unigene0014734	78	32	3.5436	1.5915	-1.15482860533183	0.000111929476351852	0.00223016248483687	yes	PREDICTED: BURP domain-containing protein 5-like [Prunus mume]	-	-	GO:0097367//carbohydrate derivative binding;GO:0001882//nucleoside binding;GO:0032549//ribonucleoside binding;GO:0001883//purine nucleoside binding;GO:1901363//heterocyclic compound binding;GO:0097159//organic cyclic compound binding;GO:0036094//small molecule binding;GO:0005488//binding;GO:0032550//purine ribonucleoside binding	GO:0050794//regulation of cellular process;GO:0050789//regulation of biological process;GO:0065007//biological regulation
Unigene0014812	111	50	3.4486	1.7006	-1.01996695859487	2.54089418950884e-05	0.000629785914661172	yes	--	-	-	-	-
Unigene0014925	185	676	2.8690	11.4766	2.00007542648979	1.62241949318808e-73	1.49536726322152e-70	yes	PREDICTED: cytochrome P450 94A2-like [Nicotiana tomentosiformis]	ko00073//Cutin, suberine and wax biosynthesis//Lipid metabolism//Metabolism	-	GO:0043167//ion binding;GO:0046914//transition metal ion binding;GO:1901363//heterocyclic compound binding;GO:0004497//monooxygenase activity;GO:0046906//tetrapyrrole binding;GO:0003824//catalytic activity;GO:0097159//organic cyclic compound binding;GO:0046872//metal ion binding;GO:0016491//oxidoreductase activity;GO:0043169//cation binding;GO:0005488//binding;GO:0016712//oxidoreductase activity,…	GO:0044699//single-organism process;GO:0008152//metabolic process;GO:0044710//single-organism metabolic process
Unigene0014934	8	22	0.4002	1.2048	1.59000060276619	0.00525564070928979	0.0461567341937266	yes	--	-	-	-	-
Unigene0015018	3	22	0.2403	1.9290	3.0049445898066	8.88260001369649e-05	0.00183799509011878	yes	PREDICTED: uncharacterized protein LOC105800796 [Gossypium raimondii]	-	-	-	-
Unigene0015026	11	0	0.9294	0.001	-9.86015583462336	0.000979250329958916	0.0127985978735931	yes	--	-	-	-	-
Unigene0015057	23	83	0.7754	3.0634	1.9821211173127	1.77722452491278e-10	1.26171140309146e-08	yes	--	-	-	-	-
Unigene0015097	170	76	5.4401	2.6625	-1.03085164602282	1.29799968390901e-07	5.848164104712e-06	yes	PREDICTED: phosphoinositide phospholipase C 2-like [Jatropha curcas]	ko04070//Phosphatidylinositol signaling system//Signal transduction//Environmental Information Processing;ko00562//Inositol phosphate metabolism//Carbohydrate metabolism//Metabolism	-	GO:0042578//phosphoric ester hydrolase activity;GO:0004620//phospholipase activity;GO:0003824//catalytic activity;GO:0016298//lipase activity;GO:0060089//molecular transducer activity;GO:0016788//hydrolase activity, acting on ester bonds;GO:0004629//phospholipase C activity;GO:0008081//phosphoric diester hydrolase activity;GO:0016787//hydrolase activity	GO:0009987//cellular process;GO:0044699//single-organism process;GO:0044700//single organism signaling;GO:0044763//single-organism cellular process;GO:0050789//regulation of biological process;GO:0007165//signal transduction;GO:0044710//single-organism metabolic process;GO:0065007//biological regulation;GO:0007154//cell communication;GO:0044238//primary metabolic process;GO:0050896//response to s…
Unigene0015247	31	61	0.9358	2.0159	1.10715194099804	0.000524137744479591	0.00784149952342128	yes	--	-	-	-	-
Unigene0015285	14	2	0.7967	0.1246	-2.67673250655675	0.00419502036548046	0.0389437177559876	yes	--	-	-	-	-
Unigene0015341	89	36	3.6165	1.6014	-1.17526044034792	2.06076574100497e-05	0.00052647271198396	yes	PREDICTED: stellacyanin-like [Jatropha curcas]	-	-	-	-
Unigene0015352	8	41	0.9681	5.4317	2.48817581616252	3.73491238936488e-07	1.5317295474543e-05	yes	--	-	-	-	-
Unigene0015416	12	33	0.8798	2.6486	1.58998247340188	0.000834919418918449	0.0114620242158558	yes	PREDICTED: 1-aminocyclopropane-1-carboxylate oxidase homolog 3-like [Sesamum indicum]	-	-	GO:0003824//catalytic activity;GO:0016491//oxidoreductase activity	-
Unigene0015581	39	15	1.9439	0.8185	-1.24789968251493	0.00388515246118672	0.0371706410089237	yes	pol polyprotein [Citrus x paradisi]	-	-	GO:0005488//binding;GO:0043167//ion binding;GO:0043169//cation binding;GO:0046872//metal ion binding	-
Unigene0015645	0	27	0.001	2.2504	11.1359657424273	7.59253870659612e-09	4.23897581386126e-07	yes	PREDICTED: uncharacterized protein LOC103961606 [Pyrus x bretschneideri]	-	-	-	-
Unigene0015726	24	71	1.2432	4.0262	1.69536043052507	1.00937795205121e-07	4.65544244734972e-06	yes	--	-	-	-	-
Unigene0015750	6	21	0.4007	1.5352	1.93783220176458	0.00374236421321129	0.0361799067929505	yes	PREDICTED: mitoferrin-like isoform X1 [Vitis vinifera]	-	GO:0016020//membrane;GO:0044425//membrane part;GO:0031224//intrinsic component of membrane	-	GO:0044699//single-organism process;GO:0009987//cellular process;GO:0044763//single-organism cellular process;GO:0051179//localization;GO:0051234//establishment of localization
Unigene0015763	4	19	0.2566	1.3343	2.37848999866813	0.00155339818788219	0.0184393442958038	yes	--	-	-	-	-
Unigene0015856	4	18	0.3390	1.6700	2.30049092422507	0.00261353969120793	0.0272587269169044	yes	--	-	-	-	-
Unigene0015858	33	10	1.2511	0.4150	-1.59201386666713	0.00193495785709001	0.0218756428305631	yes	T4.15 [Malus x robusta]	-	GO:0043226//organelle;GO:0043227//membrane-bounded organelle;GO:0044464//cell part;GO:0043231//intracellular membrane-bounded organelle;GO:0005623//cell;GO:0005622//intracellular;GO:0044424//intracellular part;GO:0043229//intracellular organelle	GO:0016740//transferase activity;GO:0003824//catalytic activity;GO:0016787//hydrolase activity	GO:0071704//organic substance metabolic process;GO:0008152//metabolic process;GO:0044260//cellular macromolecule metabolic process;GO:0044237//cellular metabolic process;GO:0009987//cellular process;GO:1901576//organic substance biosynthetic process;GO:0044249//cellular biosynthetic process;GO:0044238//primary metabolic process;GO:0043170//macromolecule metabolic process;GO:0009059//macromolecule…
Unigene0015879	33	10	1.5877	0.5267	-1.59188497268755	0.00193495785709001	0.0218756428305631	yes	Retrovirus-related Pol polyprotein LINE-1 [Triticum urartu]	-	-	GO:0003676//nucleic acid binding;GO:0003824//catalytic activity;GO:0005488//binding;GO:0016740//transferase activity;GO:0016772//transferase activity, transferring phosphorus-containing groups;GO:0097159//organic cyclic compound binding;GO:1901363//heterocyclic compound binding	GO:0006725//cellular aromatic compound metabolic process;GO:0009059//macromolecule biosynthetic process;GO:0044260//cellular macromolecule metabolic process;GO:0009987//cellular process;GO:0032774//RNA biosynthetic process;GO:0044249//cellular biosynthetic process;GO:0018130//heterocycle biosynthetic process;GO:0046483//heterocycle metabolic process;GO:0065007//biological regulation;GO:0044238//p…
Unigene0015895	93	36	1.8124	0.7681	-1.2385353412169	7.44222279340496e-06	0.000219078384410706	yes	--	-	-	-	-
Unigene0016047	14	38	1.0688	3.1759	1.5711735739343	0.000416455730866833	0.00650011400311801	yes	PREDICTED: dentin sialophosphoprotein-like [Solanum tuberosum]	-	-	-	-
Unigene0016084	23	5	1.1568	0.2753	-2.07106294235556	0.00152432900030694	0.0182095150164041	yes	Disease resistance protein RPP13 [Glycine soja]	-	-	-	-
Unigene0016148	24	45	1.2526	2.5710	1.03740382611625	0.00566501896537862	0.0490355934993508	yes	NB-ARC domain-containing disease resistance-like protein [Theobroma cacao]	-	-	-	-
Unigene0016150	593	1245	16.6839	38.3463	1.20063080995995	2.22616687526019e-61	1.6302250522967e-58	yes	Ferretin 1 isoform 1 [Theobroma cacao]	-	GO:0009532//plastid stroma;GO:0044435//plastid part;GO:0009536//plastid;GO:0009507//chloroplast;GO:0005622//intracellular;GO:0044464//cell part;GO:0044424//intracellular part;GO:0043229//intracellular organelle;GO:0043226//organelle;GO:0044444//cytoplasmic part;GO:0044422//organelle part;GO:0044446//intracellular organelle part;GO:0043231//intracellular membrane-bounded organelle;GO:0044434//chlo…	GO:0043169//cation binding;GO:0005488//binding;GO:0003824//catalytic activity;GO:0046914//transition metal ion binding;GO:0016722//oxidoreductase activity, oxidizing metal ions;GO:0016491//oxidoreductase activity;GO:0043167//ion binding;GO:0046872//metal ion binding;GO:0016724//oxidoreductase activity, oxidizing metal ions, oxygen as acceptor;GO:0005506//iron ion binding	GO:0048856//anatomical structure development;GO:0055076//transition metal ion homeostasis;GO:0044699//single-organism process;GO:0044765//single-organism transport;GO:0030003//cellular cation homeostasis;GO:0065007//biological regulation;GO:0030001//metal ion transport;GO:0050896//response to stimulus;GO:0006811//ion transport;GO:0008152//metabolic process;GO:0032501//multicellular organismal pro…
Unigene0016180	37	3	2.3042	0.2045	-3.4940931970099	3.70572132219287e-08	1.84108225317645e-06	yes	BnaA06g36770D [Brassica napus]	-	-	-	-
Unigene0016219	83	35	3.8336	1.7697	-1.11519499823903	9.13218456742349e-05	0.00188162776105348	yes	PREDICTED: UPF0420 protein C16orf58 homolog [Citrus sinensis]	-	-	-	-
Unigene0016282	526	199	12.2187	5.0606	-1.27171044834778	6.39851349462554e-28	1.71454503456487e-25	yes	PREDICTED: cytosolic sulfotransferase 16-like [Citrus sinensis]	-	-	GO:0003824//catalytic activity;GO:0016740//transferase activity;GO:0016782//transferase activity, transferring sulfur-containing groups	-
Unigene0016413	74	32	2.1980	1.0405	-1.0789144212139	0.000404435968837894	0.00635503265942862	yes	PREDICTED: probable UDP-3-O-acylglucosamine N-acyltransferase 2, mitochondrial-like isoform X1 [Citrus sinensis]	-	-	GO:0016740//transferase activity;GO:0003824//catalytic activity;GO:0016746//transferase activity, transferring acyl groups	GO:0008152//metabolic process;GO:0008654//phospholipid biosynthetic process;GO:0006796//phosphate-containing compound metabolic process;GO:0008610//lipid biosynthetic process;GO:0006793//phosphorus metabolic process;GO:0006644//phospholipid metabolic process;GO:0090407//organophosphate biosynthetic process;GO:0009058//biosynthetic process;GO:0044249//cellular biosynthetic process;GO:0044710//sing…
Unigene0016456	74	31	2.4501	1.1236	-1.12471210396106	0.000256267309360719	0.00439158128668226	yes	hypothetical protein VITISV_039954 [Vitis vinifera]	-	-	-	-
Unigene0016564	49	16	2.4423	0.8730	-1.48418686573518	0.000232019883600466	0.00404940219964535	yes	--	-	-	-	-
Unigene0016583	5	19	0.5434	2.2605	2.05655544698437	0.00409951669890608	0.0385322133960653	yes	PREDICTED: uncharacterized protein LOC100245547 [Vitis vinifera]	-	-	-	-
Unigene0016586	71	27	3.9040	1.6253	-1.2642470156424	9.70356100435505e-05	0.00197989680981226	yes	PREDICTED: protein FAR1-RELATED SEQUENCE 3 isoform X2 [Vitis vinifera]	-	-	GO:0043169//cation binding;GO:0043167//ion binding;GO:0046872//metal ion binding;GO:0005488//binding	GO:0044763//single-organism cellular process;GO:0044699//single-organism process;GO:0009987//cellular process
Unigene0016596	3	17	0.3553	2.2041	2.63308008667507	0.00149764350802579	0.0179717043851803	yes	PREDICTED: cation/H(+) antiporter 18-like [Fragaria vesca subsp. vesca]	-	GO:0016020//membrane	GO:0005215//transporter activity;GO:0022857//transmembrane transporter activity;GO:0015291//secondary active transmembrane transporter activity;GO:0022804//active transmembrane transporter activity	GO:0009987//cellular process;GO:0006812//cation transport;GO:0051179//localization;GO:0006811//ion transport;GO:0006810//transport;GO:0051234//establishment of localization;GO:0044763//single-organism cellular process;GO:0015672//monovalent inorganic cation transport;GO:0044765//single-organism transport;GO:1902578//single-organism localization;GO:0044699//single-organism process
Unigene0016597	2	18	0.1544	1.5211	3.30037034397081	0.000222778199751991	0.00391253623753171	yes	PREDICTED: cation/H(+) antiporter 18-like isoform X2 [Solanum lycopersicum]	-	GO:0016020//membrane	GO:0022804//active transmembrane transporter activity;GO:0015291//secondary active transmembrane transporter activity;GO:0005215//transporter activity;GO:0022857//transmembrane transporter activity	GO:0044763//single-organism cellular process;GO:0051179//localization;GO:0015672//monovalent inorganic cation transport;GO:0006810//transport;GO:1902578//single-organism localization;GO:0044699//single-organism process;GO:0006811//ion transport;GO:0044765//single-organism transport;GO:0051234//establishment of localization;GO:0006812//cation transport;GO:0009987//cellular process
Unigene0016631	41	15	3.3716	1.3504	-1.32004657876914	0.00270282698825835	0.0279960715245718	yes	PREDICTED: histone H3-like centromeric protein CSE4 [Elaeis guineensis]	-	GO:0032991//macromolecular complex;GO:0044464//cell part;GO:0043228//non-membrane-bounded organelle;GO:0005623//cell;GO:0044422//organelle part;GO:0043232//intracellular non-membrane-bounded organelle;GO:0000785//chromatin;GO:0043231//intracellular membrane-bounded organelle;GO:0044427//chromosomal part;GO:0043227//membrane-bounded organelle;GO:0043226//organelle;GO:0005694//chromosome;GO:0005622…	GO:0005515//protein binding;GO:0003676//nucleic acid binding;GO:0005488//binding;GO:1901363//heterocyclic compound binding;GO:0097159//organic cyclic compound binding;GO:0046983//protein dimerization activity	GO:0071822//protein complex subunit organization;GO:0071840//cellular component organization or biogenesis;GO:0071824//protein-DNA complex subunit organization;GO:0006325//chromatin organization;GO:0051276//chromosome organization;GO:0009987//cellular process;GO:0043933//macromolecular complex subunit organization;GO:0044699//single-organism process;GO:0034728//nucleosome organization;GO:0016043/…
Unigene0016640	294	108	8.4870	3.4131	-1.31417199305353	3.77688752554894e-17	5.32730483748801e-15	yes	PIN-like protein, partial [Aextoxicon punctatum]	-	GO:0044425//membrane part;GO:0031224//intrinsic component of membrane;GO:0016020//membrane	-	GO:0044763//single-organism cellular process;GO:0044699//single-organism process;GO:0009987//cellular process
Unigene0016688	62	20	2.4064	0.8498	-1.50168122336435	1.75884981116471e-05	0.000457318060336785	yes	PREDICTED: beta-glucosidase 13 isoform X2 [Vitis vinifera]	ko00500//Starch and sucrose metabolism//Carbohydrate metabolism//Metabolism;ko00940//Phenylpropanoid biosynthesis//Biosynthesis of other secondary metabolites//Metabolism;ko00460//Cyanoamino acid metabolism//Metabolism of other amino acids//Metabolism	-	GO:0016787//hydrolase activity;GO:0003824//catalytic activity;GO:0016798//hydrolase activity, acting on glycosyl bonds	GO:0008152//metabolic process;GO:0044238//primary metabolic process
Unigene0016727	64	28	1.9257	0.9223	-1.06207496386188	0.00114009408423308	0.0144974190187755	yes	hypothetical protein CICLE_v10026137mg [Citrus clementina]	-	-	-	GO:0008152//metabolic process;GO:0009059//macromolecule biosynthetic process;GO:0044249//cellular biosynthetic process;GO:0009058//biosynthetic process;GO:1901576//organic substance biosynthetic process;GO:0044237//cellular metabolic process;GO:0009987//cellular process;GO:0044260//cellular macromolecule metabolic process;GO:0034645//cellular macromolecule biosynthetic process;GO:0043170//macromo…
Unigene0016804	69	128	1.4259	2.8958	1.02208915787111	1.72159532451655e-06	5.98783623018907e-05	yes	--	-	-	-	-
Unigene0016807	83	26	3.0669	1.0517	-1.54405789552589	6.04133744358513e-07	2.35821699203486e-05	yes	stearoyl-CoA desaturase (delta-9 desaturase) [Galdieria sulphuraria]	ko01212//Fatty acid metabolism//Global and Overview//Metabolism;ko01040//Biosynthesis of unsaturated fatty acids//Lipid metabolism//Metabolism	GO:0016020//membrane	GO:0016705//oxidoreductase activity, acting on paired donors, with incorporation or reduction of molecular oxygen;GO:0016491//oxidoreductase activity;GO:0046872//metal ion binding;GO:0043169//cation binding;GO:0003824//catalytic activity;GO:0016717//oxidoreductase activity, acting on paired donors, with oxidation of a pair of donors resulting in the reduction of molecular oxygen to two molecules …	GO:0044699//single-organism process;GO:0006629//lipid metabolic process;GO:0071704//organic substance metabolic process;GO:0008152//metabolic process;GO:0044238//primary metabolic process;GO:0044710//single-organism metabolic process
Unigene0016878	18	45	0.8398	2.2984	1.45251220469751	0.000232019883600466	0.00404940219964535	yes	--	-	-	-	-
Unigene0016882	35	68	1.9754	4.2016	1.08879400623802	0.000256267309360719	0.00439158128668226	yes	PREDICTED: uncharacterized protein LOC104881450 [Vitis vinifera]	-	-	-	-
Unigene0016914	0	26	0.001	1.4290	10.4807902010958	1.51646327592501e-08	8.07039261367836e-07	yes	--	-	-	-	-
Unigene0016948	24	45	1.4682	3.0137	1.03748730316387	0.00566501896537862	0.0490355934993508	yes	PREDICTED: metalloendoproteinase 1-like [Vitis vinifera]	-	-	GO:0046914//transition metal ion binding;GO:0003824//catalytic activity;GO:0043169//cation binding;GO:0005488//binding;GO:0046872//metal ion binding;GO:0070011//peptidase activity, acting on L-amino acid peptides;GO:0008233//peptidase activity;GO:0016787//hydrolase activity;GO:0004175//endopeptidase activity;GO:0043167//ion binding	GO:0043170//macromolecule metabolic process;GO:0019538//protein metabolic process;GO:0044238//primary metabolic process;GO:0071704//organic substance metabolic process;GO:0008152//metabolic process
Unigene0016970	11	33	0.2068	0.6792	1.7156002732381	0.00039367317023263	0.00623185677651641	yes	PREDICTED: glutamate receptor 2.9-like [Nicotiana tomentosiformis]	-	GO:0016020//membrane;GO:0031224//intrinsic component of membrane;GO:0044425//membrane part	GO:0005216//ion channel activity;GO:0022857//transmembrane transporter activity;GO:0022891//substrate-specific transmembrane transporter activity;GO:0015276//ligand-gated ion channel activity;GO:0022836//gated channel activity;GO:0022838//substrate-specific channel activity;GO:0005215//transporter activity;GO:0015267//channel activity;GO:0015075//ion transmembrane transporter activity;GO:0022803/…	GO:0044765//single-organism transport;GO:0044763//single-organism cellular process;GO:0050789//regulation of biological process;GO:0007165//signal transduction;GO:0006810//transport;GO:0007154//cell communication;GO:1902578//single-organism localization;GO:0051234//establishment of localization;GO:0051716//cellular response to stimulus;GO:0051179//localization;GO:0023052//signaling;GO:0044700//si…
Unigene0016985	86	37	7.9443	3.7417	-1.08622621268624	8.82691005212816e-05	0.00182894944793282	yes	PREDICTED: 60S ribosomal protein L9-like [Populus euphratica]	ko03010//Ribosome//Translation//Genetic Information Processing	GO:0005622//intracellular;GO:0044464//cell part;GO:0032991//macromolecular complex;GO:0030529//intracellular ribonucleoprotein complex;GO:0005623//cell;GO:1990904//ribonucleoprotein complex;GO:0044424//intracellular part	GO:0003676//nucleic acid binding;GO:0005488//binding;GO:0003723//RNA binding;GO:1901363//heterocyclic compound binding;GO:0097159//organic cyclic compound binding;GO:0005198//structural molecule activity	GO:0043170//macromolecule metabolic process;GO:0071704//organic substance metabolic process;GO:0008152//metabolic process;GO:0010467//gene expression
Unigene0016990	6	29	0.4506	2.3843	2.40364655288695	7.05847353691136e-05	0.00151174630743673	yes	Pectin lyase-like superfamily protein [Theobroma cacao]	-	-	GO:0003824//catalytic activity;GO:0016787//hydrolase activity;GO:0004553//hydrolase activity, hydrolyzing O-glycosyl compounds;GO:0016798//hydrolase activity, acting on glycosyl bonds	GO:0044238//primary metabolic process;GO:0071840//cellular component organization or biogenesis;GO:0008152//metabolic process;GO:0009987//cellular process;GO:0016043//cellular component organization;GO:0045229//external encapsulating structure organization
Unigene0017213	173	75	6.9583	3.3024	-1.07522000474857	3.41998085003264e-08	1.71184771798731e-06	yes	PREDICTED: protein NUCLEAR FUSION DEFECTIVE 6, chloroplastic/mitochondrial isoform X1 [Jatropha curcas]	-	-	-	-
Unigene0017296	43	17	1.6147	0.6988	-1.20831463377097	0.00384456013898423	0.0369711271649251	yes	--	-	-	-	-
Unigene0017389	148	65	2.8345	1.3628	-1.05652041661044	6.38554231503898e-07	2.47630265562099e-05	yes	PREDICTED: suppressor protein SRP40 [Prunus mume]	-	-	-	-
Unigene0017432	39	92	1.3544	3.4976	1.36871142777626	3.48308326832113e-07	1.43616402127197e-05	yes	D-tagatose-1,6-bisphosphate aldolase subunit kbaZ [Gossypium arboreum]	-	-	-	-
Unigene0017440	26	65	1.4615	4.0000	1.45255017085603	7.69447672581747e-06	0.000224587134484712	yes	--	-	-	-	-
Unigene0017509	24	46	1.4365	3.0142	1.06921715380495	0.00413005796122333	0.0387105876492207	yes	--	-	-	-	-
Unigene0017627	10	27	0.9523	2.8149	1.5635956333092	0.00258607894382485	0.0271309877984923	yes	--	-	-	-	-
Unigene0017637	30	69	1.5716	3.9572	1.33224590918595	1.32015210566298e-05	0.000358418950048408	yes	--	-	-	-	-
Unigene0017665	178	439	1.8671	5.0411	1.43293937435636	4.75517913787576e-31	1.48222954141436e-28	yes	--	-	-	-	-
Unigene0017672	112	44	6.0152	2.5870	-1.21733265249113	1.1624743880369e-06	4.22889117629649e-05	yes	Os10g0502100 [Oryza sativa Japonica Group]	-	-	-	-
Unigene0017694	33	107	1.1755	4.1725	1.82763751059694	1.07436850794448e-11	8.87955968626943e-10	yes	NIPA-like protein [Glycine soja]	-	-	-	-
Unigene0017703	50	17	2.7438	1.0213	-1.42576861455262	0.000293630922726921	0.00491296459065282	yes	PREDICTED: NADPH-dependent pterin aldehyde reductase [Vitis vinifera]	-	GO:0044424//intracellular part;GO:0005622//intracellular;GO:0044444//cytoplasmic part;GO:0005737//cytoplasm;GO:0005623//cell;GO:0044464//cell part	GO:0016614//oxidoreductase activity, acting on CH-OH group of donors;GO:0016491//oxidoreductase activity;GO:0003824//catalytic activity	GO:0006082//organic acid metabolic process;GO:0050896//response to stimulus;GO:0044763//single-organism cellular process;GO:1901564//organonitrogen compound metabolic process;GO:0044281//small molecule metabolic process;GO:0032501//multicellular organismal process;GO:0044255//cellular lipid metabolic process;GO:0009987//cellular process;GO:0006631//fatty acid metabolic process;GO:0044767//single-…
Unigene0017748	80	36	3.3540	1.6523	-1.02140703530566	0.000364753067172045	0.00584238785464665	yes	PREDICTED: probable leucine-rich repeat receptor-like serine/threonine-protein kinase At5g15730 [Sesamum indicum]	-	GO:0016020//membrane	GO:0005515//protein binding;GO:0005488//binding;GO:0016301//kinase activity;GO:0036094//small molecule binding;GO:0016740//transferase activity;GO:0003824//catalytic activity;GO:0016772//transferase activity, transferring phosphorus-containing groups;GO:0032550//purine ribonucleoside binding;GO:0001883//purine nucleoside binding;GO:1901363//heterocyclic compound binding;GO:0032549//ribonucleoside…	GO:0009987//cellular process;GO:0006793//phosphorus metabolic process;GO:0044237//cellular metabolic process;GO:0044260//cellular macromolecule metabolic process;GO:0043412//macromolecule modification;GO:0043170//macromolecule metabolic process;GO:0006796//phosphate-containing compound metabolic process;GO:0044238//primary metabolic process;GO:0036211//protein modification process;GO:0006464//cel…
Unigene0017756	69	19	3.0208	0.9106	-1.73004130534264	7.02874477697226e-07	2.69253055024997e-05	yes	--	-	-	-	-
Unigene0017776	30	8	3.5228	1.0284	-1.7763210557171	0.0016744412585918	0.0196126820336986	yes	elongation factor 1-gamma-like protein, partial [Caragana korshinskii]	-	-	GO:0097159//organic cyclic compound binding;GO:0008135//translation factor activity, RNA binding;GO:0003676//nucleic acid binding;GO:0005488//binding;GO:1901363//heterocyclic compound binding;GO:0003723//RNA binding	GO:0009059//macromolecule biosynthetic process;GO:0034645//cellular macromolecule biosynthetic process;GO:1901576//organic substance biosynthetic process;GO:0009058//biosynthetic process;GO:0043170//macromolecule metabolic process;GO:0071704//organic substance metabolic process;GO:0010467//gene expression;GO:0008152//metabolic process;GO:0044237//cellular metabolic process;GO:0044260//cellular ma…
Unigene0017833	701	2274	8.1113	28.8055	1.82833924087411	1.09489621067107e-196	3.0015877759002e-193	yes	PREDICTED: cellulose synthase-like protein H1 isoform X1 [Eucalyptus grandis]	-	GO:0016020//membrane	GO:0016757//transferase activity, transferring glycosyl groups;GO:0016740//transferase activity;GO:0003824//catalytic activity	-
Unigene0017838	48	20	2.2319	1.0181	-1.13239311582125	0.00311407072898414	0.031519832060974	yes	--	-	-	-	-
Unigene0017898	144	271	6.1019	12.5714	1.04281488098734	1.31369964831584e-12	1.19842586688854e-10	yes	LoxC-like [Solanum pimpinellifolium]	ko00592//alpha-Linolenic acid metabolism//Lipid metabolism//Metabolism;ko00591//Linoleic acid metabolism//Lipid metabolism//Metabolism	GO:0031976//plastid thylakoid;GO:0044446//intracellular organelle part;GO:0009536//plastid;GO:0044444//cytoplasmic part;GO:0044435//plastid part;GO:0043227//membrane-bounded organelle;GO:0044422//organelle part;GO:0044464//cell part;GO:0009532//plastid stroma;GO:0043231//intracellular membrane-bounded organelle;GO:0005622//intracellular;GO:0043229//intracellular organelle;GO:0009579//thylakoid;GO…	GO:0003824//catalytic activity;GO:0043167//ion binding;GO:0016702//oxidoreductase activity, acting on single donors with incorporation of molecular oxygen, incorporation of two atoms of oxygen;GO:0043169//cation binding;GO:0016491//oxidoreductase activity;GO:0005488//binding;GO:0016701//oxidoreductase activity, acting on single donors with incorporation of molecular oxygen;GO:0051213//dioxygenase…	GO:0044249//cellular biosynthetic process;GO:0008152//metabolic process;GO:0072330//monocarboxylic acid biosynthetic process;GO:0044710//single-organism metabolic process;GO:0006633//fatty acid biosynthetic process;GO:0044763//single-organism cellular process;GO:0044255//cellular lipid metabolic process;GO:0009058//biosynthetic process;GO:0006629//lipid metabolic process;GO:0044699//single-organi…
Unigene0017918	31	3	1.9886	0.2107	-3.23849089297666	1.42612576072797e-06	5.05555907937638e-05	yes	--	-	-	-	-
Unigene0017924	32	6	1.3664	0.2805	-2.28430720412434	0.000117812307556567	0.00232184712898027	yes	PREDICTED: protein SAWADEE HOMEODOMAIN HOMOLOG 2-like isoform X4 [Gossypium raimondii]	-	-	-	-
Unigene0017957	67	126	3.9007	8.0307	1.04179270045887	1.33003077694933e-06	4.74955145451951e-05	yes	--	-	-	-	-
Unigene0017961	49	9	2.6265	0.5281	-2.31425853797064	7.77013496519502e-07	2.94592819127231e-05	yes	PREDICTED: blue copper protein-like [Citrus sinensis]	-	-	-	-
Unigene0017968	70	150	1.2515	2.9360	1.23019367715488	1.70664869504762e-09	1.04987371622388e-07	yes	--	-	-	-	-
Unigene0017974	65	27	2.3827	1.0835	-1.13689816328415	0.000524137744479591	0.00784149952342128	yes	--	-	-	-	-
Unigene0017986	20	41	0.9523	2.1372	1.16623388445523	0.00320217349245666	0.0322103284522999	yes	--	-	-	-	-
Unigene0018051	37	69	0.9955	2.0324	1.02969114818985	0.000460974613499986	0.00709348902949978	yes	PREDICTED: probable LRR receptor-like serine/threonine-protein kinase At1g74360 isoform X2 [Fragaria vesca subsp. vesca]	-	GO:0005623//cell;GO:0031224//intrinsic component of membrane;GO:0043229//intracellular organelle;GO:0031090//organelle membrane;GO:0044424//intracellular part;GO:0016020//membrane;GO:0044464//cell part;GO:0005622//intracellular;GO:0043226//organelle;GO:0043227//membrane-bounded organelle;GO:0044425//membrane part;GO:0043231//intracellular membrane-bounded organelle;GO:0044422//organelle part	GO:0001882//nucleoside binding;GO:0016301//kinase activity;GO:0016740//transferase activity;GO:0016773//phosphotransferase activity, alcohol group as acceptor;GO:0032549//ribonucleoside binding;GO:0036094//small molecule binding;GO:0032550//purine ribonucleoside binding;GO:0097367//carbohydrate derivative binding;GO:0005488//binding;GO:1901363//heterocyclic compound binding;GO:0004672//protein ki…	GO:0072593//reactive oxygen species metabolic process;GO:0009719//response to endogenous stimulus;GO:0043207//response to external biotic stimulus;GO:0034613//cellular protein localization;GO:0007154//cell communication;GO:1901700//response to oxygen-containing compound;GO:0019538//protein metabolic process;GO:0009755//hormone-mediated signaling pathway;GO:0010243//response to organonitrogen comp…
Unigene0018105	59	25	1.7357	0.8052	-1.1080985352068	0.000899067275235559	0.0121185926373027	yes	ankyrin repeat family protein [Populus trichocarpa]	-	-	-	-
Unigene0018184	6	32	0.2818	1.6455	2.54578250970207	4.33794176719591e-06	0.000135612684789917	yes	--	-	-	-	-
Unigene0018188	21	5	1.2679	0.3305	-1.93971878693357	0.00409951669890608	0.0385322133960653	yes	--	-	-	-	-
Unigene0018300	3	21	0.1693	1.2976	2.93819184632163	0.000157883241144904	0.00294929999099743	yes	60S ribosomal protein L44 [Auxenochlorella protothecoides]	ko03010//Ribosome//Translation//Genetic Information Processing	GO:0044464//cell part;GO:0030529//intracellular ribonucleoprotein complex;GO:0044424//intracellular part;GO:0032991//macromolecular complex;GO:1990904//ribonucleoprotein complex;GO:0005623//cell;GO:0005622//intracellular	GO:0005198//structural molecule activity	GO:0071704//organic substance metabolic process;GO:0010467//gene expression;GO:0008152//metabolic process;GO:0043170//macromolecule metabolic process
Unigene0018321	25	122	1.7856	9.5394	2.41748959556045	2.7551587073006e-18	4.24453239697048e-16	yes	--	-	-	-	-
Unigene0018352	37	13	1.7618	0.6777	-1.37833148186773	0.00263377285440062	0.0274216046841072	yes	--	-	-	-	-
Unigene0018358	0	9	0.001	0.8401	9.71441725685338	0.00391328458973816	0.0371706410089237	yes	--	-	-	-	-
Unigene0018360	5	30	0.3331	2.1879	2.71551954079669	1.31274474092555e-05	0.000356860962931086	yes	--	-	-	-	-
Unigene0018361	36	87	1.8931	5.0084	1.40359916777414	5.50142038558574e-07	2.17124349186152e-05	yes	--	-	-	-	-
Unigene0018374	29	65	1.0033	2.4619	1.29501910673364	3.24756338723736e-05	0.000780437147920587	yes	--	-	-	-	-
Unigene0018384	31	2	2.2314	0.1576	-3.82360971387677	2.51049144081517e-07	1.06428113753447e-05	yes	PREDICTED: ACT domain-containing protein ACR6 isoform X3 [Jatropha curcas]	-	-	GO:0036094//small molecule binding;GO:0043167//ion binding;GO:0005488//binding;GO:0031406//carboxylic acid binding;GO:0043168//anion binding;GO:0043177//organic acid binding	GO:0044255//cellular lipid metabolic process;GO:0006720//isoprenoid metabolic process;GO:0044763//single-organism cellular process;GO:0016093//polyprenol metabolic process;GO:0044249//cellular biosynthetic process;GO:0016094//polyprenol biosynthetic process;GO:0008610//lipid biosynthetic process;GO:0009058//biosynthetic process;GO:0046165//alcohol biosynthetic process;GO:0071704//organic substanc…
Unigene0018385	21	44	1.9081	4.3767	1.1977067158219	0.00189008602442456	0.0215208133532882	yes	--	-	-	-	-
Unigene0018420	1255	284	44.9347	11.1319	-2.01313011637591	4.66815168292083e-119	7.92222389414545e-116	yes	abscisic stress-ripening protein ASR [Camellia sinensis]	-	-	-	GO:0050896//response to stimulus
Unigene0018429	10	0	0.9146	0.001	-9.8369971089196	0.00195752238785994	0.0219287883502384	yes	Hydrolase family protein / HAD-superfamily protein isoform 1 [Theobroma cacao]	-	-	GO:0046914//transition metal ion binding;GO:0005488//binding;GO:0043169//cation binding;GO:0046872//metal ion binding;GO:0043167//ion binding;GO:0003824//catalytic activity	-
Unigene0018434	12	34	0.7106	2.2041	1.63308008667507	0.000543253272451346	0.00805023795944673	yes	--	-	-	-	-
Unigene0018439	37	76	1.7147	3.8557	1.16903661648673	4.83854275612323e-05	0.00109624419858799	yes	--	-	-	-	-
Unigene0018515	18	2	1.4758	0.1795	-3.03944147185885	0.000732495236752797	0.0102816674192808	yes	--	-	-	-	-
Unigene0018566	0	10	0.001	0.6581	9.36216301164173	0.00195752238785994	0.0219287883502384	yes	Gag protease polyprotein [Theobroma cacao]	-	-	GO:0097159//organic cyclic compound binding;GO:0046914//transition metal ion binding;GO:0046872//metal ion binding;GO:0005488//binding;GO:0043167//ion binding;GO:0043169//cation binding	GO:0006725//cellular aromatic compound metabolic process;GO:1901360//organic cyclic compound metabolic process;GO:0006259//DNA metabolic process;GO:0071704//organic substance metabolic process;GO:0043170//macromolecule metabolic process;GO:0006139//nucleobase-containing compound metabolic process;GO:0044237//cellular metabolic process;GO:0009987//cellular process;GO:0090304//nucleic acid metaboli…
Unigene0018581	19	44	0.9608	2.4359	1.34214685193807	0.000629584865239672	0.00909999938515138	yes	PREDICTED: 125 kDa kinesin-related protein [Jatropha curcas]	-	-	GO:0005488//binding	-
Unigene0018608	8	26	0.3464	1.2325	1.83107681142591	0.000829453346872388	0.0114148325439836	yes	--	-	-	-	-
Unigene0018651	24	5	1.4242	0.3248	-2.13252822014857	0.000919410305878513	0.012280649374974	yes	PREDICTED: multiple C2 and transmembrane domain-containing protein 1-like [Populus euphratica]	-	-	GO:0016740//transferase activity;GO:0003824//catalytic activity	-
Unigene0018687	54	103	2.3679	4.9444	1.06218730636174	1.07076472031263e-05	0.000299299034867829	yes	--	-	-	-	-
Unigene0018702	17	3	1.5446	0.2984	-2.37191383578509	0.00444281126432207	0.040421940173936	yes	--	-	-	-	-
Unigene0018712	17	39	0.8123	2.0400	1.32848460270368	0.00128342734529211	0.0160283749619496	yes	--	-	-	-	-
Unigene0018734	18	3	1.1085	0.2023	-2.45404054519639	0.00258885795877341	0.0271309877984923	yes	--	-	-	-	-
Unigene0018738	13	34	0.6365	1.8224	1.51760723291939	0.00110289357154647	0.014113341603287	yes	PREDICTED: zinc finger protein CONSTANS-LIKE 16-like [Solanum tuberosum]	-	-	-	-
Unigene0018748	117	236	2.1645	4.7796	1.14285608498563	9.48462047665165e-13	8.76454349940958e-11	yes	PREDICTED: E3 ubiquitin-protein ligase ATL42 [Vitis vinifera]	-	-	GO:0005488//binding;GO:0043167//ion binding;GO:0046872//metal ion binding;GO:0043169//cation binding	-
Unigene0018750	35	67	2.3372	4.8980	1.0674115795063	0.000352973646562223	0.00568180222761919	yes	--	-	-	-	-
Unigene0018799	68	145	1.1815	2.7580	1.22300282754013	3.31892791650619e-09	1.9475658458901e-07	yes	--	-	-	-	-
Unigene0018828	50	17	5.8466	2.1762	-1.42578674037054	0.000293630922726921	0.00491296459065282	yes	--	-	-	-	-
Unigene0018836	45	19	1.8952	0.8760	-1.1133473287517	0.00522182598841503	0.0460071485271843	yes	--	-	-	-	-
Unigene0018843	39	77	0.9834	2.1256	1.11201987266989	9.13218456742349e-05	0.00188162776105348	yes	--	-	-	-	-
Unigene0018854	84	31	5.7056	2.3051	-1.30754926897204	8.47836200721984e-06	0.000244675249287463	yes	PREDICTED: hydrophobic protein LTI6A-like [Glycine max]	-	GO:0016020//membrane;GO:0031224//intrinsic component of membrane;GO:0044425//membrane part	-	GO:0006950//response to stress;GO:0050896//response to stimulus
Unigene0018940	128	16	3.4982	0.4787	-2.86941906258319	1.54284211093363e-20	2.75383150471753e-18	yes	--	-	-	-	-
Unigene0018945	32	11	2.9859	1.1236	-1.41003731978033	0.0054503440093995	0.0475309119175332	yes	PREDICTED: myosin-9-like [Populus euphratica]	-	-	-	-
Unigene0018946	56	21	2.9902	1.2276	-1.28440143161955	0.000321102522655867	0.00527763217713677	yes	--	-	-	-	-
Unigene0018948	66	21	1.8456	0.6429	-1.52142365328528	6.83745264232709e-06	0.000203290624779489	yes	Cytochrome b5 (ISS) [Ostreococcus tauri]	-	-	GO:0003824//catalytic activity;GO:0016491//oxidoreductase activity	-
Unigene0018974	31	10	1.7713	0.6255	-1.50172678840113	0.00436289531893977	0.0399601880637301	yes	BnaCnng50740D [Brassica napus]	-	-	-	-
Unigene0018989	21	45	1.5396	3.6117	1.23012248641147	0.00133131039843	0.0164097743323198	yes	Wound-responsive family protein [Theobroma cacao]	-	-	-	-
Unigene0019049	11	40	0.7258	2.8894	1.9931259782378	1.50899715186598e-05	0.000404046930851248	yes	PREDICTED: LOW QUALITY PROTEIN: probable pectinesterase/pectinesterase inhibitor 32 [Malus domestica]	-	-	-	-
Unigene0019074	12	1	1.2597	0.1149	-3.45462949091006	0.00342749761354808	0.0337279645513214	yes	gag-pol polyprotein [Populus deltoides]	-	GO:0005623//cell;GO:0043226//organelle;GO:0005622//intracellular;GO:0043231//intracellular membrane-bounded organelle;GO:0044424//intracellular part;GO:0044464//cell part;GO:0043229//intracellular organelle;GO:0043227//membrane-bounded organelle	GO:0001883//purine nucleoside binding;GO:0004672//protein kinase activity;GO:0046914//transition metal ion binding;GO:0016772//transferase activity, transferring phosphorus-containing groups;GO:0003824//catalytic activity;GO:0032550//purine ribonucleoside binding;GO:0001882//nucleoside binding;GO:0016740//transferase activity;GO:0046872//metal ion binding;GO:0043167//ion binding;GO:0005488//bindi…	GO:0034641//cellular nitrogen compound metabolic process;GO:0071704//organic substance metabolic process;GO:0090304//nucleic acid metabolic process;GO:0046483//heterocycle metabolic process;GO:0006139//nucleobase-containing compound metabolic process;GO:0009987//cellular process;GO:0044237//cellular metabolic process;GO:0006259//DNA metabolic process;GO:0043170//macromolecule metabolic process;GO…
Unigene0019081	41	15	2.0621	0.8259	-1.32007528105413	0.00270282698825835	0.0279960715245718	yes	--	-	-	-	-
Unigene0019123	101	224	3.9037	9.4781	1.27975569659876	2.54258395628346e-14	2.76825770132385e-12	yes	--	-	-	-	-
Unigene0019161	29	73	2.3637	6.5138	1.46245248307173	1.53474497657912e-06	5.39588273317769e-05	yes	--	-	-	-	-
Unigene0019178	45	17	2.0082	0.8305	-1.27385088355795	0.00189761124543835	0.0215559927663926	yes	--	-	-	-	-
Unigene0019191	12	35	1.2137	3.8753	1.67489613547212	0.000351376598475864	0.00565779825341046	yes	--	-	-	-	-
Unigene0019204	12	1	0.7001	0.0639	-3.45367317034428	0.00342749761354808	0.0337279645513214	yes	--	-	-	-	-
Unigene0019241	9	0	0.8630	0.001	-9.75321674917896	0.00391328458973816	0.0371706410089237	yes	--	-	-	-	-
Unigene0019249	142	965	2.2655	16.8546	2.895240993158	2.08382781397383e-159	4.74030924593246e-156	yes	--	-	-	-	-
Unigene0019259	25	67	0.8682	2.5472	1.55281291329077	1.16476505575724e-06	4.23290349086817e-05	yes	PREDICTED: pentatricopeptide repeat-containing protein At4g18520-like isoform X4 [Sesamum indicum]	-	-	-	-
Unigene0019298	113	44	4.1921	1.7870	-1.23013349752061	8.29093110615469e-07	3.12344323518547e-05	yes	--	-	-	-	-
Unigene0019316	55	24	2.1407	1.0226	-1.06584069791709	0.00207182193196474	0.0230069499042317	yes	--	-	-	-	-
Unigene0019329	152	69	2.8101	1.3965	-1.00880589737534	1.04583672815294e-06	3.83327664131641e-05	yes	PREDICTED: protein ASPARTIC PROTEASE IN GUARD CELL 2 [Vitis vinifera]	-	-	GO:0003824//catalytic activity;GO:0008233//peptidase activity;GO:0070011//peptidase activity, acting on L-amino acid peptides;GO:0016787//hydrolase activity;GO:0004175//endopeptidase activity;GO:1901363//heterocyclic compound binding;GO:0005488//binding;GO:0097159//organic cyclic compound binding;GO:0003676//nucleic acid binding	GO:0044238//primary metabolic process;GO:0008152//metabolic process;GO:0071704//organic substance metabolic process;GO:0043170//macromolecule metabolic process;GO:0019538//protein metabolic process
Unigene0019334	27	6	1.5654	0.3808	-2.03942596623066	0.000540281515657974	0.00802176621692652	yes	--	-	-	-	-
Unigene0019360	124	54	4.0958	1.9526	-1.06874883341832	3.76393578530863e-06	0.000119343107479851	yes	CLAVATA1 [Rhododendron ovatum]	-	-	GO:0016740//transferase activity;GO:0016772//transferase activity, transferring phosphorus-containing groups;GO:0016301//kinase activity;GO:0003824//catalytic activity	GO:0032501//multicellular organismal process;GO:0032502//developmental process;GO:0008152//metabolic process;GO:0044767//single-organism developmental process;GO:0048856//anatomical structure development;GO:0009987//cellular process;GO:0006793//phosphorus metabolic process;GO:0044707//single-multicellular organism process;GO:0044237//cellular metabolic process;GO:0044763//single-organism cellular…
Unigene0019377	28	6	1.2721	0.2984	-2.09189264487986	0.000327557950459826	0.005333234708884	yes	--	-	-	-	-
Unigene0019421	88	39	2.9850	1.4482	-1.04347007555841	0.000115719012090822	0.00229201549063255	yes	Cysteine/Histidine-rich C1 domain family protein [Theobroma cacao]	-	-	GO:0016667//oxidoreductase activity, acting on a sulfur group of donors;GO:0046872//metal ion binding;GO:0043169//cation binding;GO:0016491//oxidoreductase activity;GO:0016668//oxidoreductase activity, acting on a sulfur group of donors, NAD(P) as acceptor;GO:0043167//ion binding;GO:0003824//catalytic activity;GO:0005488//binding;GO:0046914//transition metal ion binding;GO:0016651//oxidoreductase…	GO:0044763//single-organism cellular process;GO:0007165//signal transduction;GO:0051716//cellular response to stimulus;GO:0044699//single-organism process;GO:0044700//single organism signaling;GO:0050789//regulation of biological process;GO:0050896//response to stimulus;GO:0023052//signaling;GO:0044710//single-organism metabolic process;GO:0050794//regulation of cellular process;GO:0008152//metab…
Unigene0019435	19	39	0.7778	1.7477	1.16798642158028	0.00384456013898423	0.0369711271649251	yes	--	-	-	-	-
Unigene0019508	46	13	3.1399	0.9714	-1.69258122120906	0.000102760657669002	0.00207925027920874	yes	--	-	-	-	-
Unigene0019609	24	4	2.3174	0.4228	-2.45445980346125	0.000313463763593475	0.00516876800560764	yes	--	-	-	-	-
Unigene0019721	88	167	0.5324	1.1060	1.05476890921018	1.73194849782146e-08	9.1443459552138e-07	yes	PDR-type ACB transporter [Nicotiana benthamiana]	-	-	GO:0022857//transmembrane transporter activity;GO:0022804//active transmembrane transporter activity;GO:0005488//binding;GO:0016818//hydrolase activity, acting on acid anhydrides, in phosphorus-containing anhydrides;GO:0016887//ATPase activity;GO:0016820//hydrolase activity, acting on acid anhydrides, catalyzing transmembrane movement of substances;GO:0015604//organic phosphonate transmembrane tr…	GO:0071702//organic substance transport;GO:0015846//polyamine transport;GO:0071705//nitrogen compound transport;GO:0044765//single-organism transport;GO:0044699//single-organism process;GO:0051179//localization;GO:1902578//single-organism localization;GO:0006810//transport;GO:0051234//establishment of localization
Unigene0019722	79	34	2.9505	1.3902	-1.08566700830107	0.000206391810629487	0.00367286731445776	yes	--	-	-	-	-
Unigene0019739	82	23	2.1418	0.6577	-1.70332219299471	1.13304178353408e-07	5.16810133653283e-06	yes	Lysine histidine transporter 1 [Theobroma cacao]	-	GO:0031224//intrinsic component of membrane;GO:0016020//membrane;GO:0044425//membrane part	-	-
Unigene0019767	8	24	0.3025	0.9933	1.71529436906884	0.00211909505194987	0.0233668694899208	yes	PREDICTED: probable leucine-rich repeat receptor-like serine/threonine-protein kinase At3g14840 [Vitis vinifera]	-	GO:0016020//membrane;GO:0031224//intrinsic component of membrane;GO:0044425//membrane part	GO:0097367//carbohydrate derivative binding;GO:1901363//heterocyclic compound binding;GO:0001883//purine nucleoside binding;GO:0016773//phosphotransferase activity, alcohol group as acceptor;GO:0032550//purine ribonucleoside binding;GO:0036094//small molecule binding;GO:0016772//transferase activity, transferring phosphorus-containing groups;GO:0004672//protein kinase activity;GO:0032549//ribonuc…	GO:0006464//cellular protein modification process;GO:0008152//metabolic process;GO:0006796//phosphate-containing compound metabolic process;GO:0044237//cellular metabolic process;GO:0043412//macromolecule modification;GO:0006793//phosphorus metabolic process;GO:0019538//protein metabolic process;GO:0043170//macromolecule metabolic process;GO:0036211//protein modification process;GO:0044267//cellu…
Unigene0019824	8	211	0.1611	4.6522	4.85188472104307	3.7808582709639e-56	2.35019908661846e-53	yes	Potassium transporter [Medicago truncatula]	-	GO:0044425//membrane part;GO:0016020//membrane;GO:0031224//intrinsic component of membrane	GO:0005215//transporter activity;GO:0022890//inorganic cation transmembrane transporter activity;GO:0022857//transmembrane transporter activity;GO:0015075//ion transmembrane transporter activity;GO:0008324//cation transmembrane transporter activity;GO:0022891//substrate-specific transmembrane transporter activity;GO:0046873//metal ion transmembrane transporter activity;GO:0022892//substrate-speci…	GO:0006810//transport;GO:0006812//cation transport;GO:0051179//localization;GO:0044765//single-organism transport;GO:0055085//transmembrane transport;GO:0006811//ion transport;GO:0030001//metal ion transport;GO:0051234//establishment of localization;GO:0044763//single-organism cellular process;GO:0034220//ion transmembrane transport;GO:0009987//cellular process;GO:0044699//single-organism process…
Unigene0019960	4	21	0.1474	0.8472	2.52296606489727	0.000537698066688552	0.00800341452012714	yes	--	-	-	-	-
Unigene0019987	17	40	0.6959	1.7925	1.36502120640328	0.000876429078129615	0.0119004687982354	yes	--	-	-	-	-
Unigene0019989	32	6	1.7120	0.3514	-2.28449660528013	0.000117812307556567	0.00232184712898027	yes	--	-	-	-	-
Unigene0020043	151	68	5.1408	2.5344	-1.0203486453918	9.27771755492441e-07	3.45021373948626e-05	yes	PREDICTED: auxin-responsive protein IAA4-like [Nelumbo nucifera]	ko04075//Plant hormone signal transduction//Signal transduction//Environmental Information Processing	GO:0043229//intracellular organelle;GO:0005622//intracellular;GO:0044464//cell part;GO:0043226//organelle;GO:0005623//cell;GO:0044424//intracellular part;GO:0043231//intracellular membrane-bounded organelle;GO:0043227//membrane-bounded organelle	GO:0005515//protein binding;GO:0005488//binding	GO:0008152//metabolic process;GO:0009725//response to hormone;GO:0042221//response to chemical;GO:0060255//regulation of macromolecule metabolic process;GO:0034645//cellular macromolecule biosynthetic process;GO:0044260//cellular macromolecule metabolic process;GO:0009755//hormone-mediated signaling pathway;GO:0023052//signaling;GO:0007154//cell communication;GO:0051716//cellular response to stim…
Unigene0020108	31	10	2.0072	0.7088	-1.50173386685415	0.00436289531893977	0.0399601880637301	yes	--	-	-	-	-
Unigene0020117	27	58	0.9203	2.1644	1.2337910128018	0.000192619387204821	0.00348108424651634	yes	--	-	-	-	-
Unigene0020159	71	27	1.8829	0.7839	-1.2642148505889	9.70356100435505e-05	0.00197989680981226	yes	--	-	-	-	-
Unigene0020204	44	16	1.7126	0.6818	-1.32876772598895	0.00157155098000698	0.0186217382886431	yes	--	-	-	-	-
Unigene0020216	0	12	0.001	0.5724	9.16087986183931	0.000489894310789978	0.00742733127232292	yes	--	-	-	-	-
Unigene0020217	1278	6752	18.6699	107.9831	2.53201943435383	0	0	yes	PREDICTED: pectinesterase 2 [Vitis vinifera]	ko00500//Starch and sucrose metabolism//Carbohydrate metabolism//Metabolism;ko00040//Pentose and glucuronate interconversions//Carbohydrate metabolism//Metabolism	GO:0030312//external encapsulating structure;GO:0044464//cell part;GO:0005623//cell;GO:0071944//cell periphery	GO:0003824//catalytic activity;GO:0016787//hydrolase activity;GO:0052689//carboxylic ester hydrolase activity;GO:0016788//hydrolase activity, acting on ester bonds;GO:0030234//enzyme regulator activity;GO:0098772//molecular function regulator	GO:0016052//carbohydrate catabolic process;GO:0043170//macromolecule metabolic process;GO:0048519//negative regulation of biological process;GO:0000272//polysaccharide catabolic process;GO:0045229//external encapsulating structure organization;GO:0009987//cellular process;GO:0071840//cellular component organization or biogenesis;GO:0009892//negative regulation of metabolic process;GO:0005976//pol…
Unigene0020246	20	43	1.9866	4.6758	1.23491180560647	0.0015895234330468	0.0187805820938923	yes	--	-	-	-	-
Unigene0020289	5	42	0.1917	1.7624	3.20061915803273	2.88643890103778e-09	1.71257770001862e-07	yes	PREDICTED: cytokinin hydroxylase-like [Nicotiana tomentosiformis]	-	-	GO:0016491//oxidoreductase activity;GO:0097159//organic cyclic compound binding;GO:0046872//metal ion binding;GO:1901363//heterocyclic compound binding;GO:0046914//transition metal ion binding;GO:0043167//ion binding;GO:0003824//catalytic activity;GO:0005488//binding;GO:0043169//cation binding;GO:0046906//tetrapyrrole binding	GO:0008152//metabolic process;GO:0044710//single-organism metabolic process;GO:0044699//single-organism process
Unigene0020443	22	56	1.9417	5.4106	1.47846827219697	3.891890542952e-05	0.000909321174148287	yes	--	-	-	-	-
Unigene0020473	45	16	2.7408	1.0668	-1.36130732653307	0.00108391910193392	0.0139138305561733	yes	PREDICTED: transcription elongation factor SPT6 [Vitis vinifera]	-	-	GO:0003676//nucleic acid binding;GO:0097159//organic cyclic compound binding;GO:0008135//translation factor activity, RNA binding;GO:0005488//binding;GO:1901363//heterocyclic compound binding;GO:0003723//RNA binding	GO:0051252//regulation of RNA metabolic process;GO:0051171//regulation of nitrogen compound metabolic process;GO:0010556//regulation of macromolecule biosynthetic process;GO:0065007//biological regulation;GO:2001141//regulation of RNA biosynthetic process;GO:0050794//regulation of cellular process;GO:0050789//regulation of biological process;GO:1903506//regulation of nucleic acid-templated transc…
Unigene0020505	86	193	5.9732	14.6749	1.29677473902987	1.25189873821425e-12	1.14400004696508e-10	yes	--	-	-	-	-
Unigene0020544	26	7	3.5320	1.0410	-1.76251527434905	0.00458377454252642	0.0413394212559051	yes	PREDICTED: LOW QUALITY PROTEIN: golgin subfamily B member 1 [Solanum lycopersicum]	-	-	-	-
Unigene0020635	9	25	0.5218	1.5867	1.60446053194504	0.0029584664862677	0.0302512818329951	yes	--	-	-	-	-
Unigene0020650	40	12	1.5724	0.5164	-1.6064073631169	0.000416455730866833	0.00650011400311801	yes	--	-	-	-	-
Unigene0020661	22	5	1.2243	0.3046	-2.00696926949196	0.00250938463256437	0.0265505559005692	yes	--	-	-	-	-
Unigene0020665	137	45	2.4798	0.8917	-1.47559344723678	3.49062799517732e-10	2.35459926014119e-08	yes	PREDICTED: auxin transporter-like protein 2 [Sesamum indicum]	ko04075//Plant hormone signal transduction//Signal transduction//Environmental Information Processing	GO:0044425//membrane part;GO:0016020//membrane;GO:0031224//intrinsic component of membrane	GO:0005215//transporter activity;GO:0015291//secondary active transmembrane transporter activity;GO:0022857//transmembrane transporter activity;GO:0022804//active transmembrane transporter activity	GO:0044700//single organism signaling;GO:0007275//multicellular organism development;GO:0050789//regulation of biological process;GO:0007165//signal transduction;GO:0009725//response to hormone;GO:0071310//cellular response to organic substance;GO:0051179//localization;GO:0044765//single-organism transport;GO:0044763//single-organism cellular process;GO:0046942//carboxylic acid transport;GO:00447…
Unigene0020740	9	0	1.0659	0.001	-10.057856379165	0.00391328458973816	0.0371706410089237	yes	--	-	-	-	-
Unigene0020747	15	1	1.1235	0.0820	-3.77623240456182	0.000980412522662305	0.0127985978735931	yes	PREDICTED: uncharacterized protein LOC104881607 [Vitis vinifera]	-	-	-	-
Unigene0020748	16	1	0.6483	0.0444	-3.86802999123056	0.000521182830831206	0.00780759192113622	yes	--	-	-	-	-
Unigene0020757	15	1	1.6112	0.1176	-3.77617562317042	0.000980412522662305	0.0127985978735931	yes	--	-	-	-	-
Unigene0020810	33	11	0.9770	0.3565	-1.4544564855245	0.00369431715928107	0.0358487577964871	yes	--	-	-	-	-
Unigene0020842	28	62	1.1883	2.8805	1.27742015074082	7.93859812697178e-05	0.00166620172230725	yes	--	-	-	-	-
Unigene0020857	53	107	1.4717	3.2527	1.14415415330128	1.88808058509948e-06	6.49295670107739e-05	yes	PREDICTED: non-lysosomal glucosylceramidase [Malus domestica]	ko00600//Sphingolipid metabolism//Lipid metabolism//Metabolism;ko00511//Other glycan degradation//Glycan biosynthesis and metabolism//Metabolism	-	-	-
Unigene0020883	26	48	1.6083	3.2505	1.01512511321839	0.0053121308141294	0.0465457939783199	yes	--	-	-	-	-
Unigene0020908	194	390	7.2948	16.0542	1.13801044590332	9.3568102720818e-20	1.5980714489615e-17	yes	--	-	-	-	-
Unigene0020933	14	147	0.3505	4.0287	3.52282802882932	7.8688268909915e-32	2.51135371903656e-29	yes	PREDICTED: protein SENSITIVE TO PROTON RHIZOTOXICITY 1-like [Nelumbo nucifera]	-	-	-	GO:0044699//single-organism process
Unigene0021025	16	2	1.4303	0.1957	-2.86960211747814	0.00235920286840017	0.0253606006311957	yes	--	-	-	-	-
Unigene0021059	24	55	1.0868	2.7265	1.32696368478466	0.000188487593529871	0.00342144983868246	yes	--	-	-	-	-
Unigene0021072	32	5	0.9325	0.1595	-2.54754730137773	1.31274474092555e-05	0.000356860962931086	yes	PREDICTED: probable choline kinase 1 [Sesamum indicum]	ko00564//Glycerophospholipid metabolism//Lipid metabolism//Metabolism	-	GO:0003824//catalytic activity;GO:0016772//transferase activity, transferring phosphorus-containing groups;GO:0016740//transferase activity;GO:0016301//kinase activity	GO:0006793//phosphorus metabolic process;GO:0006650//glycerophospholipid metabolic process;GO:0006644//phospholipid metabolic process;GO:0008152//metabolic process;GO:0009987//cellular process;GO:0019637//organophosphate metabolic process;GO:0006796//phosphate-containing compound metabolic process;GO:0044237//cellular metabolic process;GO:0044699//single-organism process;GO:0046486//glycerolipid …
Unigene0021105	28	6	1.9302	0.4528	-2.09180447854201	0.000327557950459826	0.005333234708884	yes	PREDICTED: dof zinc finger protein DOF1.2-like [Gossypium raimondii]	-	-	-	-
Unigene0021134	112	48	1.6933	0.7945	-1.09171847180165	7.84513954638174e-06	0.000228361268647141	yes	PREDICTED: U-box domain-containing protein 30 [Vitis vinifera]	-	-	GO:0019787//ubiquitin-like protein transferase activity;GO:0016740//transferase activity;GO:0003824//catalytic activity	GO:0044238//primary metabolic process;GO:0044237//cellular metabolic process;GO:0032446//protein modification by small protein conjugation;GO:0019538//protein metabolic process;GO:0043170//macromolecule metabolic process;GO:0070647//protein modification by small protein conjugation or removal;GO:0044267//cellular protein metabolic process;GO:0043412//macromolecule modification;GO:0006464//cellula…
Unigene0021158	234	436	2.6447	5.3946	1.02841191005543	9.33003936369744e-19	1.50004584753244e-16	yes	--	-	-	-	-
Unigene0021159	8	36	0.2420	1.1923	2.30066833189331	5.41748773728696e-06	0.000165443050248435	yes	--	-	-	-	-
Unigene0021164	166	369	2.6408	6.4264	1.28303573795422	1.69127024611476e-22	3.34858980802974e-20	yes	PREDICTED: pyridoxine/pyridoxamine 5'-phosphate oxidase 2 isoform X2 [Populus euphratica]	-	-	GO:0003824//catalytic activity;GO:0016491//oxidoreductase activity;GO:1901363//heterocyclic compound binding;GO:0097367//carbohydrate derivative binding;GO:0032553//ribonucleotide binding;GO:0016641//oxidoreductase activity, acting on the CH-NH2 group of donors, oxygen as acceptor;GO:0005488//binding;GO:0036094//small molecule binding;GO:1901265//nucleoside phosphate binding;GO:0000166//nucleotid…	GO:0051188//cofactor biosynthetic process;GO:0046184//aldehyde biosynthetic process;GO:0044711//single-organism biosynthetic process;GO:0008614//pyridoxine metabolic process;GO:0006732//coenzyme metabolic process;GO:0044710//single-organism metabolic process;GO:0006807//nitrogen compound metabolic process;GO:1901564//organonitrogen compound metabolic process;GO:0006725//cellular aromatic compound…
Unigene0021166	8	23	0.4562	1.4358	1.65411645094752	0.00335045128586918	0.0333380036928794	yes	--	-	-	-	-
Unigene0021190	37	10	2.4472	0.7241	-1.75687115607708	0.000351376598475864	0.00565779825341046	yes	--	-	-	-	-
Unigene0021197	17	280	0.4877	8.7937	4.17240443788255	3.83671453132404e-67	3.22996984906331e-64	yes	PREDICTED: probable sulfate transporter 3.5 isoform X2 [Nicotiana tomentosiformis]	-	GO:0016020//membrane;GO:0044425//membrane part;GO:0031224//intrinsic component of membrane	GO:0022804//active transmembrane transporter activity;GO:0022891//substrate-specific transmembrane transporter activity;GO:0008509//anion transmembrane transporter activity;GO:0022892//substrate-specific transporter activity;GO:0015075//ion transmembrane transporter activity;GO:0022857//transmembrane transporter activity;GO:0015291//secondary active transmembrane transporter activity;GO:0015103//…	GO:1902578//single-organism localization;GO:0006810//transport;GO:0009987//cellular process;GO:0072348//sulfur compound transport;GO:0044699//single-organism process;GO:0051234//establishment of localization;GO:0015698//inorganic anion transport;GO:0008272//sulfate transport;GO:0044763//single-organism cellular process;GO:0006811//ion transport;GO:0044765//single-organism transport;GO:0006820//an…
Unigene0021330	50	7	3.6560	0.5603	-2.70599467271524	4.87585300112187e-08	2.36957590667248e-06	yes	PREDICTED: classical arabinogalactan protein 1-like [Populus euphratica]	-	-	-	-
Unigene0021378	20	2	1.5102	0.1653	-3.19158099258982	0.000222778199751991	0.00391253623753171	yes	--	-	-	-	-
Unigene0021384	21	41	0.7597	1.6238	1.09587222342236	0.00522182598841503	0.0460071485271843	yes	PREDICTED: heat shock factor protein HSF24 [Vitis vinifera]	-	-	GO:1901363//heterocyclic compound binding;GO:0003677//DNA binding;GO:0005488//binding;GO:0003676//nucleic acid binding;GO:0097159//organic cyclic compound binding	GO:0008152//metabolic process;GO:0042221//response to chemical;GO:0006950//response to stress;GO:0060255//regulation of macromolecule metabolic process;GO:2000112//regulation of cellular macromolecule biosynthetic process;GO:0006355//regulation of transcription, DNA-templated;GO:0019222//regulation of metabolic process;GO:0033554//cellular response to stress;GO:0065007//biological regulation;GO:0…
Unigene0021385	16	2	1.2561	0.1719	-2.8693098739834	0.00235920286840017	0.0253606006311957	yes	--	-	-	-	-
Unigene0021387	33	10	1.3920	0.4618	-1.59181913296198	0.00193495785709001	0.0218756428305631	yes	--	-	-	-	-
Unigene0021403	35	11	2.6429	0.9093	-1.53929358048034	0.00166130683390851	0.0194951466857822	yes	--	-	-	-	-
Unigene0021404	0	27	0.001	1.9228	10.9089929932505	7.59253870659612e-09	4.23897581386126e-07	yes	--	-	-	-	-
Unigene0021444	87	36	4.6816	2.1207	-1.14246112685775	3.99862761656538e-05	0.000930599195151729	yes	BnaA08g13400D [Brassica napus]	ko00190//Oxidative phosphorylation//Energy metabolism//Metabolism	GO:0016469//proton-transporting two-sector ATPase complex;GO:0043227//membrane-bounded organelle;GO:0044464//cell part;GO:0043226//organelle;GO:0044425//membrane part;GO:0016020//membrane;GO:0005622//intracellular;GO:0033177//proton-transporting two-sector ATPase complex, proton-transporting domain;GO:0043229//intracellular organelle;GO:0045263//proton-transporting ATP synthase complex, coupling …	GO:0015077//monovalent inorganic cation transmembrane transporter activity;GO:0005215//transporter activity;GO:0008324//cation transmembrane transporter activity;GO:0022891//substrate-specific transmembrane transporter activity;GO:0022890//inorganic cation transmembrane transporter activity;GO:0022892//substrate-specific transporter activity;GO:0022857//transmembrane transporter activity;GO:00150…	GO:0071704//organic substance metabolic process;GO:0009152//purine ribonucleotide biosynthetic process;GO:0009205//purine ribonucleoside triphosphate metabolic process;GO:0051234//establishment of localization;GO:0022607//cellular component assembly;GO:0009206//purine ribonucleoside triphosphate biosynthetic process;GO:0016043//cellular component organization;GO:0090407//organophosphate biosynthe…
Unigene0021449	7	25	0.4778	1.8681	1.9670929261421	0.00133039761496539	0.0164097743323198	yes	PREDICTED: sialidase-like [Pyrus x bretschneideri]	-	-	-	-
Unigene0021450	27	282	0.6699	7.6593	3.51519489015931	6.14590828000907e-59	4.1588349978826e-56	yes	--	-	-	-	-
Unigene0021460	6	36	0.3306	2.1713	2.71540044149401	4.54579647734759e-07	1.83263781090989e-05	yes	Uncharacterized protein TCM_011612 [Theobroma cacao]	-	-	-	-
Unigene0021463	3	15	0.2574	1.4089	2.4524852579274	0.00444281126432207	0.040421940173936	yes	--	-	-	-	-
Unigene0021494	132	54	7.9523	3.5614	-1.15892770185805	2.98791944216491e-07	1.24544403539377e-05	yes	--	-	-	-	-
Unigene0021518	31	64	1.6649	3.7629	1.17640942359342	0.000137098782939505	0.00262595010332499	yes	--	-	-	-	-
Unigene0021558	16	35	1.6859	4.0374	1.25990756233776	0.00465244575284565	0.0418028688161717	yes	D-arabinono-1,4-lactone oxidase family protein [Theobroma cacao]	-	-	GO:0016491//oxidoreductase activity;GO:0036094//small molecule binding;GO:0016614//oxidoreductase activity, acting on CH-OH group of donors;GO:0016616//oxidoreductase activity, acting on the CH-OH group of donors, NAD or NADP as acceptor;GO:0097159//organic cyclic compound binding;GO:0005488//binding;GO:1901265//nucleoside phosphate binding;GO:0000166//nucleotide binding;GO:1901363//heterocyclic …	GO:0008152//metabolic process;GO:0044710//single-organism metabolic process;GO:0044699//single-organism process
Unigene0021563	57	133	1.5517	3.9636	1.35296171635254	1.36667959592862e-09	8.53005929237037e-08	yes	--	-	-	-	-
Unigene0021565	41	16	3.5286	1.5075	-1.22693789420828	0.00461741501925841	0.0415691768439737	yes	--	-	-	-	-
Unigene0021574	88	249	5.6847	17.6089	1.63114866856045	5.25920853075296e-22	1.01680567680648e-19	yes	--	-	-	-	-
Unigene0021581	7	29	0.3255	1.4762	2.18115874678448	7.05847353691136e-05	0.00151174630743673	yes	--	-	-	-	-
Unigene0021612	21	76	1.3227	5.2402	1.98613599262066	1.95347981277788e-09	1.18867412556978e-07	yes	--	-	-	-	-
Unigene0021617	28	8	2.3802	0.7445	-1.67673904939697	0.0039646852483498	0.0375097443413825	yes	PREDICTED: G-type lectin S-receptor-like serine/threonine-protein kinase SD2-5 isoform X1 [Vitis vinifera]	-	-	GO:0016740//transferase activity;GO:0016772//transferase activity, transferring phosphorus-containing groups;GO:0003824//catalytic activity	-
Unigene0021641	71	24	1.9835	0.7340	-1.43419642930207	1.80955552065782e-05	0.000469200906126844	yes	Chaperone DnaJ-domain superfamily protein [Theobroma cacao]	-	GO:0044464//cell part;GO:0043226//organelle;GO:0005623//cell;GO:0005622//intracellular;GO:0005737//cytoplasm;GO:0043231//intracellular membrane-bounded organelle;GO:0009536//plastid;GO:0044444//cytoplasmic part;GO:0043229//intracellular organelle;GO:0044424//intracellular part;GO:0043227//membrane-bounded organelle	-	-
Unigene0021649	52	13	2.0705	0.5667	-1.86932209514772	7.29943808676023e-06	0.000215408976672387	yes	--	-	-	-	-
Unigene0021676	14	2	0.8527	0.1334	-2.67627959009789	0.00419502036548046	0.0389437177559876	yes	FACT complex subunit SSRP1 [Glycine soja]	-	GO:0000228//nuclear chromosome;GO:0044422//organelle part;GO:0044464//cell part;GO:0005654//nucleoplasm;GO:0043229//intracellular organelle;GO:0031974//membrane-enclosed lumen;GO:0044428//nuclear part;GO:0005623//cell;GO:0005634//nucleus;GO:0043228//non-membrane-bounded organelle;GO:0043227//membrane-bounded organelle;GO:0000790//nuclear chromatin;GO:0043234//protein complex;GO:0044424//intracell…	GO:0097159//organic cyclic compound binding;GO:0016628//oxidoreductase activity, acting on the CH-CH group of donors, NAD or NADP as acceptor;GO:0005488//binding;GO:1901363//heterocyclic compound binding;GO:0003824//catalytic activity;GO:0003676//nucleic acid binding;GO:0016627//oxidoreductase activity, acting on the CH-CH group of donors;GO:0001071//nucleic acid binding transcription factor acti…	GO:0035194//posttranscriptional gene silencing by RNA;GO:0016441//posttranscriptional gene silencing;GO:0006355//regulation of transcription, DNA-templated;GO:0044707//single-multicellular organism process;GO:0009653//anatomical structure morphogenesis;GO:0043412//macromolecule modification;GO:0048523//negative regulation of cellular process;GO:0043933//macromolecular complex subunit organization…
Unigene0021684	411	842	7.0178	15.7393	1.16528064077161	3.26211651151872e-41	1.38953166910572e-38	yes	PREDICTED: bifunctional riboflavin biosynthesis protein RIBA 1, chloroplastic-like [Vitis vinifera]	ko00740//Riboflavin metabolism//Metabolism of cofactors and vitamins//Metabolism	GO:0043229//intracellular organelle;GO:0009532//plastid stroma;GO:0005622//intracellular;GO:0005623//cell;GO:0005737//cytoplasm;GO:0044422//organelle part;GO:0044435//plastid part;GO:0044464//cell part;GO:0044446//intracellular organelle part;GO:0043231//intracellular membrane-bounded organelle;GO:0044444//cytoplasmic part;GO:0044424//intracellular part;GO:0043226//organelle;GO:0043227//membrane-…	GO:0097367//carbohydrate derivative binding;GO:0003824//catalytic activity;GO:0016814//hydrolase activity, acting on carbon-nitrogen (but not peptide) bonds, in cyclic amidines;GO:0019238//cyclohydrolase activity;GO:0032549//ribonucleoside binding;GO:0016830//carbon-carbon lyase activity;GO:0016829//lyase activity;GO:0097159//organic cyclic compound binding;GO:0043169//cation binding;GO:0003933//…	GO:0006771//riboflavin metabolic process;GO:0044237//cellular metabolic process;GO:0006807//nitrogen compound metabolic process;GO:0034641//cellular nitrogen compound metabolic process;GO:1901564//organonitrogen compound metabolic process;GO:0044699//single-organism process;GO:0048589//developmental growth;GO:0046483//heterocycle metabolic process;GO:0006766//vitamin metabolic process;GO:0048869/…
Unigene0021741	22	4	2.3182	0.4614	-2.32891512941151	0.000916868560126221	0.012270361619033	yes	--	-	-	-	-
Unigene0021764	55	18	2.4041	0.8613	-1.48090917069498	7.77626539479755e-05	0.00163888663700015	yes	--	-	-	-	-
Unigene0021848	29	75	1.4326	4.0559	1.50138623533561	6.92298189673638e-07	2.65723369641853e-05	yes	--	-	-	-	-
Unigene0021898	20	126	0.6430	4.4346	2.78591333693562	5.4583046007508e-22	1.05339367273262e-19	yes	--	-	-	-	-
Unigene0021948	52	22	3.7823	1.7518	-1.11042572348226	0.00215752362687513	0.0237269899291279	yes	DnaJ subfamily B member 12 [Gossypium arboreum]	-	-	GO:0097159//organic cyclic compound binding;GO:0003676//nucleic acid binding;GO:0005488//binding;GO:1901363//heterocyclic compound binding	-
Unigene0021970	13	45	0.6503	2.4643	1.92200056925503	5.28270742697037e-06	0.000161928310568224	yes	PREDICTED: protein argonaute 4B-like [Citrus sinensis]	-	-	-	-
Unigene0021988	213	610	3.5905	11.2569	1.64855291553002	3.74767117634667e-51	2.09783252089152e-48	yes	PREDICTED: pectinesterase-like [Nelumbo nucifera]	ko00500//Starch and sucrose metabolism//Carbohydrate metabolism//Metabolism;ko00040//Pentose and glucuronate interconversions//Carbohydrate metabolism//Metabolism	GO:0044464//cell part;GO:0005623//cell;GO:0030312//external encapsulating structure;GO:0071944//cell periphery	GO:0098772//molecular function regulator;GO:0052689//carboxylic ester hydrolase activity;GO:0016788//hydrolase activity, acting on ester bonds;GO:0003824//catalytic activity;GO:0016787//hydrolase activity;GO:0030234//enzyme regulator activity	GO:0043170//macromolecule metabolic process;GO:0005976//polysaccharide metabolic process;GO:0071704//organic substance metabolic process;GO:0045229//external encapsulating structure organization;GO:0016043//cellular component organization;GO:0005975//carbohydrate metabolic process;GO:0009056//catabolic process;GO:0009987//cellular process;GO:0008152//metabolic process;GO:0071554//cell wall organi…
Unigene0022034	15	46	0.9667	3.2455	1.74730060940964	1.79335912794791e-05	0.000465546288696448	yes	--	-	-	-	-
Unigene0022074	42	89	1.4423	3.3459	1.21402304976463	7.46272282611473e-06	0.000219500542964754	yes	--	-	-	-	-
Unigene0022084	55	16	1.7030	0.5424	-1.65064935142956	1.98265078227329e-05	0.000508641255875752	yes	--	-	-	-	-
Unigene0022085	44	121	1.2157	3.6600	1.59005639169349	3.55305955325801e-11	2.75075246340429e-09	yes	PREDICTED: G-type lectin S-receptor-like serine/threonine-protein kinase At1g11410 [Prunus mume]	-	-	GO:0032550//purine ribonucleoside binding;GO:1901363//heterocyclic compound binding;GO:0032549//ribonucleoside binding;GO:0004672//protein kinase activity;GO:0016301//kinase activity;GO:0001883//purine nucleoside binding;GO:0016773//phosphotransferase activity, alcohol group as acceptor;GO:0016772//transferase activity, transferring phosphorus-containing groups;GO:0097159//organic cyclic compound…	GO:0044260//cellular macromolecule metabolic process;GO:0071704//organic substance metabolic process;GO:0009987//cellular process;GO:0044237//cellular metabolic process;GO:0006464//cellular protein modification process;GO:0008037//cell recognition;GO:0044238//primary metabolic process;GO:0044763//single-organism cellular process;GO:0036211//protein modification process;GO:0008152//metabolic proce…
Unigene0022188	45	19	2.9978	1.3856	-1.11339330106614	0.00522182598841503	0.0460071485271843	yes	--	-	-	-	-
Unigene0022197	70	27	2.6647	1.1252	-1.2437916613825	0.000137098782939505	0.00262595010332499	yes	--	-	-	-	-
Unigene0022205	42	177	1.1127	5.1337	2.20593431737728	2.84102151964907e-23	5.83014696343185e-21	yes	PREDICTED: receptor-like protein kinase FERONIA [Vitis vinifera]	-	-	GO:0016740//transferase activity;GO:0016301//kinase activity;GO:0004672//protein kinase activity;GO:0003824//catalytic activity;GO:0016773//phosphotransferase activity, alcohol group as acceptor;GO:0016772//transferase activity, transferring phosphorus-containing groups	GO:0008152//metabolic process;GO:0044237//cellular metabolic process;GO:0009987//cellular process
Unigene0022219	39	10	1.5529	0.4359	-1.83289582063145	0.000144544403364387	0.00274446979756825	yes	--	-	-	-	-
Unigene0022260	48	8	4.1830	0.7632	-2.45440492152589	4.48459276413893e-07	1.81321044882936e-05	yes	PREDICTED: cytochrome b-c1 complex subunit 7-2-like [Citrus sinensis]	ko00190//Oxidative phosphorylation//Energy metabolism//Metabolism	GO:0044464//cell part;GO:0031966//mitochondrial membrane;GO:0005622//intracellular;GO:0043231//intracellular membrane-bounded organelle;GO:0044446//intracellular organelle part;GO:0044455//mitochondrial membrane part;GO:0005737//cytoplasm;GO:0044429//mitochondrial part;GO:0031967//organelle envelope;GO:0019866//organelle inner membrane;GO:0031975//envelope;GO:0043229//intracellular organelle;GO:0…	GO:0022890//inorganic cation transmembrane transporter activity;GO:0015077//monovalent inorganic cation transmembrane transporter activity;GO:0022857//transmembrane transporter activity;GO:0015078//hydrogen ion transmembrane transporter activity;GO:0005215//transporter activity;GO:0022892//substrate-specific transporter activity;GO:0015075//ion transmembrane transporter activity;GO:0008324//catio…	GO:0044763//single-organism cellular process;GO:0015980//energy derivation by oxidation of organic compounds;GO:0035966//response to topologically incorrect protein;GO:0065003//macromolecular complex assembly;GO:0044257//cellular protein catabolic process;GO:0044249//cellular biosynthetic process;GO:0044260//cellular macromolecule metabolic process;GO:0051603//proteolysis involved in cellular pro…
Unigene0022276	26	48	1.1223	2.2683	1.01515308861488	0.0053121308141294	0.0465457939783199	yes	BnaCnng44930D [Brassica napus]	-	-	GO:0016787//hydrolase activity;GO:0003824//catalytic activity	-
Unigene0022282	28	106	1.8344	7.6025	2.05116565122473	2.03036046148199e-13	2.02498152145344e-11	yes	PREDICTED: uncharacterized protein LOC102660937 [Glycine max]	-	-	-	-
Unigene0022299	36	11	1.6545	0.5534	-1.58000074258995	0.00110289357154647	0.014113341603287	yes	--	-	-	-	-
Unigene0022308	36	13	2.5981	1.0271	-1.33888030925172	0.00384376961415621	0.0369711271649251	yes	PREDICTED: profilin-4 [Jatropha curcas]	-	GO:0043232//intracellular non-membrane-bounded organelle;GO:0044464//cell part;GO:0043226//organelle;GO:0005623//cell;GO:0005622//intracellular;GO:0043229//intracellular organelle;GO:0044424//intracellular part;GO:0043228//non-membrane-bounded organelle	GO:0008092//cytoskeletal protein binding;GO:0005488//binding;GO:0005515//protein binding	-
Unigene0022326	4	17	0.3587	1.6691	2.21822074238844	0.00436394137296675	0.0399601880637301	yes	PREDICTED: calcium-binding protein KIC-like [Pyrus x bretschneideri]	-	-	GO:0043169//cation binding;GO:0046872//metal ion binding;GO:0043167//ion binding;GO:0005488//binding	GO:0044699//single-organism process;GO:0008152//metabolic process;GO:0072593//reactive oxygen species metabolic process;GO:0009987//cellular process;GO:0044763//single-organism cellular process;GO:0044767//single-organism developmental process;GO:0009653//anatomical structure morphogenesis;GO:0071840//cellular component organization or biogenesis;GO:0048468//cell development;GO:0000904//cell morp…
Unigene0022391	13	36	0.6180	1.8734	1.59998022702976	0.000477073361493828	0.00729397619297499	yes	C-repeat binding factor, partial [Actinidia chinensis]	-	-	-	GO:1901576//organic substance biosynthetic process;GO:0010467//gene expression;GO:0043170//macromolecule metabolic process;GO:0034645//cellular macromolecule biosynthetic process;GO:0044260//cellular macromolecule metabolic process;GO:0044237//cellular metabolic process;GO:0008152//metabolic process;GO:0009987//cellular process;GO:0044249//cellular biosynthetic process;GO:0009058//biosynthetic pr…
Unigene0022564	116	46	4.8633	2.1113	-1.20380399967513	8.30031289335482e-07	3.12587620044355e-05	yes	potassium transporter 12 family protein [Populus trichocarpa]	-	GO:0043227//membrane-bounded organelle;GO:0005623//cell;GO:0044444//cytoplasmic part;GO:0009536//plastid;GO:0044464//cell part;GO:0043226//organelle;GO:0044425//membrane part;GO:0016020//membrane;GO:0043229//intracellular organelle;GO:0005737//cytoplasm;GO:0043231//intracellular membrane-bounded organelle;GO:0031224//intrinsic component of membrane;GO:0005622//intracellular;GO:0044424//intracellu…	GO:0005215//transporter activity;GO:0008324//cation transmembrane transporter activity;GO:0022891//substrate-specific transmembrane transporter activity;GO:0022857//transmembrane transporter activity;GO:0046873//metal ion transmembrane transporter activity;GO:0022892//substrate-specific transporter activity;GO:0015075//ion transmembrane transporter activity;GO:0022890//inorganic cation transmembr…	GO:0009987//cellular process;GO:0044699//single-organism process;GO:0030001//metal ion transport;GO:0044765//single-organism transport;GO:0034220//ion transmembrane transport;GO:0055085//transmembrane transport;GO:0044763//single-organism cellular process;GO:0006812//cation transport;GO:1902578//single-organism localization;GO:0051234//establishment of localization;GO:0006811//ion transport;GO:00…
Unigene0022658	2	17	0.1721	1.6017	3.21828495234546	0.000404901815219684	0.00635503265942862	yes	--	-	-	-	-
Unigene0022661	15	34	1.2299	3.0518	1.31111939959868	0.00384376961415621	0.0369711271649251	yes	--	-	-	-	-
Unigene0022664	29	64	1.0492	2.5348	1.27258220792887	6.71778453230411e-05	0.0014495230091944	yes	Electron transfer flavoprotein-ubiquinone oxidoreductase [Morus notabilis]	-	-	-	-
Unigene0022670	31	8	1.4889	0.4206	-1.8237261052865	0.00107662486338807	0.0138601998129958	yes	--	-	-	-	-
Unigene0022700	29	69	1.0173	2.6498	1.38113828272512	7.25773521358352e-06	0.000214296608145677	yes	ribosomal protein L2 (chloroplast) [Actinidia deliciosa]	-	GO:0044464//cell part;GO:0005737//cytoplasm;GO:0043229//intracellular organelle;GO:0032991//macromolecular complex;GO:0043226//organelle;GO:0005622//intracellular;GO:0005623//cell;GO:0030529//intracellular ribonucleoprotein complex;GO:1990904//ribonucleoprotein complex;GO:0044444//cytoplasmic part;GO:0044424//intracellular part	-	-
Unigene0022712	48	9	1.5082	0.3096	-2.28435037818932	1.2857599431473e-06	4.60530352031948e-05	yes	PREDICTED: bidirectional sugar transporter SWEET14 [Vitis vinifera]	-	GO:0044425//membrane part;GO:0031224//intrinsic component of membrane;GO:0016021//integral component of membrane;GO:0016020//membrane	-	GO:0051179//localization;GO:0051234//establishment of localization;GO:0008643//carbohydrate transport;GO:0006810//transport;GO:0044699//single-organism process;GO:0044765//single-organism transport;GO:0071702//organic substance transport;GO:1902578//single-organism localization
Unigene0022753	50	18	2.5708	1.0132	-1.34329839532412	0.000532691007646289	0.00795102495791019	yes	--	-	-	-	-
Unigene0022776	186	69	2.9624	1.2031	-1.30000989231752	2.4955041174653e-11	1.96907245920974e-09	yes	Amidase family protein [Theobroma cacao]	ko00330//Arginine and proline metabolism//Amino acid metabolism//Metabolism;ko00380//Tryptophan metabolism//Amino acid metabolism//Metabolism;ko00360//Phenylalanine metabolism//Amino acid metabolism//Metabolism	-	GO:0016874//ligase activity;GO:0003824//catalytic activity;GO:0016879//ligase activity, forming carbon-nitrogen bonds	-
Unigene0022802	8	29	0.2891	1.1471	1.98835065180753	0.000193560013438515	0.00348864841483349	yes	--	-	-	-	-
Unigene0022822	68	13	1.1800	0.2470	-2.25620391266453	3.35280429611407e-09	1.96528741295687e-07	yes	--	-	-	-	-
Unigene0022839	41	11	2.6120	0.7672	-1.76748027141566	0.000130031163103988	0.00250960355060293	yes	--	-	-	-	-
Unigene0022886	57	25	2.0676	0.9927	-1.05852740991241	0.00172493836900525	0.020094084839896	yes	--	-	-	-	-
Unigene0022926	21	54	1.3471	3.7923	1.49321614585373	4.51208253236363e-05	0.00103057854311085	yes	PREDICTED: cannabidiolic acid synthase-like [Sesamum indicum]	-	-	GO:1901363//heterocyclic compound binding;GO:0005488//binding;GO:0097159//organic cyclic compound binding;GO:0016614//oxidoreductase activity, acting on CH-OH group of donors;GO:0000166//nucleotide binding;GO:1901265//nucleoside phosphate binding;GO:0016627//oxidoreductase activity, acting on the CH-CH group of donors;GO:0016616//oxidoreductase activity, acting on the CH-OH group of donors, NAD o…	GO:0014070//response to organic cyclic compound;GO:0009987//cellular process;GO:1902578//single-organism localization;GO:0046942//carboxylic acid transport;GO:0044763//single-organism cellular process;GO:0044699//single-organism process;GO:0006820//anion transport;GO:0071702//organic substance transport;GO:0015849//organic acid transport;GO:0006811//ion transport;GO:0044710//single-organism metab…
Unigene0022927	186	696	23.2187	95.1146	2.03437961148874	3.10755258484002e-77	3.10511301084819e-74	yes	PREDICTED: cannabidiolic acid synthase-like [Cucumis sativus]	-	-	GO:0003824//catalytic activity;GO:0016491//oxidoreductase activity;GO:0005488//binding;GO:0097159//organic cyclic compound binding;GO:0016614//oxidoreductase activity, acting on CH-OH group of donors;GO:0036094//small molecule binding;GO:0016616//oxidoreductase activity, acting on the CH-OH group of donors, NAD or NADP as acceptor;GO:0046993//oxidoreductase activity, acting on X-H and Y-H to form…	GO:0044710//single-organism metabolic process;GO:0044699//single-organism process;GO:0008152//metabolic process
Unigene0022928	1	12	0.1243	1.6326	3.71527316091835	0.00342749761354808	0.0337279645513214	yes	PREDICTED: cannabidiolic acid synthase-like [Sesamum indicum]	-	-	GO:0036094//small molecule binding;GO:0016616//oxidoreductase activity, acting on the CH-OH group of donors, NAD or NADP as acceptor;GO:1901265//nucleoside phosphate binding;GO:0003824//catalytic activity;GO:0097159//organic cyclic compound binding;GO:0000166//nucleotide binding;GO:0016614//oxidoreductase activity, acting on CH-OH group of donors;GO:0005488//binding;GO:0016491//oxidoreductase act…	GO:0044699//single-organism process;GO:0008152//metabolic process;GO:0044710//single-organism metabolic process
Unigene0022930	542	2155	25.0338	108.9649	2.12191427958227	5.31020815759958e-230	2.10276376065895e-226	yes	PREDICTED: cannabidiolic acid synthase-like 1 [Nicotiana sylvestris]	-	-	GO:0097159//organic cyclic compound binding;GO:0005488//binding;GO:1901363//heterocyclic compound binding;GO:0016616//oxidoreductase activity, acting on the CH-OH group of donors, NAD or NADP as acceptor;GO:0016614//oxidoreductase activity, acting on CH-OH group of donors;GO:0016491//oxidoreductase activity;GO:0036094//small molecule binding;GO:0003824//catalytic activity;GO:1901265//nucleoside p…	GO:0044699//single-organism process;GO:0044710//single-organism metabolic process;GO:0008152//metabolic process
Unigene0022931	506	2009	15.5461	67.5716	2.11986431501331	3.63501902825407e-216	1.29547231474937e-212	yes	PREDICTED: cannabidiolic acid synthase-like [Sesamum indicum]	-	-	GO:0016491//oxidoreductase activity;GO:0003824//catalytic activity;GO:1901363//heterocyclic compound binding;GO:0046992//oxidoreductase activity, acting on X-H and Y-H to form an X-Y bond;GO:0046993//oxidoreductase activity, acting on X-H and Y-H to form an X-Y bond, with oxygen as acceptor;GO:0005488//binding;GO:0000166//nucleotide binding;GO:0016616//oxidoreductase activity, acting on the CH-OH…	GO:0008152//metabolic process;GO:0044699//single-organism process;GO:0044710//single-organism metabolic process
Unigene0022932	233	1121	9.6807	50.9883	2.39698296193746	3.30322934228231e-148	6.92486408547952e-145	yes	PREDICTED: cannabidiolic acid synthase-like [Sesamum indicum]	-	-	GO:1901265//nucleoside phosphate binding;GO:0016616//oxidoreductase activity, acting on the CH-OH group of donors, NAD or NADP as acceptor;GO:0036094//small molecule binding;GO:0003824//catalytic activity;GO:0097159//organic cyclic compound binding;GO:0046993//oxidoreductase activity, acting on X-H and Y-H to form an X-Y bond, with oxygen as acceptor;GO:1901363//heterocyclic compound binding;GO:0…	GO:0008152//metabolic process;GO:0044710//single-organism metabolic process;GO:0044699//single-organism process
Unigene0022965	54	24	1.9769	0.9618	-1.03943106394273	0.0028512543876832	0.0293219430478894	yes	PREDICTED: histone H3.3-like [Camelina sativa]	-	GO:0044424//intracellular part;GO:0044422//organelle part;GO:0005622//intracellular;GO:0044464//cell part;GO:0043231//intracellular membrane-bounded organelle;GO:0032991//macromolecular complex;GO:0005623//cell;GO:0043227//membrane-bounded organelle;GO:0043229//intracellular organelle;GO:0005694//chromosome;GO:0044427//chromosomal part;GO:0043232//intracellular non-membrane-bounded organelle;GO:0…	GO:1901363//heterocyclic compound binding;GO:0097159//organic cyclic compound binding;GO:0003676//nucleic acid binding;GO:0046983//protein dimerization activity;GO:0005515//protein binding;GO:0005488//binding	GO:0071824//protein-DNA complex subunit organization;GO:0006325//chromatin organization;GO:0006810//transport;GO:0071822//protein complex subunit organization;GO:0051234//establishment of localization;GO:0044710//single-organism metabolic process;GO:0044699//single-organism process;GO:0051641//cellular localization;GO:0051649//establishment of localization in cell;GO:0034728//nucleosome organizat…
Unigene0022974	55	24	2.9199	1.3949	-1.06575726154668	0.00207182193196474	0.0230069499042317	yes	Formin-like protein 18 [Theobroma cacao]	-	-	-	-
Unigene0022976	105	228	1.1833	2.8130	1.24929366862577	5.42826113331837e-14	5.68988203264575e-12	yes	Cysteine-rich RLK (RECEPTOR-like protein kinase) 8 [Theobroma cacao]	-	-	-	-
Unigene0022979	9	24	0.4769	1.3922	1.54560779222233	0.00458377454252642	0.0413394212559051	yes	--	-	-	-	-
Unigene0022981	18	44	0.5740	1.5361	1.42014949644652	0.000343835034686493	0.0055589696912961	yes	PREDICTED: probable cinnamyl alcohol dehydrogenase 6 isoform X1 [Jatropha curcas]	ko00940//Phenylpropanoid biosynthesis//Biosynthesis of other secondary metabolites//Metabolism	-	GO:0046872//metal ion binding;GO:0016616//oxidoreductase activity, acting on the CH-OH group of donors, NAD or NADP as acceptor;GO:0043167//ion binding;GO:0016614//oxidoreductase activity, acting on CH-OH group of donors;GO:0005488//binding;GO:0016491//oxidoreductase activity;GO:0003824//catalytic activity;GO:0043169//cation binding;GO:0046914//transition metal ion binding	GO:0044699//single-organism process;GO:0044710//single-organism metabolic process;GO:0008152//metabolic process
Unigene0023014	17	3	1.9548	0.3777	-2.3717083208065	0.00444281126432207	0.040421940173936	yes	--	-	-	-	-
Unigene0023042	71	9	4.5546	0.6320	-2.84932789383699	6.04070633537189e-12	5.150304294678e-10	yes	--	-	-	-	-
Unigene0023058	25	51	1.1470	2.5617	1.15923614058877	0.00129029025666479	0.0160952832903479	yes	--	-	-	-	-
Unigene0023067	0	9	0.001	0.5641	9.1398071267175	0.00391328458973816	0.0371706410089237	yes	retroelement pol polyprotein-like [Arabidopsis thaliana]	-	-	-	-
Unigene0023080	9	31	0.5262	1.9841	1.91480158675975	0.000184753000812598	0.00336050558606324	yes	PREDICTED: retrovirus-related Pol polyprotein from transposon TNT 1-94 isoform X1 [Vitis vinifera]	-	-	GO:0005488//binding	GO:0008152//metabolic process
Unigene0023095	31	60	1.0606	2.2473	1.08331207422978	0.000724993072660074	0.0102403875025025	yes	PREDICTED: ubiquinone biosynthesis protein COQ4 homolog, mitochondrial-like isoform X1 [Nicotiana sylvestris]	-	GO:0019898//extrinsic component of membrane;GO:0031975//envelope;GO:0019866//organelle inner membrane;GO:0031090//organelle membrane;GO:0043227//membrane-bounded organelle;GO:0044464//cell part;GO:0044422//organelle part;GO:0043229//intracellular organelle;GO:0031967//organelle envelope;GO:0043226//organelle;GO:0043231//intracellular membrane-bounded organelle;GO:0031312//extrinsic component of o…	-	GO:0042180//cellular ketone metabolic process;GO:0051186//cofactor metabolic process;GO:0006732//coenzyme metabolic process;GO:0009987//cellular process;GO:0006743//ubiquinone metabolic process;GO:0044281//small molecule metabolic process;GO:0044763//single-organism cellular process;GO:0044710//single-organism metabolic process;GO:0008152//metabolic process;GO:0044699//single-organism process;GO:…
Unigene0023105	66	17	2.8053	0.7910	-1.82640546170753	3.49369334730716e-07	1.43998349236967e-05	yes	--	-	-	-	-
Unigene0023139	20	4	1.3228	0.2896	-2.19146144310791	0.00261353969120793	0.0272587269169044	yes	--	-	-	-	-
Unigene0023188	20	4	0.7998	0.1751	-2.19146019737657	0.00261353969120793	0.0272587269169044	yes	--	-	-	-	-
Unigene0023218	128	49	5.5253	2.3155	-1.25472904171807	9.23773836578567e-08	4.29045193360704e-06	yes	--	-	-	-	-
Unigene0023219	28	6	1.6510	0.3873	-2.09181671377227	0.000327557950459826	0.005333234708884	yes	--	-	-	-	-
Unigene0023240	62	141	1.5273	3.8024	1.31592683531736	7.40460567505402e-10	4.78929715882683e-08	yes	alcohol dehydrogenase [Galdieria sulphuraria]	ko00940//Phenylpropanoid biosynthesis//Biosynthesis of other secondary metabolites//Metabolism	-	GO:0046914//transition metal ion binding;GO:0043167//ion binding;GO:0043169//cation binding;GO:0005488//binding;GO:0046872//metal ion binding;GO:0016491//oxidoreductase activity;GO:0003824//catalytic activity	GO:0044699//single-organism process;GO:0008152//metabolic process;GO:0044710//single-organism metabolic process
Unigene0023295	32	61	0.5932	1.2379	1.06130427260732	0.000832606423087971	0.0114483448103668	yes	--	-	-	-	-
Unigene0023319	64	29	2.6472	1.3131	-1.01149040695234	0.00175506940652331	0.0203784753114515	yes	--	-	-	-	-
Unigene0023320	13	1	0.8497	0.0716	-3.56892207228556	0.00183717041705293	0.0210298041368606	yes	--	-	-	-	-
Unigene0023338	75	29	3.2887	1.3921	-1.2402545600852	6.88014000456942e-05	0.00147977680291399	yes	Universal stress protein [Gossypium arboreum]	-	-	GO:0003824//catalytic activity	GO:0010033//response to organic substance;GO:0042221//response to chemical;GO:0050896//response to stimulus
Unigene0023386	29	8	1.9227	0.5806	-1.7275171986135	0.00258607894382485	0.0271309877984923	yes	receptor-like protein kinase precusor-like protein [Glycine max]	-	GO:0031224//intrinsic component of membrane;GO:0016020//membrane;GO:0044425//membrane part	GO:0016772//transferase activity, transferring phosphorus-containing groups;GO:0003824//catalytic activity;GO:0032549//ribonucleoside binding;GO:0097159//organic cyclic compound binding;GO:1901363//heterocyclic compound binding;GO:0005488//binding;GO:0016740//transferase activity;GO:0001882//nucleoside binding;GO:0097367//carbohydrate derivative binding;GO:0004672//protein kinase activity;GO:0001…	GO:0006468//protein phosphorylation;GO:0006464//cellular protein modification process;GO:0019538//protein metabolic process;GO:0006796//phosphate-containing compound metabolic process;GO:0044260//cellular macromolecule metabolic process;GO:0044267//cellular protein metabolic process;GO:0006793//phosphorus metabolic process;GO:0036211//protein modification process;GO:0016310//phosphorylation;GO:00…
Unigene0023399	22	5	1.6936	0.4214	-2.00683095519028	0.00250938463256437	0.0265505559005692	yes	PREDICTED: probable indole-3-acetic acid-amido synthetase GH3.6 [Sesamum indicum]	ko04075//Plant hormone signal transduction//Signal transduction//Environmental Information Processing	-	-	-
Unigene0023408	10	0	1.2102	0.001	-10.2410297744468	0.00195752238785994	0.0219287883502384	yes	--	-	-	-	-
Unigene0023419	1738	5180	72.6465	237.0320	1.70611664249104	0	0	yes	PREDICTED: pathogenesis-related protein PR-4-like [Tarenaya hassleriana]	-	-	GO:0005488//binding;GO:0097367//carbohydrate derivative binding	GO:0043207//response to external biotic stimulus;GO:0050896//response to stimulus;GO:0009620//response to fungus;GO:0051707//response to other organism;GO:0009607//response to biotic stimulus;GO:0009617//response to bacterium;GO:0051704//multi-organism process;GO:0009605//response to external stimulus
Unigene0023431	23	5	2.6558	0.6320	-2.07115004240461	0.00152432900030694	0.0182095150164041	yes	--	-	-	-	-
Unigene0023512	23	52	0.6438	1.5935	1.30751453718754	0.000321102522655867	0.00527763217713677	yes	--	-	-	-	-
Unigene0023514	146	305	1.9508	4.4615	1.19346296242024	6.07205726526474e-17	8.42023443025999e-15	yes	--	-	-	-	-
Unigene0023521	6	30	0.3073	1.6823	2.45271532838854	4.18905038195857e-05	0.000965459173609577	yes	--	-	-	-	-
Unigene0023525	33	6	1.5713	0.3128	-2.32864623530751	7.1335322505831e-05	0.00152598786335203	yes	receptor expression-enhancing protein 6 [Nannochloropsis gaditana]	-	-	-	GO:0009987//cellular process
Unigene0023537	17	2	1.4148	0.1822	-2.95700325989887	0.00131833460952686	0.0163156688403952	yes	--	-	-	-	-
Unigene0023576	76	25	6.2871	2.2640	-1.47352075203688	4.94626294128759e-06	0.000152533789625239	yes	HCP-like superfamily protein with MYND-type zinc finger [Theobroma cacao]	-	-	-	-
Unigene0023600	38	11	3.0348	0.9617	-1.65794261879148	0.000477073361493828	0.00729397619297499	yes	BnaC03g44900D [Brassica napus]	-	-	-	-
Unigene0023601	84	23	2.0295	0.6084	-1.73803228186056	4.84145020044457e-08	2.35506179747296e-06	yes	PREDICTED: serine/threonine-protein kinase UCNL [Vitis vinifera]	-	-	GO:0016773//phosphotransferase activity, alcohol group as acceptor;GO:0097159//organic cyclic compound binding;GO:0005488//binding;GO:0016740//transferase activity;GO:0032549//ribonucleoside binding;GO:0003824//catalytic activity;GO:0001882//nucleoside binding;GO:0036094//small molecule binding;GO:0001883//purine nucleoside binding;GO:0016772//transferase activity, transferring phosphorus-contain…	GO:0044237//cellular metabolic process;GO:0008152//metabolic process;GO:0006796//phosphate-containing compound metabolic process;GO:0006464//cellular protein modification process;GO:0071704//organic substance metabolic process;GO:0006793//phosphorus metabolic process;GO:0044260//cellular macromolecule metabolic process;GO:0043412//macromolecule modification;GO:0044238//primary metabolic process;G…
Unigene0023646	2101	10228	79.4330	423.3285	2.41396722267289	0	0	yes	PREDICTED: basic form of pathogenesis-related protein 1 [Vitis vinifera]	ko04626//Plant-pathogen interaction//Environmental adaptation//Organismal Systems;ko04075//Plant hormone signal transduction//Signal transduction//Environmental Information Processing	-	-	-
Unigene0023720	8	72	0.3938	3.8798	3.30044726841983	3.53721953485038e-15	4.21141830498956e-13	yes	PREDICTED: probable calcium-binding protein CML41 [Populus euphratica]	ko04626//Plant-pathogen interaction//Environmental adaptation//Organismal Systems	-	GO:0003824//catalytic activity;GO:0043167//ion binding;GO:0046872//metal ion binding;GO:0043169//cation binding;GO:0005488//binding;GO:0016491//oxidoreductase activity	GO:0006820//anion transport;GO:0071702//organic substance transport;GO:1902578//single-organism localization;GO:0044699//single-organism process;GO:0051234//establishment of localization;GO:0006811//ion transport;GO:0051179//localization;GO:0071705//nitrogen compound transport;GO:0006865//amino acid transport;GO:0044765//single-organism transport;GO:0006810//transport;GO:0015711//organic anion tr…
Unigene0023735	21	5	2.6696	0.6958	-1.93987900756243	0.00409951669890608	0.0385322133960653	yes	--	-	-	-	-
Unigene0023799	0	36	0.001	2.4936	11.284014344738	1.50437402183919e-11	1.22406128553241e-09	yes	--	-	-	-	-
Unigene0023813	0	12	0.001	1.2468	10.284014344738	0.000489894310789978	0.00742733127232292	yes	--	-	-	-	-
Unigene0023814	26	78	1.0786	3.5425	1.71560791418218	2.25213359502649e-08	1.16098898479196e-06	yes	Downstream target of A 2 [Theobroma cacao]	-	GO:0043231//intracellular membrane-bounded organelle;GO:0005623//cell;GO:0043227//membrane-bounded organelle;GO:0005622//intracellular;GO:0043226//organelle;GO:0044464//cell part;GO:0044424//intracellular part;GO:0043229//intracellular organelle	-	-
Unigene0023826	13	0	1.1188	0.001	-10.1277364435888	0.000245094035560146	0.00423062219986254	yes	--	-	-	-	-
Unigene0023837	43	10	3.0952	0.7880	-1.97376509909948	3.66921422664316e-05	0.000864464546829529	yes	--	-	-	-	-
Unigene0023841	21	70	0.6532	2.3835	1.86748492939534	3.13028287458754e-08	1.57866662178963e-06	yes	--	-	-	-	-
Unigene0023844	37	13	1.3708	0.5273	-1.37832219513934	0.00263377285440062	0.0274216046841072	yes	--	-	-	-	-
Unigene0023879	33	10	1.4048	0.4660	-1.59196288999372	0.00193495785709001	0.0218756428305631	yes	AKAP7 2'5' RNA ligase-like domain protein [Medicago truncatula]	-	-	GO:0005488//binding;GO:0097159//organic cyclic compound binding;GO:1901363//heterocyclic compound binding;GO:0003676//nucleic acid binding;GO:0003824//catalytic activity	GO:0009987//cellular process;GO:0044260//cellular macromolecule metabolic process;GO:0008152//metabolic process;GO:0043170//macromolecule metabolic process;GO:0044237//cellular metabolic process;GO:0071704//organic substance metabolic process
Unigene0023899	5	29	0.2179	1.3833	2.66637597001718	2.27036620692316e-05	0.000572901754494681	yes	--	-	-	-	-
Unigene0023946	37	13	1.7833	0.6859	-1.37847926349685	0.00263377285440062	0.0274216046841072	yes	--	-	-	-	-
Unigene0023956	9	31	0.7086	2.6718	1.91476864704575	0.000184753000812598	0.00336050558606324	yes	PREDICTED: cysteine-rich and transmembrane domain-containing protein A-like, partial [Camelina sativa]	-	-	-	GO:0009719//response to endogenous stimulus;GO:0010243//response to organonitrogen compound;GO:1901698//response to nitrogen compound;GO:0010033//response to organic substance;GO:0042221//response to chemical;GO:0050896//response to stimulus
Unigene0023972	32	11	2.1064	0.7927	-1.40993254498922	0.0054503440093995	0.0475309119175332	yes	--	-	-	-	-
Unigene0023979	6	25	0.5960	2.7185	2.18942659233594	0.000540281515657974	0.00802176621692652	yes	Benzyl alcohol O-benzoyltransferase [Morus notabilis]	-	-	GO:0016740//transferase activity;GO:0003824//catalytic activity	-
Unigene0024020	32	9	1.7952	0.5527	-1.69957606339463	0.00146635029893896	0.0177188413835169	yes	PREDICTED: LOW QUALITY PROTEIN: phospholipase D p1 [Cucumis melo]	ko04144//Endocytosis//Transport and catabolism//Cellular Processes;ko00564//Glycerophospholipid metabolism//Lipid metabolism//Metabolism;ko00565//Ether lipid metabolism//Lipid metabolism//Metabolism	-	GO:0016298//lipase activity;GO:0016787//hydrolase activity;GO:0016788//hydrolase activity, acting on ester bonds;GO:0003824//catalytic activity;GO:0004620//phospholipase activity	GO:0044249//cellular biosynthetic process;GO:0016192//vesicle-mediated transport;GO:0046907//intracellular transport;GO:0043067//regulation of programmed cell death;GO:0051716//cellular response to stimulus;GO:0071496//cellular response to external stimulus;GO:0009991//response to extracellular stimulus;GO:0009755//hormone-mediated signaling pathway;GO:0070887//cellular response to chemical stimu…
Unigene0024025	60	25	3.6069	1.6452	-1.13249644852998	0.000644341120899231	0.00927941477398466	yes	--	-	-	-	-
Unigene0024082	14	36	0.8471	2.3847	1.4932035891332	0.000949697575881286	0.0126087006113155	yes	--	-	-	-	-
Unigene0024126	22	5	2.6740	0.6653	-2.00692252659858	0.00250938463256437	0.0265505559005692	yes	--	-	-	-	-
Unigene0024189	207	89	4.3891	2.0659	-1.08715471836105	1.07910730345856e-09	6.8268542281997e-08	yes	cyclin D3-1 [Camellia sinensis]	ko04075//Plant hormone signal transduction//Signal transduction//Environmental Information Processing	GO:0005623//cell;GO:0044424//intracellular part;GO:0043226//organelle;GO:0043229//intracellular organelle;GO:0005622//intracellular;GO:0044464//cell part;GO:0043227//membrane-bounded organelle;GO:0043231//intracellular membrane-bounded organelle	-	-
Unigene0024195	5	31	0.3171	2.1521	2.76273533351496	7.56040423306277e-06	0.000221702736967125	yes	--	-	-	-	-
Unigene0024213	9	31	0.5090	1.9194	1.91491783687377	0.000184753000812598	0.00336050558606324	yes	Dof26 [Glycine max]	-	-	GO:0003676//nucleic acid binding;GO:1901363//heterocyclic compound binding;GO:0097159//organic cyclic compound binding;GO:0005488//binding	GO:0019222//regulation of metabolic process;GO:0065007//biological regulation;GO:0050789//regulation of biological process;GO:0010468//regulation of gene expression;GO:0060255//regulation of macromolecule metabolic process
Unigene0024220	31	10	2.5342	0.8949	-1.50173200349038	0.00436289531893977	0.0399601880637301	yes	--	-	-	-	-
Unigene0024229	30	61	3.4786	7.7432	1.15442311142983	0.000322621510343371	0.00529608496850481	yes	nucleotide-binding site leucine-rich repeat protein, partial [Rhododendron formosanum]	-	-	GO:0005488//binding;GO:0001882//nucleoside binding;GO:0097159//organic cyclic compound binding;GO:1901363//heterocyclic compound binding;GO:0032549//ribonucleoside binding;GO:0032550//purine ribonucleoside binding;GO:0036094//small molecule binding;GO:0097367//carbohydrate derivative binding;GO:0001883//purine nucleoside binding	-
Unigene0024278	49	15	3.4553	1.1579	-1.57730031248335	0.000119881018889455	0.00235048579049789	yes	PREDICTED: probable disease resistance protein At1g61180 [Nelumbo nucifera]	-	-	-	-
Unigene0024291	16	36	0.7752	1.9094	1.30047888856618	0.00322405001894731	0.0323694743004761	yes	--	-	-	-	-
Unigene0024292	20	51	1.0700	2.9870	1.48108644102228	7.77626539479755e-05	0.00163888663700015	yes	--	-	-	-	-
Unigene0024310	16	35	1.2669	3.0338	1.25982332762882	0.00465244575284565	0.0418028688161717	yes	PREDICTED: probable disease resistance protein At1g61180 [Nelumbo nucifera]	-	-	-	-
Unigene0024359	21	42	0.8220	1.7997	1.13054613832221	0.00374400921056909	0.0361799067929505	yes	Alpha-glucosidase yihQ [Morus notabilis]	-	-	GO:0015926//glucosidase activity;GO:0003824//catalytic activity;GO:0005488//binding;GO:0004553//hydrolase activity, hydrolyzing O-glycosyl compounds;GO:0090599//alpha-glucosidase activity;GO:0016787//hydrolase activity;GO:0016798//hydrolase activity, acting on glycosyl bonds	GO:0008152//metabolic process;GO:0044238//primary metabolic process
Unigene0024415	48	20	2.8607	1.3049	-1.13242895976101	0.00311407072898414	0.031519832060974	yes	--	-	-	-	-
Unigene0024426	19	48	1.0531	2.9125	1.46761561183243	0.000134214859384184	0.00258088415574091	yes	--	-	-	-	-
Unigene0024478	34	8	2.0439	0.5265	-1.95681917623612	0.000275406224191862	0.00466071205603506	yes	--	-	-	-	-
Unigene0024522	32	7	1.8709	0.4480	-2.06216181088941	0.000297910624628181	0.00496872303581391	yes	Os02g0684600 [Oryza sativa Japonica Group]	-	-	-	-
Unigene0024544	35	11	1.6112	0.5544	-1.53913642586957	0.00166130683390851	0.0194951466857822	yes	--	-	-	-	-
Unigene0024572	60	141	1.6081	4.1370	1.36322783400504	2.33456556648159e-10	1.62607434596707e-08	yes	Os08g0107100 [Oryza sativa Japonica Group]	-	-	-	-
Unigene0024605	20	4	1.8852	0.4128	-2.1912027105921	0.00261353969120793	0.0272587269169044	yes	--	-	-	-	-
Unigene0024609	4	19	0.4488	2.3337	2.37847453168681	0.00155339818788219	0.0184393442958038	yes	--	-	-	-	-
Unigene0024611	27	54	1.2266	2.6857	1.13063330471123	0.000770538603014822	0.0107213567516831	yes	--	-	-	-	-
Unigene0024627	17	2	1.0756	0.1385	-2.95718377893632	0.00131833460952686	0.0163156688403952	yes	--	-	-	-	-
Unigene0024647	611	1343	14.3983	34.6465	1.2668111347815	1.37973627539494e-71	1.20914658705021e-68	yes	PREDICTED: probable 2-oxoglutarate/Fe(II)-dependent dioxygenase [Jatropha curcas]	-	-	GO:0003824//catalytic activity;GO:0016491//oxidoreductase activity	-
Unigene0024724	12	0	1.3629	0.001	-10.4124639958905	0.000489894310789978	0.00742733127232292	yes	--	-	-	-	-
Unigene0024725	181	70	11.6651	4.9388	-1.23996622287942	2.3755712236851e-10	1.65140814662884e-08	yes	BnaC04g24170D [Brassica napus]	-	-	-	GO:0042221//response to chemical;GO:0010033//response to organic substance;GO:0050896//response to stimulus;GO:0009987//cellular process;GO:0044699//single-organism process;GO:0044763//single-organism cellular process
Unigene0024736	28	6	0.6208	0.1456	-2.09211820198843	0.000327557950459826	0.005333234708884	yes	--	-	-	-	-
Unigene0024778	57	21	3.6147	1.4579	-1.30998415048453	0.000222787240582261	0.00391253623753171	yes	--	-	-	-	-
Unigene0024856	5	20	0.2973	1.3021	2.13084888196107	0.00250938463256437	0.0265505559005692	yes	--	-	-	-	-
Unigene0024858	5	23	0.5329	2.6838	2.33234042596572	0.000550904769378022	0.00812197108698574	yes	--	-	-	-	-
Unigene0024878	17	2	0.9201	0.1185	-2.95690360820255	0.00131833460952686	0.0163156688403952	yes	--	-	-	-	-
Unigene0024880	14	1	1.7017	0.1331	-3.67639424417444	0.000980412522662305	0.0127985978735931	yes	--	-	-	-	-
Unigene0024891	11	27	0.7836	2.1057	1.4261106068924	0.00513866446247762	0.0454354490299584	yes	--	-	-	-	-
Unigene0024916	34	10	2.1126	0.6802	-1.63498872187645	0.00127519811876831	0.0159498224223483	yes	--	-	-	-	-
Unigene0025018	37	9	1.8508	0.4929	-1.90878211789407	0.000159039926480669	0.00296390322112727	yes	--	-	-	-	-
Unigene0025039	28	8	1.8301	0.5724	-1.67682690497278	0.0039646852483498	0.0375097443413825	yes	--	-	-	-	-
Unigene0025043	5	19	0.4619	1.9214	2.05650544143821	0.00409951669890608	0.0385322133960653	yes	--	-	-	-	-
Unigene0025069	10	26	0.6928	1.9720	1.50914871653855	0.0039646852483498	0.0375097443413825	yes	PREDICTED: probable ATP-dependent RNA helicase DHX37 [Vitis vinifera]	-	-	-	-
Unigene0025077	13	1	1.2049	0.1015	-3.56936178323447	0.00183717041705293	0.0210298041368606	yes	--	-	-	-	-
Unigene0025096	40	12	2.9482	0.9682	-1.60645739799166	0.000416455730866833	0.00650011400311801	yes	--	-	-	-	-
Unigene0025115	8	29	0.3050	1.2102	1.98836434199651	0.000193560013438515	0.00348864841483349	yes	--	-	-	-	-
Unigene0025142	49	22	4.6031	2.2625	-1.02468799252042	0.00566501896537862	0.0490355934993508	yes	PREDICTED: uncharacterized protein LOC103324616 [Prunus mume]	-	-	-	-
Unigene0025154	55	111	1.5617	3.4504	1.14364628043276	1.34122827506962e-06	4.78793863964419e-05	yes	PREDICTED: NAC transcription factor 29 [Sesamum indicum]	-	GO:0043231//intracellular membrane-bounded organelle;GO:0005622//intracellular;GO:0043227//membrane-bounded organelle;GO:0043226//organelle;GO:0005623//cell;GO:0043229//intracellular organelle;GO:0044464//cell part;GO:0044424//intracellular part	GO:1901363//heterocyclic compound binding;GO:0003676//nucleic acid binding;GO:0097159//organic cyclic compound binding;GO:0005488//binding	GO:0009058//biosynthetic process;GO:0008152//metabolic process;GO:0048731//system development;GO:0044237//cellular metabolic process;GO:0010468//regulation of gene expression;GO:0065007//biological regulation;GO:0044707//single-multicellular organism process;GO:0032502//developmental process;GO:0071704//organic substance metabolic process;GO:0050896//response to stimulus;GO:0044249//cellular bios…
Unigene0025161	21	2	1.1710	0.1221	-3.26160597040117	0.00012205553230317	0.0023830696296066	yes	--	-	-	-	-
Unigene0025180	98	44	5.0954	2.5045	-1.02467279394441	9.86916762214715e-05	0.00200946853073602	yes	--	-	-	-	-
Unigene0025201	57	24	2.7713	1.2774	-1.11735253891425	0.00107688914518459	0.0138601998129958	yes	PREDICTED: probable C-terminal domain small phosphatase [Nicotiana sylvestris]	-	-	GO:0016788//hydrolase activity, acting on ester bonds;GO:0042578//phosphoric ester hydrolase activity;GO:0003824//catalytic activity;GO:0016787//hydrolase activity	GO:0008152//metabolic process;GO:0009987//cellular process
Unigene0025215	1	12	0.0997	1.3096	3.71538891207596	0.00342749761354808	0.0337279645513214	yes	--	-	-	-	-
Unigene0025232	17	2	1.7982	0.2316	-2.95684633124549	0.00131833460952686	0.0163156688403952	yes	--	-	-	-	-
Unigene0025239	30	61	1.3260	2.9516	1.15441644556931	0.000322621510343371	0.00529608496850481	yes	--	-	-	-	-
Unigene0025315	5	19	0.6214	2.5849	2.05651432263526	0.00409951669890608	0.0385322133960653	yes	--	-	-	-	-
Unigene0025381	29	7	1.5022	0.3969	-1.92022943581429	0.0012049933792858	0.0151907878952624	yes	--	-	-	-	-
Unigene0025398	117	31	4.4908	1.3026	-1.78557834062384	2.22855575833868e-11	1.76756874969242e-09	yes	aldehyde dehydrogenase [Coccomyxa subellipsoidea C-169]	ko00010//Glycolysis / Gluconeogenesis//Carbohydrate metabolism//Metabolism;ko00620//Pyruvate metabolism//Carbohydrate metabolism//Metabolism;ko00040//Pentose and glucuronate interconversions//Carbohydrate metabolism//Metabolism;ko00561//Glycerolipid metabolism//Lipid metabolism//Metabolism;ko00071//Fatty acid degradation//Lipid metabolism//Metabolism;ko00280//Valine, leucine and isoleucine degrad…	-	GO:0016491//oxidoreductase activity;GO:0016903//oxidoreductase activity, acting on the aldehyde or oxo group of donors;GO:0003824//catalytic activity	GO:0008152//metabolic process
Unigene0025399	29	58	1.2676	2.7754	1.13059614768551	0.000538924849129504	0.00801609476482055	yes	PREDICTED: aldehyde dehydrogenase family 2 member B7, mitochondrial-like [Solanum tuberosum]	ko00010//Glycolysis / Gluconeogenesis//Carbohydrate metabolism//Metabolism;ko00620//Pyruvate metabolism//Carbohydrate metabolism//Metabolism;ko00040//Pentose and glucuronate interconversions//Carbohydrate metabolism//Metabolism;ko00561//Glycerolipid metabolism//Lipid metabolism//Metabolism;ko00071//Fatty acid degradation//Lipid metabolism//Metabolism;ko00280//Valine, leucine and isoleucine degrad…	GO:0044464//cell part;GO:0044444//cytoplasmic part;GO:0044424//intracellular part;GO:0043229//intracellular organelle;GO:0005622//intracellular;GO:0005623//cell;GO:0043231//intracellular membrane-bounded organelle;GO:0005739//mitochondrion;GO:0043227//membrane-bounded organelle;GO:0043226//organelle;GO:0005737//cytoplasm	GO:0016491//oxidoreductase activity;GO:0016903//oxidoreductase activity, acting on the aldehyde or oxo group of donors;GO:0016620//oxidoreductase activity, acting on the aldehyde or oxo group of donors, NAD or NADP as acceptor;GO:0003824//catalytic activity	GO:0044710//single-organism metabolic process;GO:0044699//single-organism process;GO:0008152//metabolic process
Unigene0025404	163	74	6.0796	3.0216	-1.0086637175084	3.29781653707714e-07	1.36398667434733e-05	yes	PREDICTED: aldehyde dehydrogenase family 2 member B7, mitochondrial-like [Nicotiana sylvestris]	ko00010//Glycolysis / Gluconeogenesis//Carbohydrate metabolism//Metabolism;ko00620//Pyruvate metabolism//Carbohydrate metabolism//Metabolism;ko00040//Pentose and glucuronate interconversions//Carbohydrate metabolism//Metabolism;ko00561//Glycerolipid metabolism//Lipid metabolism//Metabolism;ko00071//Fatty acid degradation//Lipid metabolism//Metabolism;ko00280//Valine, leucine and isoleucine degrad…	-	GO:0016903//oxidoreductase activity, acting on the aldehyde or oxo group of donors;GO:0016620//oxidoreductase activity, acting on the aldehyde or oxo group of donors, NAD or NADP as acceptor;GO:0016491//oxidoreductase activity;GO:0003824//catalytic activity	GO:0008152//metabolic process
Unigene0025456	5	19	0.2733	1.1369	2.05654799756883	0.00409951669890608	0.0385322133960653	yes	--	-	-	-	-
Unigene0025461	35	10	3.0216	0.9451	-1.67677379637949	0.000834919418918449	0.0114620242158558	yes	--	-	-	-	-
Unigene0025464	23	5	1.1066	0.2634	-2.07080657818631	0.00152432900030694	0.0182095150164041	yes	--	-	-	-	-
Unigene0025473	11	0	1.4727	0.001	-10.5242478571998	0.000979250329958916	0.0127985978735931	yes	PREDICTED: pentatricopeptide repeat-containing protein At2g41080-like isoform X1 [Citrus sinensis]	-	-	GO:0016818//hydrolase activity, acting on acid anhydrides, in phosphorus-containing anhydrides;GO:0016462//pyrophosphatase activity;GO:0016817//hydrolase activity, acting on acid anhydrides;GO:0016887//ATPase activity;GO:0016787//hydrolase activity;GO:0003824//catalytic activity;GO:0017111//nucleoside-triphosphatase activity;GO:0042623//ATPase activity, coupled	-
Unigene0025512	19	1	1.6769	0.0966	-4.11762965872406	7.68171018126662e-05	0.00162375983736715	yes	--	-	-	-	-
Unigene0025542	6	39	0.4458	3.1721	2.83096973080385	8.11754820754639e-08	3.79823100287978e-06	yes	--	-	-	-	-
Unigene0025607	154	17	3.8037	0.4597	-3.04863889323298	5.05590266174184e-26	1.24552278567463e-23	yes	rhodopsin I [Acetabularia acetabulum]	-	-	-	-
Unigene0025621	0	12	0.001	1.6624	10.6990518440169	0.000489894310789978	0.00742733127232292	yes	--	-	-	-	-
Unigene0025622	2	14	0.2744	2.1027	2.93789064348152	0.00419502036548046	0.0389437177559876	yes	BEACH domain-containing lvsC [Gossypium arboreum]	-	-	-	-
Unigene0025624	8	26	0.3751	1.3347	1.83116833623547	0.000829453346872388	0.0114148325439836	yes	--	-	-	-	-
Unigene0025631	15	1	1.4793	0.1080	-3.77581144117144	0.000980412522662305	0.0127985978735931	yes	--	-	-	-	-
Unigene0025731	6	30	0.4518	2.4732	2.45262273486733	4.18905038195857e-05	0.000965459173609577	yes	PREDICTED: inositol-tetrakisphosphate 1-kinase 1-like isoform X2 [Cucumis melo]	ko04070//Phosphatidylinositol signaling system//Signal transduction//Environmental Information Processing;ko00562//Inositol phosphate metabolism//Carbohydrate metabolism//Metabolism	GO:0044464//cell part;GO:0005623//cell	GO:0032550//purine ribonucleoside binding;GO:0032549//ribonucleoside binding;GO:0001883//purine nucleoside binding;GO:0051766//inositol trisphosphate kinase activity;GO:0043167//ion binding;GO:0097159//organic cyclic compound binding;GO:0001882//nucleoside binding;GO:0016772//transferase activity, transferring phosphorus-containing groups;GO:1901363//heterocyclic compound binding;GO:0043169//cati…	GO:0044710//single-organism metabolic process;GO:0071704//organic substance metabolic process;GO:0044281//small molecule metabolic process;GO:0006066//alcohol metabolic process;GO:0043647//inositol phosphate metabolic process;GO:0044699//single-organism process;GO:0009987//cellular process;GO:0006793//phosphorus metabolic process;GO:0044763//single-organism cellular process;GO:0019637//organophos…
Unigene0025752	1	14	0.0962	1.4748	3.93833861732378	0.000980412522662305	0.0127985978735931	yes	--	-	-	-	-
Unigene0025805	14	0	1.0025	0.001	-9.96938652134228	0.000122626621599143	0.00238463948251982	yes	--	-	-	-	-
Unigene0025849	28	5	1.3152	0.2571	-2.35488068884803	0.000114409193246482	0.00227068373958435	yes	--	-	-	-	-
Unigene0025858	32	0	2.7455	0.001	-11.4228531959443	9.53195768371286e-10	6.06257458484143e-08	yes	60S ribosomal protein L37a [Coccomyxa subellipsoidea C-169]	ko03010//Ribosome//Translation//Genetic Information Processing	GO:0005622//intracellular;GO:0044424//intracellular part;GO:0030529//intracellular ribonucleoprotein complex;GO:1990904//ribonucleoprotein complex;GO:0032991//macromolecular complex;GO:0044464//cell part;GO:0005623//cell	GO:0043167//ion binding;GO:0043169//cation binding;GO:0005198//structural molecule activity;GO:0005488//binding	GO:0071704//organic substance metabolic process;GO:0008152//metabolic process;GO:0043170//macromolecule metabolic process;GO:0010467//gene expression
Unigene0025863	4	17	0.4470	2.0796	2.21795932381065	0.00436394137296675	0.0399601880637301	yes	--	-	-	-	-
Unigene0025867	46	12	2.3262	0.6643	-1.80806832139362	4.82358871826397e-05	0.00109355133885053	yes	thiamine biosynthetic enzyme [Monoraphidium neglectum]	ko00730//Thiamine metabolism//Metabolism of cofactors and vitamins//Metabolism	GO:0043227//membrane-bounded organelle;GO:0044422//organelle part;GO:0009536//plastid;GO:0043231//intracellular membrane-bounded organelle;GO:0043226//organelle;GO:0044435//plastid part;GO:0005737//cytoplasm;GO:0043229//intracellular organelle;GO:0005622//intracellular;GO:0009532//plastid stroma;GO:0044464//cell part;GO:0044446//intracellular organelle part;GO:0044444//cytoplasmic part;GO:0005623…	GO:0005488//binding;GO:0043167//ion binding;GO:0043169//cation binding	GO:0008152//metabolic process;GO:0046483//heterocycle metabolic process;GO:0006790//sulfur compound metabolic process;GO:0006807//nitrogen compound metabolic process;GO:0006767//water-soluble vitamin metabolic process;GO:0044699//single-organism process;GO:0044710//single-organism metabolic process;GO:0072527//pyrimidine-containing compound metabolic process;GO:0006772//thiamine metabolic process…
Unigene0025871	130	47	2.4326	0.9628	-1.33719106601092	1.54633597131692e-08	8.20894025369013e-07	yes	hypothetical protein VOLCADRAFT_103449 [Volvox carteri f. nagariensis]	-	-	-	-
Unigene0025900	42	16	1.6440	0.6856	-1.26177128445655	0.00324434680875352	0.032520667269039	yes	--	-	-	-	-
Unigene0025909	42	15	1.7450	0.6823	-1.35474891502345	0.00186826297474554	0.0213222890913636	yes	--	-	-	-	-
Unigene0025952	13	1	1.0917	0.0919	-3.57036778527379	0.00183717041705293	0.0210298041368606	yes	--	-	-	-	-
Unigene0025975	13	1	1.6679	0.1405	-3.56939075812249	0.00183717041705293	0.0210298041368606	yes	--	-	-	-	-
Unigene0026012	20	3	1.4509	0.2383	-2.60609723169857	0.000860688426927776	0.0117554118361536	yes	PREDICTED: serine carboxypeptidase-like 17 [Jatropha curcas]	-	-	GO:0016787//hydrolase activity;GO:0004180//carboxypeptidase activity;GO:0008238//exopeptidase activity;GO:0003824//catalytic activity;GO:0008233//peptidase activity;GO:0070011//peptidase activity, acting on L-amino acid peptides	GO:0043170//macromolecule metabolic process;GO:0044238//primary metabolic process;GO:0071704//organic substance metabolic process;GO:0008152//metabolic process;GO:0019538//protein metabolic process
Unigene0026020	12	1	0.9136	0.0833	-3.45517424999729	0.00342749761354808	0.0337279645513214	yes	--	-	-	-	-
Unigene0026047	20	4	1.6898	0.3700	-2.19125532740895	0.00261353969120793	0.0272587269169044	yes	--	-	-	-	-
Unigene0026081	9	0	0.7086	0.001	-9.46882765523095	0.00391328458973816	0.0371706410089237	yes	--	-	-	-	-
Unigene0026109	4	22	0.3369	2.0287	2.59016320450792	0.000313463763593475	0.00516876800560764	yes	--	-	-	-	-
Unigene0026226	0	13	0.001	1.3324	10.379811543787	0.000245094035560146	0.00423062219986254	yes	--	-	-	-	-
Unigene0026245	0	24	0.001	2.4516	11.259507894567	6.05043434315258e-08	2.89435453347875e-06	yes	--	-	-	-	-
Unigene0026277	42	16	2.9026	1.2105	-1.26174269215326	0.00324434680875352	0.032520667269039	yes	histone H4 [Zea mays]	-	GO:0044424//intracellular part;GO:0044444//cytoplasmic part;GO:0043232//intracellular non-membrane-bounded organelle;GO:0043228//non-membrane-bounded organelle;GO:0043231//intracellular membrane-bounded organelle;GO:0044446//intracellular organelle part;GO:0044464//cell part;GO:0043229//intracellular organelle;GO:0005737//cytoplasm;GO:0043227//membrane-bounded organelle;GO:0044422//organelle part…	-	-
Unigene0026298	13	1	1.4240	0.1199	-3.57004558243954	0.00183717041705293	0.0210298041368606	yes	--	-	-	-	-
Unigene0026336	13	0	1.6376	0.001	-10.677367292136	0.000245094035560146	0.00423062219986254	yes	PREDICTED: nucleoside diphosphate kinase 4, chloroplastic [Amborella trichopoda]	ko00230//Purine metabolism//Nucleotide metabolism//Metabolism;ko00240//Pyrimidine metabolism//Nucleotide metabolism//Metabolism	-	GO:0016740//transferase activity;GO:0097159//organic cyclic compound binding;GO:0036094//small molecule binding;GO:0016776//phosphotransferase activity, phosphate group as acceptor;GO:0016772//transferase activity, transferring phosphorus-containing groups;GO:0001882//nucleoside binding;GO:0032549//ribonucleoside binding;GO:1901363//heterocyclic compound binding;GO:0032550//purine ribonucleoside …	GO:0044249//cellular biosynthetic process;GO:0009147//pyrimidine nucleoside triphosphate metabolic process;GO:1901564//organonitrogen compound metabolic process;GO:0006753//nucleoside phosphate metabolic process;GO:0044281//small molecule metabolic process;GO:0046390//ribose phosphate biosynthetic process;GO:0018130//heterocycle biosynthetic process;GO:0044710//single-organism metabolic process;G…
Unigene0026343	40	14	2.5900	0.9924	-1.38395845756885	0.00221931134161508	0.0243089736092734	yes	PREDICTED: protein GLUTAMINE DUMPER 4-like [Gossypium raimondii]	-	-	-	-
Unigene0026398	4	17	0.3232	1.5036	2.21792171729122	0.00436394137296675	0.0399601880637301	yes	integrase [Beta vulgaris]	-	-	GO:0043167//ion binding;GO:0043169//cation binding;GO:0046872//metal ion binding;GO:0005488//binding	-
Unigene0026406	27	5	1.6702	0.3386	-2.30236699185719	0.000194260253698636	0.00349009062081052	yes	--	-	-	-	-
Unigene0026421	12	1	1.1919	0.1087	-3.45483935378195	0.00342749761354808	0.0337279645513214	yes	PREDICTED: DNA topoisomerase 2, partial [Phoenix dactylifera]	-	-	GO:0005488//binding;GO:0003824//catalytic activity;GO:1901363//heterocyclic compound binding;GO:0016853//isomerase activity;GO:0097159//organic cyclic compound binding;GO:0036094//small molecule binding	GO:0043412//macromolecule modification;GO:0044763//single-organism cellular process;GO:0016043//cellular component organization;GO:0006725//cellular aromatic compound metabolic process;GO:0044260//cellular macromolecule metabolic process;GO:0016569//covalent chromatin modification;GO:0044267//cellular protein metabolic process;GO:0036211//protein modification process;GO:0032259//methylation;GO:00…
Unigene0026433	12	1	1.4846	0.1354	-3.45477462992894	0.00342749761354808	0.0337279645513214	yes	--	-	-	-	-
Unigene0026448	9	0	1.1441	0.001	-10.1599974409733	0.00391328458973816	0.0371706410089237	yes	--	-	-	-	-
Unigene0026452	67	24	3.4836	1.3661	-1.35051588346493	7.93859812697178e-05	0.00166620172230725	yes	unnamed protein product [Coffea canephora]	-	-	-	-
Unigene0026518	2	16	0.2115	1.8527	3.13089972221556	0.000732495236752797	0.0102816674192808	yes	--	-	-	-	-
Unigene0026634	0	13	0.001	1.5406	10.5892766150898	0.000245094035560146	0.00423062219986254	yes	--	-	-	-	-
Unigene0026639	5	24	0.3715	1.9521	2.39359284368863	0.0003280770387999	0.005333234708884	yes	--	-	-	-	-
Unigene0026651	19	4	2.3094	0.5323	-2.11720660560651	0.00436394137296675	0.0399601880637301	yes	--	-	-	-	-
Unigene0026683	26	6	1.9214	0.4854	-1.98491187913611	0.000885646976721844	0.0119780884049883	yes	catalase [Nannochloropsis gaditana]	ko01200//Carbon metabolism//Global and Overview//Metabolism;ko00630//Glyoxylate and dicarboxylate metabolism//Carbohydrate metabolism//Metabolism;ko04146//Peroxisome//Transport and catabolism//Cellular Processes;ko00380//Tryptophan metabolism//Amino acid metabolism//Metabolism	-	GO:0005488//binding;GO:0016209//antioxidant activity;GO:0003824//catalytic activity;GO:0016684//oxidoreductase activity, acting on peroxide as acceptor;GO:0043167//ion binding;GO:1901363//heterocyclic compound binding;GO:0004601//peroxidase activity;GO:0043169//cation binding;GO:0097159//organic cyclic compound binding;GO:0046906//tetrapyrrole binding;GO:0016491//oxidoreductase activity	GO:0006950//response to stress;GO:0072593//reactive oxygen species metabolic process;GO:0044237//cellular metabolic process;GO:0044699//single-organism process;GO:0050896//response to stimulus;GO:0044710//single-organism metabolic process;GO:0008152//metabolic process;GO:0042743//hydrogen peroxide metabolic process;GO:0009987//cellular process
Unigene0026743	6	21	0.3671	1.4064	1.93776195604386	0.00374236421321129	0.0361799067929505	yes	gag-pol polyprotein [Silene latifolia]	-	-	-	-
Unigene0026747	25	4	2.1317	0.3734	-2.51321058526743	0.000181736254401079	0.0033157872654515	yes	--	-	-	-	-
Unigene0026791	6	24	0.3607	1.5794	2.13050526723779	0.000885646976721844	0.0119780884049883	yes	--	-	-	-	-
Unigene0026814	1	28	0.0803	2.4622	4.93840415609216	5.88446264295491e-08	2.82253570181322e-06	yes	--	-	-	-	-
Unigene0026854	61	16	1.1353	0.3260	-1.80012970664586	1.4591814502906e-06	5.16076228710782e-05	yes	--	-	-	-	-
Unigene0026880	8	22	0.4697	1.4141	1.59007264718357	0.00525564070928979	0.0461567341937266	yes	--	-	-	-	-
Unigene0026881	28	8	1.8564	0.5806	-1.67689112554353	0.0039646852483498	0.0375097443413825	yes	--	-	-	-	-
Unigene0026888	9	24	0.5470	1.5968	1.54557088765734	0.00458377454252642	0.0413394212559051	yes	--	-	-	-	-
Unigene0026895	35	12	1.9399	0.7281	-1.4137737704491	0.00312177228931689	0.0315606689760658	yes	--	-	-	-	-
Unigene0026903	3	22	0.2673	2.1461	3.00518555900325	8.88260001369649e-05	0.00183799509011878	yes	--	-	-	-	-
Unigene0026923	1	26	0.0526	1.4968	4.83067485394848	2.19611172180891e-07	9.42213005011723e-06	yes	PREDICTED: LOW QUALITY PROTEIN: zinc finger MYM-type protein 1-like [Prunus mume]	-	-	-	-
Unigene0026945	21	5	1.7017	0.4435	-1.93997071089791	0.00409951669890608	0.0385322133960653	yes	octicosapeptide/Phox/Bem1p domain-containing family protein [Populus trichocarpa]	-	-	-	-
Unigene0026983	0	11	0.001	1.5668	10.6136053180634	0.000979250329958916	0.0127985978735931	yes	--	-	-	-	-
Unigene0026986	17	39	1.4956	3.7562	1.32854950545996	0.00128342734529211	0.0160283749619496	yes	Membrane insertase YidC [Gossypium arboreum]	-	-	-	-
Unigene0026993	3	19	0.2917	2.0226	2.79365374180719	0.000491667108131942	0.00743943964520729	yes	--	-	-	-	-
Unigene0027013	22	3	2.4584	0.3670	-2.74386770386239	0.000279320892181917	0.00470371279075789	yes	Paired amphipathic helix protein Sin3-like 4 [Morus notabilis]	-	GO:0005623//cell;GO:0043229//intracellular organelle;GO:0043231//intracellular membrane-bounded organelle;GO:0044424//intracellular part;GO:0044464//cell part;GO:0005622//intracellular;GO:0043226//organelle;GO:0043227//membrane-bounded organelle	-	GO:0010468//regulation of gene expression;GO:0050789//regulation of biological process;GO:0060255//regulation of macromolecule metabolic process;GO:0019222//regulation of metabolic process;GO:0065007//biological regulation
Unigene0027078	21	4	1.7852	0.3722	-2.2619357511927	0.00155339818788219	0.0184393442958038	yes	--	-	-	-	-
Unigene0027119	16	1	2.0720	0.1418	-3.8690945653344	0.000521182830831206	0.00780759192113622	yes	--	-	-	-	-
Unigene0027126	2	16	0.2339	2.0482	3.13039282984366	0.000732495236752797	0.0102816674192808	yes	--	-	-	-	-
Unigene0027129	1	13	0.1205	1.7148	3.83093527069965	0.00183717041705293	0.0210298041368606	yes	--	-	-	-	-
Unigene0027148	23	4	2.1680	0.4128	-2.39284988081798	0.000537698066688552	0.00800341452012714	yes	--	-	-	-	-
Unigene0027150	8	23	0.5241	1.6496	1.65420222373019	0.00335045128586918	0.0333380036928794	yes	--	-	-	-	-
Unigene0027154	12	1	1.0425	0.0951	-3.45445823235882	0.00342749761354808	0.0337279645513214	yes	--	-	-	-	-
Unigene0027166	19	1	1.3748	0.0792	-4.11757751629269	7.68171018126662e-05	0.00162375983736715	yes	--	-	-	-	-
Unigene0027178	0	10	0.001	1.2910	10.3342732853072	0.00195752238785994	0.0219287883502384	yes	PREDICTED: probable LRR receptor-like serine/threonine-protein kinase At3g47570-like [Solanum tuberosum]	-	-	GO:0003824//catalytic activity;GO:0016740//transferase activity;GO:0016301//kinase activity;GO:0016773//phosphotransferase activity, alcohol group as acceptor;GO:0097159//organic cyclic compound binding;GO:0036094//small molecule binding;GO:0004672//protein kinase activity;GO:1901363//heterocyclic compound binding;GO:0005488//binding;GO:0016772//transferase activity, transferring phosphorus-conta…	GO:0009987//cellular process;GO:0044237//cellular metabolic process;GO:0008152//metabolic process
Unigene0027188	33	5	1.9172	0.3180	-2.59190217444725	7.56040423306277e-06	0.000221702736967125	yes	--	-	-	-	-
Unigene0027189	17	1	1.6024	0.1032	-3.95671945038945	0.00027611349248874	0.00466071205603506	yes	--	-	-	-	-
Unigene0027209	32	69	1.2927	3.0515	1.23913108612921	4.06030529306038e-05	0.000940246048760762	yes	SAUR family protein [Theobroma cacao]	-	-	-	-
Unigene0027300	19	4	1.5956	0.3677	-2.11749794688387	0.00436394137296675	0.0399601880637301	yes	--	-	-	-	-
Unigene0027312	23	4	1.5699	0.2989	-2.39293786265778	0.000537698066688552	0.00800341452012714	yes	PREDICTED: short-chain dehydrogenase reductase 2a [Brassica rapa]	-	-	-	-
Unigene0027330	16	2	1.1428	0.1564	-2.86926052362902	0.00235920286840017	0.0253606006311957	yes	--	-	-	-	-
Unigene0027334	9	24	0.4742	1.3843	1.54558906406708	0.00458377454252642	0.0413394212559051	yes	--	-	-	-	-
Unigene0027397	1	13	0.1205	1.7148	3.83093527069965	0.00183717041705293	0.0210298041368606	yes	--	-	-	-	-
Unigene0027411	10	0	1.0188	0.001	-9.99265514938683	0.00195752238785994	0.0219287883502384	yes	--	-	-	-	-
Unigene0027418	84	5	4.3029	0.2804	-3.93975105777938	8.07894252601406e-18	1.19967808209905e-15	yes	uncharacterized protein LOC100191768 precursor [Zea mays]	-	-	-	-
Unigene0027419	20	1	2.3585	0.1291	-4.19130869510977	4.0363244767443e-05	0.000936315182806669	yes	PREDICTED: probable endo-beta-1,4-glucanase D [Pyrus x bretschneideri]	ko00500//Starch and sucrose metabolism//Carbohydrate metabolism//Metabolism	-	-	-
Unigene0027471	18	2	1.5736	0.1914	-3.0394061277925	0.000732495236752797	0.0102816674192808	yes	cyclin-dependent serine/threonine protein kinase [Galdieria sulphuraria]	-	-	GO:0097159//organic cyclic compound binding;GO:0036094//small molecule binding;GO:0003824//catalytic activity;GO:0004674//protein serine/threonine kinase activity;GO:0032549//ribonucleoside binding;GO:0016772//transferase activity, transferring phosphorus-containing groups;GO:0016301//kinase activity;GO:0032550//purine ribonucleoside binding;GO:0001883//purine nucleoside binding;GO:0004672//prote…	GO:0009987//cellular process;GO:0036211//protein modification process;GO:0019538//protein metabolic process;GO:0044267//cellular protein metabolic process;GO:0043412//macromolecule modification;GO:0006796//phosphate-containing compound metabolic process;GO:0071704//organic substance metabolic process;GO:0044699//single-organism process;GO:0006464//cellular protein modification process;GO:0006793/…
Unigene0027487	63	19	1.7529	0.5787	-1.59885614589594	5.89714170276004e-06	0.000178006437688394	yes	PREDICTED: pentatricopeptide repeat-containing protein At3g24000, mitochondrial-like [Vitis vinifera]	-	-	-	-
Unigene0027489	4	17	0.2426	1.1286	2.21788279912384	0.00436394137296675	0.0399601880637301	yes	--	-	-	-	-
Unigene0027494	6	29	0.3623	1.9168	2.4034431023355	7.05847353691136e-05	0.00151174630743673	yes	--	-	-	-	-
Unigene0027536	11	27	0.8940	2.4022	1.42600953400458	0.00513866446247762	0.0454354490299584	yes	--	-	-	-	-
Unigene0027557	15	2	1.3903	0.2029	-2.77655545217541	0.00419502036548046	0.0389437177559876	yes	--	-	-	-	-
Unigene0027565	46	17	3.6737	1.4863	-1.3055084746694	0.0013211767641977	0.0163281626310208	yes	--	-	-	-	-
Unigene0027568	22	5	1.2218	0.3040	-2.0068649167493	0.00250938463256437	0.0265505559005692	yes	--	-	-	-	-
Unigene0027571	10	0	0.6445	0.001	-9.33203654836165	0.00195752238785994	0.0219287883502384	yes	--	-	-	-	-
Unigene0027573	56	25	4.1944	2.0499	-1.03291091832056	0.00237118280087574	0.0254509969218383	yes	Arabinogalactan protein 20 [Theobroma cacao]	-	GO:0044425//membrane part;GO:0016020//membrane;GO:0031224//intrinsic component of membrane	-	GO:0050896//response to stimulus;GO:0009605//response to external stimulus
Unigene0027577	11	0	1.2049	0.001	-10.2346977004196	0.000979250329958916	0.0127985978735931	yes	pentatricopeptide (PPR) repeat protein [Medicago truncatula]	-	-	GO:0042623//ATPase activity, coupled;GO:0016462//pyrophosphatase activity;GO:0017111//nucleoside-triphosphatase activity;GO:0016818//hydrolase activity, acting on acid anhydrides, in phosphorus-containing anhydrides;GO:0016787//hydrolase activity;GO:0003824//catalytic activity;GO:0016887//ATPase activity;GO:0016817//hydrolase activity, acting on acid anhydrides	GO:0016070//RNA metabolic process;GO:0006725//cellular aromatic compound metabolic process;GO:0009451//RNA modification;GO:0090304//nucleic acid metabolic process;GO:0006139//nucleobase-containing compound metabolic process;GO:0009987//cellular process;GO:0008152//metabolic process;GO:0044237//cellular metabolic process;GO:0044238//primary metabolic process;GO:0006807//nitrogen compound metabolic…
Unigene0027604	12	1	1.3914	0.1269	-3.45477325152605	0.00342749761354808	0.0337279645513214	yes	--	-	-	-	-
Unigene0027608	4	19	0.2174	1.1302	2.37815424882346	0.00155339818788219	0.0184393442958038	yes	--	-	-	-	-
Unigene0027615	27	3	1.4905	0.1813	-3.03934554513437	1.54320625565924e-05	0.000409643216894162	yes	--	-	-	-	-
Unigene0027812	33	10	1.8002	0.5972	-1.59187112651398	0.00193495785709001	0.0218756428305631	yes	--	-	-	-	-
Unigene0027825	9	36	0.5039	2.2064	2.13048500054423	1.56940254744466e-05	0.000414409095486772	yes	--	-	-	-	-
Unigene0027835	0	12	0.001	1.4680	10.5196362528432	0.000489894310789978	0.00742733127232292	yes	--	-	-	-	-
Unigene0027856	0	25	0.001	1.8681	10.8673559697111	3.02899397204007e-08	1.53119583694863e-06	yes	--	-	-	-	-
Unigene0027868	29	3	1.9044	0.2157	-3.14223845239588	4.71991879613604e-06	0.000146355811487146	yes	alcohol dehydrogenase-like protein [Heterocapsa triquetra]	ko00940//Phenylpropanoid biosynthesis//Biosynthesis of other secondary metabolites//Metabolism	-	-	-
Unigene0027912	12	0	0.9012	0.001	-9.81570350334807	0.000489894310789978	0.00742733127232292	yes	PREDICTED: protein GLUTAMINE DUMPER 5-like [Nelumbo nucifera]	-	-	-	-
Unigene0027944	33	8	2.6279	0.6974	-1.91385210831692	0.000436490442483506	0.00675757488395114	yes	--	-	-	-	-
Unigene0027958	17	3	2.1317	0.4118	-2.37198868286137	0.00444281126432207	0.040421940173936	yes	--	-	-	-	-
Unigene0027991	29	7	2.6969	0.7126	-1.92013763941207	0.0012049933792858	0.0151907878952624	yes	PREDICTED: ubiquitin carboxyl-terminal hydrolase 22-like [Vitis vinifera]	-	-	GO:0016787//hydrolase activity;GO:0070011//peptidase activity, acting on L-amino acid peptides;GO:0005488//binding;GO:0003824//catalytic activity;GO:0008233//peptidase activity;GO:0043167//ion binding;GO:0046914//transition metal ion binding;GO:0046872//metal ion binding;GO:0043169//cation binding	GO:0044237//cellular metabolic process;GO:0006508//proteolysis;GO:0009057//macromolecule catabolic process;GO:0044248//cellular catabolic process;GO:0009987//cellular process;GO:0019941//modification-dependent protein catabolic process;GO:0043632//modification-dependent macromolecule catabolic process;GO:0043170//macromolecule metabolic process;GO:0051603//proteolysis involved in cellular protein…
Unigene0028001	1	14	0.0803	1.2311	3.93840415609216	0.000980412522662305	0.0127985978735931	yes	--	-	-	-	-
Unigene0028005	35	12	3.7163	1.3949	-1.41370526928372	0.00312177228931689	0.0315606689760658	yes	--	-	-	-	-
Unigene0028011	16	35	0.9556	2.2884	1.25986049057758	0.00465244575284565	0.0418028688161717	yes	PREDICTED: sarcoplasmic reticulum histidine-rich calcium-binding protein [Vitis vinifera]	-	GO:0044424//intracellular part;GO:0005622//intracellular;GO:0043231//intracellular membrane-bounded organelle;GO:0044464//cell part;GO:0005623//cell;GO:0043226//organelle;GO:0043227//membrane-bounded organelle;GO:0043229//intracellular organelle	-	-
Unigene0028053	15	1	1.6561	0.1209	-3.77590363977301	0.000980412522662305	0.0127985978735931	yes	--	-	-	-	-
Unigene0028063	12	30	0.6193	1.6949	1.45248980493101	0.00291599585308332	0.0298999340777075	yes	--	-	-	-	-
Unigene0028085	3	25	0.1548	1.4124	3.18967134961519	1.54320625565924e-05	0.000409643216894162	yes	--	-	-	-	-
Unigene0028127	39	9	2.2239	0.5618	-1.9849633876447	6.28972400747338e-05	0.00137183217458797	yes	--	-	-	-	-
Unigene0028137	1	12	0.1195	1.5692	3.71494671720898	0.00342749761354808	0.0337279645513214	yes	--	-	-	-	-
Unigene0028180	3	18	0.1952	1.2819	2.71525876483938	0.000860688426927776	0.0117554118361536	yes	--	-	-	-	-
Unigene0028196	16	61	0.5751	2.4003	2.06132998860393	3.96798442787625e-08	1.96044835069693e-06	yes	--	-	-	-	-
Unigene0028201	3	18	0.1885	1.2383	2.71572444659204	0.000860688426927776	0.0117554118361536	yes	--	-	-	-	-
Unigene0028224	23	6	1.5433	0.4407	-1.80814973097976	0.00374236421321129	0.0361799067929505	yes	--	-	-	-	-
Unigene0028225	11	0	1.3548	0.001	-10.4038641766068	0.000979250329958916	0.0127985978735931	yes	--	-	-	-	-
Unigene0028240	2	26	0.1365	1.9428	3.83116453521651	1.64887908563133e-06	5.74801292205281e-05	yes	--	-	-	-	-
Unigene0028247	19	1	1.4347	0.0827	-4.11671795702835	7.68171018126662e-05	0.00162375983736715	yes	--	-	-	-	-
Unigene0028258	7	23	0.5756	2.0706	1.84691038241637	0.00335045128586918	0.0333380036928794	yes	Alpha/beta-Hydrolases superfamily protein isoform 2 [Theobroma cacao]	-	-	GO:0003824//catalytic activity	-
Unigene0028355	5	22	0.4357	2.0989	2.26822641413342	0.000919410305878513	0.012280649374974	yes	--	-	-	-	-
Unigene0028364	0	12	0.001	1.0739	10.0686439425841	0.000489894310789978	0.00742733127232292	yes	BnaC03g20450D [Brassica napus]	-	-	-	-
Unigene0028386	39	10	2.5252	0.7088	-1.83294714720797	0.000144544403364387	0.00274446979756825	yes	--	-	-	-	-
Unigene0028403	27	5	1.5492	0.3141	-2.30222755837638	0.000194260253698636	0.00349009062081052	yes	PREDICTED: myb-related protein 305 [Vitis vinifera]	-	-	-	-
Unigene0028417	14	0	1.0319	0.001	-10.0110874526187	0.000122626621599143	0.00238463948251982	yes	--	-	-	-	-
Unigene0028482	52	20	3.0596	1.2882	-1.24798645597334	0.000783107293498222	0.0108693625070305	yes	--	-	-	-	-
Unigene0028483	15	0	1.2751	0.001	-10.3163946798613	6.13562000946234e-05	0.00134260325200916	yes	--	-	-	-	-
Unigene0028493	103	7	5.3254	0.3962	-3.74858910738682	2.89976622885742e-21	5.3824896896618e-19	yes	PREDICTED: heavy metal-associated isoprenylated plant protein 26 [Vitis vinifera]	-	-	GO:0005488//binding;GO:0043167//ion binding;GO:0043169//cation binding	GO:0006811//ion transport;GO:0051179//localization;GO:0044765//single-organism transport;GO:0044699//single-organism process;GO:1902578//single-organism localization;GO:0006812//cation transport;GO:0051234//establishment of localization;GO:0006810//transport
Unigene0028553	0	9	0.001	0.3089	8.27099606074028	0.00391328458973816	0.0371706410089237	yes	--	-	-	-	-
Unigene0028588	3	17	0.2735	1.6965	2.63294869191842	0.00149764350802579	0.0179717043851803	yes	--	-	-	-	-
Unigene0028598	9	36	0.5494	2.4057	2.13052792860953	1.56940254744466e-05	0.000414409095486772	yes	PREDICTED: probable calcium-binding protein CML45 [Phoenix dactylifera]	ko04626//Plant-pathogen interaction//Environmental adaptation//Organismal Systems;ko04070//Phosphatidylinositol signaling system//Signal transduction//Environmental Information Processing	-	-	-
Unigene0028662	10	0	0.6710	0.001	-9.39016895620018	0.00195752238785994	0.0219287883502384	yes	--	-	-	-	-
Unigene0028664	0	11	0.001	1.3621	10.4116169088697	0.000979250329958916	0.0127985978735931	yes	--	-	-	-	-
Unigene0028668	28	52	3.2741	6.6565	1.0236654185864	0.00237118280087574	0.0254509969218383	yes	At1g52320/F19K6_7 [Arabidopsis thaliana]	-	-	-	-
Unigene0028734	37	4	2.5318	0.2996	-3.07905391440179	1.90389562559058e-07	8.27803597826932e-06	yes	--	-	-	-	-
Unigene0028739	11	0	1.4870	0.001	-10.5381889320524	0.000979250329958916	0.0127985978735931	yes	--	-	-	-	-
Unigene0028749	0	11	0.001	1.2406	10.2768223146844	0.000979250329958916	0.0127985978735931	yes	gag-pol polyprotein, partial [Caragana korshinskii]	-	GO:0005622//intracellular;GO:0043229//intracellular organelle;GO:0044424//intracellular part;GO:0005623//cell;GO:0043226//organelle;GO:0043231//intracellular membrane-bounded organelle;GO:0044464//cell part;GO:0043227//membrane-bounded organelle	GO:0003824//catalytic activity;GO:0016740//transferase activity;GO:0005488//binding;GO:0097159//organic cyclic compound binding;GO:0043167//ion binding;GO:1901363//heterocyclic compound binding	GO:0008152//metabolic process
Unigene0028778	4	20	0.2015	1.1032	2.45284261809865	0.000916868560126221	0.012270361619033	yes	--	-	-	-	-
Unigene0028793	14	2	1.0402	0.1627	-2.67657478692367	0.00419502036548046	0.0389437177559876	yes	--	-	-	-	-
Unigene0028805	17	3	2.1126	0.4081	-2.37202501732619	0.00444281126432207	0.040421940173936	yes	--	-	-	-	-
Unigene0028865	10	0	1.2155	0.001	-10.2473341780287	0.00195752238785994	0.0219287883502384	yes	--	-	-	-	-
Unigene0028884	1	19	0.1164	2.4220	4.37903590167341	2.11616705585471e-05	0.000538311008669431	yes	--	-	-	-	-
Unigene0028892	6	28	0.4434	2.2653	2.35302144773598	0.000118356000643679	0.00232399452062801	yes	--	-	-	-	-
Unigene0028896	0	12	0.001	1.1306	10.1428728867681	0.000489894310789978	0.00742733127232292	yes	--	-	-	-	-
Unigene0028948	9	0	0.7868	0.001	-9.61985314739117	0.00391328458973816	0.0371706410089237	yes	--	-	-	-	-
Unigene0028965	9	0	0.9937	0.001	-9.95666655480317	0.00391328458973816	0.0371706410089237	yes	--	-	-	-	-
Unigene0028978	28	8	1.3425	0.4199	-1.67680439492512	0.0039646852483498	0.0375097443413825	yes	--	-	-	-	-
Unigene0029025	55	17	1.7459	0.5908	-1.56322919680375	4.00473987477379e-05	0.000931616119345766	yes	GPR1/FUN34/yaaH [Ostreococcus tauri]	-	-	-	-
Unigene0029034	26	7	1.2110	0.3569	-1.76260705853267	0.00458377454252642	0.0413394212559051	yes	--	-	-	-	-
Unigene0029043	0	9	0.001	1.1010	10.1045987535644	0.00391328458973816	0.0371706410089237	yes	--	-	-	-	-
Unigene0029049	21	5	1.3287	0.3463	-1.93992111040924	0.00409951669890608	0.0385322133960653	yes	aconitate hydratase [Chlamydomonas reinhardtii]	ko01200//Carbon metabolism//Global and Overview//Metabolism;ko01230//Biosynthesis of amino acids//Global and Overview//Metabolism;ko00630//Glyoxylate and dicarboxylate metabolism//Carbohydrate metabolism//Metabolism;ko00020//Citrate cycle (TCA cycle)//Carbohydrate metabolism//Metabolism;ko01210//2-Oxocarboxylic acid metabolism//Global and Overview//Metabolism	GO:0043229//intracellular organelle;GO:0044424//intracellular part;GO:0044464//cell part;GO:0043231//intracellular membrane-bounded organelle;GO:0043226//organelle;GO:0005623//cell;GO:0005622//intracellular;GO:0043227//membrane-bounded organelle	GO:0016835//carbon-oxygen lyase activity;GO:0051536//iron-sulfur cluster binding;GO:0004448//isocitrate dehydrogenase activity;GO:0043167//ion binding;GO:0051540//metal cluster binding;GO:0016616//oxidoreductase activity, acting on the CH-OH group of donors, NAD or NADP as acceptor;GO:0016829//lyase activity;GO:0016491//oxidoreductase activity;GO:0016614//oxidoreductase activity, acting on CH-OH …	GO:0006101//citrate metabolic process;GO:0009987//cellular process;GO:0019752//carboxylic acid metabolic process;GO:0044281//small molecule metabolic process;GO:0044763//single-organism cellular process;GO:0006082//organic acid metabolic process;GO:0008152//metabolic process;GO:0072350//tricarboxylic acid metabolic process;GO:0043436//oxoacid metabolic process;GO:0071704//organic substance metabo…
Unigene0029093	36	11	2.4879	0.8322	-1.57992630467277	0.00110289357154647	0.014113341603287	yes	--	-	-	-	-
Unigene0029107	42	5	3.2242	0.4202	-2.9397931711774	1.82555629581231e-07	7.96983164242829e-06	yes	--	-	-	-	-
Unigene0029132	19	2	1.3930	0.1605	-3.11755005547895	0.000404901815219684	0.00635503265942862	yes	--	-	-	-	-
Unigene0029162	17	3	1.3775	0.2661	-2.37201190332366	0.00444281126432207	0.040421940173936	yes	--	-	-	-	-
Unigene0029163	24	4	2.1386	0.3902	-2.4543809855206	0.000313463763593475	0.00516876800560764	yes	--	-	-	-	-
Unigene0029173	10	26	0.6792	1.9333	1.5091571612486	0.0039646852483498	0.0375097443413825	yes	--	-	-	-	-
Unigene0029176	25	0	1.4804	0.001	-10.5317713254129	1.20863824109425e-07	5.47554094003528e-06	yes	--	-	-	-	-
Unigene0029180	22	3	1.3701	0.2045	-2.7441084472704	0.000279320892181917	0.00470371279075789	yes	opsin [Cyanophora paradoxa]	-	-	-	-
Unigene0029205	46	15	1.9141	0.6833	-1.4860751718462	0.000401804373306148	0.0063379717845296	yes	--	-	-	-	-
Unigene0029249	50	22	1.8700	0.9007	-1.05391970355964	0.00413005796122333	0.0387105876492207	yes	--	-	-	-	-
Unigene0029258	16	36	0.2192	0.5399	1.30044441848873	0.00322405001894731	0.0323694743004761	yes	PREDICTED: F-box/LRR-repeat protein At4g14103-like isoform X1 [Citrus sinensis]	-	-	-	-
Unigene0029280	13	1	1.3101	0.1103	-3.57017224091003	0.00183717041705293	0.0210298041368606	yes	PREDICTED: multiple C2 and transmembrane domain-containing protein 2 [Jatropha curcas]	-	-	-	-
Unigene0029296	10	0	1.0458	0.001	-10.0303912599595	0.00195752238785994	0.0219287883502384	yes	--	-	-	-	-
Unigene0029299	11	31	0.5614	1.7320	1.62533796110156	0.000951959941016732	0.0126230620183238	yes	--	-	-	-	-
Unigene0029335	0	9	0.001	0.6878	9.42584530563943	0.00391328458973816	0.0371706410089237	yes	--	-	-	-	-
Unigene0029348	54	20	1.3482	0.5466	-1.30247716537786	0.000380375126758991	0.00606263969179552	yes	--	-	-	-	-
Unigene0029359	18	39	0.4959	1.1761	1.24588960264438	0.00226501140138985	0.0246228733086932	yes	--	-	-	-	-
Unigene0029366	40	10	2.3636	0.6469	-1.86937128616008	9.19743607150029e-05	0.00189033655328821	yes	phosphoenolpyruvate carboxykinase [Cucumis sativus]	ko01200//Carbon metabolism//Global and Overview//Metabolism;ko00010//Glycolysis / Gluconeogenesis//Carbohydrate metabolism//Metabolism;ko00620//Pyruvate metabolism//Carbohydrate metabolism//Metabolism;ko00710//Carbon fixation in photosynthetic organisms//Energy metabolism//Metabolism;ko00020//Citrate cycle (TCA cycle)//Carbohydrate metabolism//Metabolism	-	GO:0016829//lyase activity;GO:0016830//carbon-carbon lyase activity;GO:1901363//heterocyclic compound binding;GO:0005488//binding;GO:0036094//small molecule binding;GO:0000166//nucleotide binding;GO:0097159//organic cyclic compound binding;GO:1901265//nucleoside phosphate binding;GO:0001882//nucleoside binding;GO:0004611//phosphoenolpyruvate carboxykinase activity;GO:0001883//purine nucleoside bi…	GO:0044281//small molecule metabolic process;GO:0019318//hexose metabolic process;GO:0044699//single-organism process;GO:0044238//primary metabolic process;GO:0044723//single-organism carbohydrate metabolic process;GO:0008152//metabolic process;GO:0006006//glucose metabolic process;GO:0071704//organic substance metabolic process;GO:0005975//carbohydrate metabolic process;GO:0044710//single-organi…
Unigene0029410	19	4	1.1039	0.2544	-2.11743891156376	0.00436394137296675	0.0399601880637301	yes	--	-	-	-	-
Unigene0029449	20	2	1.9245	0.2107	-3.1912214518809	0.000222778199751991	0.00391253623753171	yes	glutamine synthetase [Coccomyxa subellipsoidea C-169]	ko01230//Biosynthesis of amino acids//Global and Overview//Metabolism;ko00630//Glyoxylate and dicarboxylate metabolism//Carbohydrate metabolism//Metabolism;ko00250//Alanine, aspartate and glutamate metabolism//Amino acid metabolism//Metabolism;ko00220//Arginine biosynthesis//Amino acid metabolism//Metabolism;ko00910//Nitrogen metabolism//Energy metabolism//Metabolism	GO:0043227//membrane-bounded organelle;GO:0043226//organelle;GO:0009536//plastid;GO:0043229//intracellular organelle;GO:0005622//intracellular;GO:0044444//cytoplasmic part;GO:0043231//intracellular membrane-bounded organelle;GO:0005623//cell;GO:0044424//intracellular part;GO:0005737//cytoplasm;GO:0044464//cell part	GO:0001882//nucleoside binding;GO:0032550//purine ribonucleoside binding;GO:0016880//acid-ammonia (or amide) ligase activity;GO:0097367//carbohydrate derivative binding;GO:0003824//catalytic activity;GO:0036094//small molecule binding;GO:0016879//ligase activity, forming carbon-nitrogen bonds;GO:0005488//binding;GO:0016211//ammonia ligase activity;GO:0001883//purine nucleoside binding;GO:0016874/…	GO:0006541//glutamine metabolic process;GO:0044699//single-organism process;GO:0044237//cellular metabolic process;GO:0006082//organic acid metabolic process;GO:0009064//glutamine family amino acid metabolic process;GO:0043436//oxoacid metabolic process;GO:1901564//organonitrogen compound metabolic process;GO:0006807//nitrogen compound metabolic process;GO:0006520//cellular amino acid metabolic p…
Unigene0029451	57	2	3.4191	0.1313	-4.70267779721445	2.45886480856216e-14	2.68257132522686e-12	yes	Glutamate ammonia ligase [Ectocarpus siliculosus]	ko01230//Biosynthesis of amino acids//Global and Overview//Metabolism;ko00630//Glyoxylate and dicarboxylate metabolism//Carbohydrate metabolism//Metabolism;ko00250//Alanine, aspartate and glutamate metabolism//Amino acid metabolism//Metabolism;ko00220//Arginine biosynthesis//Amino acid metabolism//Metabolism;ko00910//Nitrogen metabolism//Energy metabolism//Metabolism	-	GO:0097159//organic cyclic compound binding;GO:0016211//ammonia ligase activity;GO:0003824//catalytic activity;GO:0001883//purine nucleoside binding;GO:0016879//ligase activity, forming carbon-nitrogen bonds;GO:0032549//ribonucleoside binding;GO:0032550//purine ribonucleoside binding;GO:0005488//binding;GO:1901363//heterocyclic compound binding;GO:0097367//carbohydrate derivative binding;GO:00168…	GO:0044281//small molecule metabolic process;GO:0071704//organic substance metabolic process;GO:1901564//organonitrogen compound metabolic process;GO:1901605//alpha-amino acid metabolic process;GO:0006082//organic acid metabolic process;GO:0009987//cellular process;GO:0008152//metabolic process;GO:0044237//cellular metabolic process;GO:0044699//single-organism process;GO:0044763//single-organism …
Unigene0029452	10	0	1.1644	0.001	-10.1853710292354	0.00195752238785994	0.0219287883502384	yes	PREDICTED: callose synthase 3 [Populus euphratica]	-	GO:0005623//cell;GO:0005886//plasma membrane;GO:0044464//cell part;GO:0044425//membrane part;GO:0044459//plasma membrane part;GO:0071944//cell periphery;GO:0016020//membrane	GO:0035251//UDP-glucosyltransferase activity;GO:0016758//transferase activity, transferring hexosyl groups;GO:0016740//transferase activity;GO:0046527//glucosyltransferase activity;GO:0008194//UDP-glycosyltransferase activity;GO:0003824//catalytic activity;GO:0016757//transferase activity, transferring glycosyl groups	GO:0044237//cellular metabolic process;GO:0044260//cellular macromolecule metabolic process;GO:0006074//(1->3)-beta-D-glucan metabolic process;GO:0009987//cellular process;GO:0051273//beta-glucan metabolic process;GO:0044042//glucan metabolic process;GO:0005976//polysaccharide metabolic process;GO:0071704//organic substance metabolic process;GO:0005975//carbohydrate metabolic process;GO:0008152//…
Unigene0029457	0	10	0.001	0.7819	9.61084029765356	0.00195752238785994	0.0219287883502384	yes	--	-	-	-	-
Unigene0029477	28	8	2.5609	0.8010	-1.67677677081905	0.0039646852483498	0.0375097443413825	yes	--	-	-	-	-
Unigene0029534	11	27	0.5840	1.5692	1.42598896630972	0.00513866446247762	0.0454354490299584	yes	--	-	-	-	-
Unigene0029536	17	3	1.8920	0.3655	-2.37196877738696	0.00444281126432207	0.040421940173936	yes	--	-	-	-	-
Unigene0029661	2	15	0.1486	1.2200	3.03737512679901	0.00131833460952686	0.0163156688403952	yes	--	-	-	-	-
Unigene0029724	2	16	0.1972	1.7274	3.13087073790668	0.000732495236752797	0.0102816674192808	yes	--	-	-	-	-
Unigene0029733	24	6	1.9003	0.5201	-1.86936625148146	0.00233201486246372	0.0251568662128112	yes	--	-	-	-	-
Unigene0029746	19	4	1.4004	0.3227	-2.11757348394156	0.00436394137296675	0.0399601880637301	yes	--	-	-	-	-
Unigene0029753	30	6	2.4743	0.5418	-2.19118813386583	0.000118356000643679	0.00232399452062801	yes	--	-	-	-	-
Unigene0029756	46	17	2.6339	1.0656	-1.30553458501158	0.0013211767641977	0.0163281626310208	yes	ribosomal protein L22 [Pfiesteria piscicida]	ko03010//Ribosome//Translation//Genetic Information Processing	-	-	-
Unigene0029775	14	2	1.1378	0.1779	-2.6771085704276	0.00419502036548046	0.0389437177559876	yes	--	-	-	-	-
Unigene0029794	32	7	2.7455	0.6575	-2.0620061117646	0.000297910624628181	0.00496872303581391	yes	PREDICTED: phosphate transporter PHO1 homolog 3-like isoform X3 [Sesamum indicum]	-	GO:0016020//membrane;GO:0044425//membrane part;GO:0031224//intrinsic component of membrane	GO:0016788//hydrolase activity, acting on ester bonds;GO:0003824//catalytic activity;GO:0042578//phosphoric ester hydrolase activity;GO:0016787//hydrolase activity;GO:0052745//inositol phosphate phosphatase activity;GO:0016791//phosphatase activity;GO:0052834//inositol monophosphate phosphatase activity	GO:0009987//cellular process;GO:0006796//phosphate-containing compound metabolic process;GO:0006793//phosphorus metabolic process;GO:0008152//metabolic process;GO:0044237//cellular metabolic process
Unigene0029806	12	31	0.5744	1.6243	1.49969046134126	0.00193495785709001	0.0218756428305631	yes	--	-	-	-	-
Unigene0029819	19	3	0.9954	0.1721	-2.53202928963682	0.00149764350802579	0.0179717043851803	yes	--	-	-	-	-
Unigene0029887	16	43	1.0360	3.0480	1.55683889980677	0.000137549613346287	0.00262940362248017	yes	PREDICTED: high affinity nitrate transporter 2.7-like [Citrus sinensis]	ko00910//Nitrogen metabolism//Energy metabolism//Metabolism	GO:0044444//cytoplasmic part;GO:0044425//membrane part;GO:0044446//intracellular organelle part;GO:0005774//vacuolar membrane;GO:0098588//bounding membrane of organelle;GO:0005773//vacuole;GO:0044424//intracellular part;GO:0016020//membrane;GO:0043229//intracellular organelle;GO:0044464//cell part;GO:0098805//whole membrane;GO:0031224//intrinsic component of membrane;GO:0043226//organelle;GO:0031…	GO:0015103//inorganic anion transmembrane transporter activity;GO:0005215//transporter activity;GO:0022892//substrate-specific transporter activity;GO:0022857//transmembrane transporter activity;GO:0008509//anion transmembrane transporter activity;GO:0015075//ion transmembrane transporter activity;GO:0022891//substrate-specific transmembrane transporter activity	GO:0044710//single-organism metabolic process;GO:0044763//single-organism cellular process;GO:0051179//localization;GO:0006810//transport;GO:0071704//organic substance metabolic process;GO:0006082//organic acid metabolic process;GO:0008152//metabolic process;GO:0051234//establishment of localization;GO:2001057//reactive nitrogen species metabolic process;GO:0042126//nitrate metabolic process;GO:0…
Unigene0029894	0	10	0.001	0.8381	9.71097858274089	0.00195752238785994	0.0219287883502384	yes	--	-	-	-	-
Unigene0029896	11	29	0.3990	1.1516	1.52917904245373	0.00224347213357335	0.0244658370698826	yes	PREDICTED: pentatricopeptide repeat-containing protein At2g34400 [Nicotiana tomentosiformis]	-	-	GO:0016462//pyrophosphatase activity;GO:0042623//ATPase activity, coupled;GO:0016887//ATPase activity;GO:0003824//catalytic activity;GO:0016787//hydrolase activity;GO:0016817//hydrolase activity, acting on acid anhydrides;GO:0017111//nucleoside-triphosphatase activity;GO:0016818//hydrolase activity, acting on acid anhydrides, in phosphorus-containing anhydrides	-
Unigene0029932	12	1	1.0328	0.0942	-3.45469003569441	0.00342749761354808	0.0337279645513214	yes	--	-	-	-	-
Unigene0029956	15	2	1.6762	0.2447	-2.77610829154886	0.00419502036548046	0.0389437177559876	yes	--	-	-	-	-
Unigene0029993	13	1	0.7970	0.0671	-3.57019505267765	0.00183717041705293	0.0210298041368606	yes	--	-	-	-	-
Unigene0030155	64	9	4.5594	0.7019	-2.69950657471598	2.8740353261295e-10	1.96722382156505e-08	yes	--	-	-	-	-
Unigene0030195	12	1	1.4091	0.1286	-3.453811451651	0.00342749761354808	0.0337279645513214	yes	BnaC07g43250D [Brassica napus]	-	-	-	-
Unigene0030200	11	28	0.7173	1.9988	1.4784855873031	0.00340810880468259	0.0337279645513214	yes	--	-	-	-	-
Unigene0030221	15	2	1.9245	0.2809	-2.7763551415718	0.00419502036548046	0.0389437177559876	yes	--	-	-	-	-
Unigene0030226	22	5	1.3856	0.3448	-2.00667915563763	0.00250938463256437	0.0265505559005692	yes	PREDICTED: zinc finger MYM-type protein 1-like [Camelina sativa]	-	-	GO:0005488//binding	-
Unigene0030274	3	15	0.2847	1.5585	2.45264375677046	0.00444281126432207	0.040421940173936	yes	--	-	-	-	-
Unigene0030294	25	4	2.5102	0.4397	-2.51321087771333	0.000181736254401079	0.0033157872654515	yes	--	-	-	-	-
Unigene0030312	54	23	2.3346	1.0886	-1.10070144496892	0.00179709679270971	0.0207807052443599	yes	--	-	-	-	-
Unigene0030403	17	3	2.0220	0.3906	-2.37201914290359	0.00444281126432207	0.040421940173936	yes	--	-	-	-	-
Unigene0030480	1	13	0.1062	1.5111	3.83074346557519	0.00183717041705293	0.0210298041368606	yes	--	-	-	-	-
Unigene0030486	16	1	1.9448	0.1331	-3.86903932211684	0.000521182830831206	0.00780759192113622	yes	--	-	-	-	-
Unigene0030502	10	27	0.7293	2.1556	1.56350519263986	0.00258607894382485	0.0271309877984923	yes	--	-	-	-	-
Unigene0030536	12	1	0.8072	0.0736	-3.45514850304934	0.00342749761354808	0.0337279645513214	yes	--	-	-	-	-
Unigene0030549	33	7	2.2415	0.5205	-2.10649443075127	0.000184753000812598	0.00336050558606324	yes	hypothetical protein B456_011G033100 [Gossypium raimondii]	-	-	-	-
Unigene0030588	36	12	0.8683	0.3168	-1.45462124842205	0.00211339035680658	0.0233448954838653	yes	--	-	-	-	-
Unigene0030600	20	4	2.1236	0.4650	-2.19120942524098	0.00261353969120793	0.0272587269169044	yes	--	-	-	-	-
Unigene0030617	14	1	1.6370	0.1280	-3.67683860647415	0.000980412522662305	0.0127985978735931	yes	PREDICTED: pentatricopeptide repeat-containing protein At1g06140, mitochondrial [Vitis vinifera]	-	-	-	-
Unigene0030624	8	30	0.3054	1.2536	2.03730511767573	0.000117812307556567	0.00232184712898027	yes	PREDICTED: CASP-like protein 1F2 [Eucalyptus grandis]	-	-	-	-
Unigene0030626	1	16	0.0820	1.4361	4.13038849193548	0.000145835852858978	0.00276163408506385	yes	--	-	-	-	-
Unigene0030632	1	15	0.0976	1.6024	4.03720936824982	0.00027611349248874	0.00466071205603506	yes	--	-	-	-	-
Unigene0030635	14	1	1.2679	0.0991	-3.67741209614214	0.000980412522662305	0.0127985978735931	yes	--	-	-	-	-
Unigene0030683	29	7	2.6264	0.6940	-1.92007908710736	0.0012049933792858	0.0151907878952624	yes	--	-	-	-	-
Unigene0030702	26	4	1.2730	0.2144	-2.56985560833095	0.000104826147114217	0.00210708635925241	yes	succinate-semialdehyde dehydrogenase [Nannochloropsis gaditana]	ko00250//Alanine, aspartate and glutamate metabolism//Amino acid metabolism//Metabolism;ko00650//Butanoate metabolism//Carbohydrate metabolism//Metabolism	GO:0044424//intracellular part;GO:0005622//intracellular;GO:0044444//cytoplasmic part;GO:0043227//membrane-bounded organelle;GO:0043226//organelle;GO:0044464//cell part;GO:0043229//intracellular organelle;GO:0005737//cytoplasm;GO:0043231//intracellular membrane-bounded organelle;GO:0005623//cell	GO:0003824//catalytic activity;GO:0016491//oxidoreductase activity	GO:0008152//metabolic process;GO:0009987//cellular process
Unigene0030719	67	27	2.2561	0.9953	-1.18062766693158	0.000377247897523212	0.00601817908260098	yes	GPI-anchored protein [Arabidopsis thaliana]	-	GO:0005576//extracellular region;GO:0044425//membrane part;GO:0031224//intrinsic component of membrane;GO:0016020//membrane	GO:0016787//hydrolase activity;GO:0008081//phosphoric diester hydrolase activity;GO:0042578//phosphoric ester hydrolase activity;GO:0003824//catalytic activity;GO:0016788//hydrolase activity, acting on ester bonds	GO:0044238//primary metabolic process;GO:0000904//cell morphogenesis involved in differentiation;GO:0044237//cellular metabolic process;GO:0006928//movement of cell or subcellular component;GO:0008152//metabolic process;GO:0048468//cell development;GO:0044723//single-organism carbohydrate metabolic process;GO:0019751//polyol metabolic process;GO:1901615//organic hydroxy compound metabolic process…
Unigene0030772	7	23	0.6062	2.1806	1.84685939516401	0.00335045128586918	0.0333380036928794	yes	PREDICTED: G-type lectin S-receptor-like serine/threonine-protein kinase SD2-5 [Vitis vinifera]	-	-	GO:0003824//catalytic activity;GO:0016740//transferase activity;GO:0016772//transferase activity, transferring phosphorus-containing groups	-
Unigene0030814	0	11	0.001	1.5968	10.6409679104499	0.000979250329958916	0.0127985978735931	yes	--	-	-	-	-
Unigene0030839	12	1	1.1507	0.1050	-3.45405052320607	0.00342749761354808	0.0337279645513214	yes	--	-	-	-	-
Unigene0030893	2	20	0.1482	1.6224	3.45251220469751	6.66137959288489e-05	0.00144142493534281	yes	PREDICTED: retrovirus-related Pol polyprotein from transposon TNT 1-94 isoform X1 [Tarenaya hassleriana]	-	-	GO:0043167//ion binding;GO:0046872//metal ion binding;GO:0043169//cation binding;GO:0005488//binding;GO:0046914//transition metal ion binding;GO:0097159//organic cyclic compound binding	GO:0044238//primary metabolic process;GO:0090304//nucleic acid metabolic process;GO:0006807//nitrogen compound metabolic process;GO:0006259//DNA metabolic process;GO:0009987//cellular process;GO:0044237//cellular metabolic process;GO:0046483//heterocycle metabolic process;GO:0044260//cellular macromolecule metabolic process;GO:0008152//metabolic process;GO:1901360//organic cyclic compound metabol…
Unigene0030958	35	6	1.2564	0.2358	-2.4136602246722	2.57758259804087e-05	0.000637485128503671	yes	ATP synthase subunit delta [Gossypium arboreum]	-	GO:0044425//membrane part;GO:0016020//membrane;GO:0031224//intrinsic component of membrane	-	-
Unigene0030982	30	8	1.2830	0.3745	-1.77648354663093	0.0016744412585918	0.0196126820336986	yes	--	-	-	-	-
Unigene0031007	9	24	0.4929	1.4390	1.54569970595643	0.00458377454252642	0.0413394212559051	yes	--	-	-	-	-
Unigene0031023	1	13	0.0801	1.1399	3.83096121378333	0.00183717041705293	0.0210298041368606	yes	--	-	-	-	-
Unigene0031054	11	0	1.1908	0.001	-10.2177154113507	0.000979250329958916	0.0127985978735931	yes	--	-	-	-	-
Unigene0031064	27	3	2.2537	0.2741	-3.03952125148069	1.54320625565924e-05	0.000409643216894162	yes	--	-	-	-	-
Unigene0031094	28	3	2.4478	0.2871	-3.09186045031583	8.54838467651742e-06	0.000245886224394548	yes	--	-	-	-	-
Unigene0031104	43	13	3.0872	1.0218	-1.59518610814156	0.000361762947124518	0.00580349693805607	yes	NAD-dependent formate dehydrogenase [Galdieria sulphuraria]	ko01200//Carbon metabolism//Global and Overview//Metabolism;ko00630//Glyoxylate and dicarboxylate metabolism//Carbohydrate metabolism//Metabolism	GO:0043227//membrane-bounded organelle;GO:0043229//intracellular organelle;GO:0044444//cytoplasmic part;GO:0005622//intracellular;GO:0044464//cell part;GO:0044424//intracellular part;GO:0005737//cytoplasm;GO:0005623//cell;GO:0043231//intracellular membrane-bounded organelle;GO:0043226//organelle	GO:0016491//oxidoreductase activity;GO:0005488//binding;GO:0003824//catalytic activity	GO:0008152//metabolic process
Unigene0031110	60	27	2.6393	1.3002	-1.02142178681882	0.00253298640630787	0.0267526202328176	yes	--	-	-	-	-
Unigene0031126	11	138	0.6298	8.6502	3.77976782688855	5.45142827485588e-32	1.75555694407979e-29	yes	PREDICTED: pathogenesis-related leaf protein 6-like [Populus euphratica]	ko04626//Plant-pathogen interaction//Environmental adaptation//Organismal Systems;ko04075//Plant hormone signal transduction//Signal transduction//Environmental Information Processing	-	-	-
Unigene0031143	4	17	0.2525	1.1748	2.21805987779833	0.00436394137296675	0.0399601880637301	yes	--	-	-	-	-
Unigene0031151	402	143	16.4072	6.3894	-1.36057668855882	4.66021179397015e-24	1.00251751340868e-21	yes	pathogenesis-related family protein [Populus trichocarpa]	-	-	-	-
Unigene0031156	13	1	1.1437	0.0963	-3.57002906508841	0.00183717041705293	0.0210298041368606	yes	--	-	-	-	-
Unigene0031168	0	16	0.001	1.7092	10.7391055067938	1.53628163094804e-05	0.000409404503625225	yes	--	-	-	-	-
Unigene0031195	12	0	1.0727	0.001	-10.0670309413455	0.000489894310789978	0.00742733127232292	yes	--	-	-	-	-
Unigene0031207	10	0	0.7655	0.001	-9.58025856749979	0.00195752238785994	0.0219287883502384	yes	--	-	-	-	-
Unigene0031208	16	2	2.1014	0.2876	-2.86921522323899	0.00235920286840017	0.0253606006311957	yes	--	-	-	-	-
Unigene0031232	82	27	2.9097	1.0488	-1.47213082334664	1.69945594145197e-06	5.91468201289971e-05	yes	--	-	-	-	-
Unigene0031253	17	2	1.4677	0.1890	-2.95709896980566	0.00131833460952686	0.0163156688403952	yes	--	-	-	-	-
Unigene0031281	26	54	0.8388	1.9072	1.18505737436557	0.000770538603014822	0.0107213567516831	yes	--	-	-	-	-
Unigene0031310	39	13	1.6107	0.5878	-1.45429054663036	0.00121236554986439	0.0152567414229403	yes	--	-	-	-	-
Unigene0031313	1	15	0.0674	1.1072	4.03802344645487	0.00027611349248874	0.00466071205603506	yes	PREDICTED: E3 ubiquitin-protein ligase RNF185-like [Nelumbo nucifera]	ko04141//Protein processing in endoplasmic reticulum//Folding, sorting and degradation//Genetic Information Processing	-	GO:0043167//ion binding;GO:0005488//binding;GO:0046872//metal ion binding;GO:0043169//cation binding	-
Unigene0031317	3	15	0.2389	1.3077	2.45255285061882	0.00444281126432207	0.040421940173936	yes	--	-	-	-	-
Unigene0031332	36	8	2.8668	0.6974	-2.03938299040078	0.000107818619209403	0.00215790630688742	yes	--	-	-	-	-
Unigene0031333	23	2	1.5895	0.1513	-3.3930891238086	3.62270678926957e-05	0.000854645452518856	yes	--	-	-	-	-
Unigene0031388	44	18	1.7570	0.7869	-1.1588619779096	0.00450374779567082	0.040879760533317	yes	--	-	-	-	-
Unigene0031401	7	28	0.2713	1.1881	2.13069531727199	0.000118356000643679	0.00232399452062801	yes	--	-	-	-	-
Unigene0031402	41	11	2.1278	0.6249	-1.76766530761538	0.000130031163103988	0.00250960355060293	yes	--	-	-	-	-
Unigene0031405	21	3	1.4771	0.2310	-2.67680274343163	0.000491667108131942	0.00743943964520729	yes	--	-	-	-	-
Unigene0031429	13	1	0.8895	0.0749	-3.56995698169577	0.00183717041705293	0.0210298041368606	yes	--	-	-	-	-
Unigene0031466	16	52	0.4910	1.7471	1.83116725752318	2.71291445506349e-06	8.95235980923329e-05	yes	--	-	-	-	-
Unigene0031482	17	57	1.0354	3.8006	1.87603897121673	6.40001757087015e-07	2.48101623860462e-05	yes	--	-	-	-	-
Unigene0031491	9	0	0.9170	0.001	-9.84077792359505	0.00391328458973816	0.0371706410089237	yes	--	-	-	-	-
Unigene0031493	22	51	1.4980	3.8016	1.34356911745465	0.000263136461802234	0.00449704251119687	yes	--	-	-	-	-
Unigene0031508	6	28	0.3712	1.8961	2.35276643816208	0.000118356000643679	0.00232399452062801	yes	--	-	-	-	-
Unigene0031524	4	22	0.3232	1.9459	2.58993846857596	0.000313463763593475	0.00516876800560764	yes	PREDICTED: cation/H(+) antiporter 15-like isoform X2 [Solanum lycopersicum]	-	GO:0016020//membrane	GO:0022804//active transmembrane transporter activity;GO:0015291//secondary active transmembrane transporter activity;GO:0008324//cation transmembrane transporter activity;GO:0022891//substrate-specific transmembrane transporter activity;GO:0015078//hydrogen ion transmembrane transporter activity;GO:0015297//antiporter activity;GO:0022857//transmembrane transporter activity;GO:0005215//transporte…	GO:0044765//single-organism transport;GO:0044699//single-organism process;GO:1902578//single-organism localization;GO:0030001//metal ion transport;GO:0006811//ion transport;GO:0006812//cation transport;GO:0015672//monovalent inorganic cation transport;GO:0009987//cellular process;GO:0051234//establishment of localization;GO:0051179//localization;GO:0044763//single-organism cellular process;GO:000…
Unigene0031530	5	19	0.3100	1.2895	2.05647165251498	0.00409951669890608	0.0385322133960653	yes	--	-	-	-	-
Unigene0031543	34	9	1.6589	0.4807	-1.78701821335792	0.000614054407366561	0.00890773349210498	yes	--	-	-	-	-
Unigene0031556	10	0	0.8501	0.001	-9.73148874987014	0.00195752238785994	0.0219287883502384	yes	PREDICTED: methylmalonate-semialdehyde dehydrogenase [acylating], mitochondrial [Beta vulgaris subsp. vulgaris]	ko01200//Carbon metabolism//Global and Overview//Metabolism;ko00280//Valine, leucine and isoleucine degradation//Amino acid metabolism//Metabolism;ko00410//beta-Alanine metabolism//Metabolism of other amino acids//Metabolism;ko00562//Inositol phosphate metabolism//Carbohydrate metabolism//Metabolism;ko00640//Propanoate metabolism//Carbohydrate metabolism//Metabolism	-	GO:0016620//oxidoreductase activity, acting on the aldehyde or oxo group of donors, NAD or NADP as acceptor;GO:0016903//oxidoreductase activity, acting on the aldehyde or oxo group of donors;GO:0016491//oxidoreductase activity;GO:0003824//catalytic activity	GO:0044710//single-organism metabolic process;GO:0008152//metabolic process;GO:0044699//single-organism process
Unigene0031567	8	22	0.3689	1.1106	1.59003760689691	0.00525564070928979	0.0461567341937266	yes	non-LTR retroelement reverse transcriptase-like [Arabidopsis thaliana]	-	-	-	-
Unigene0031610	0	9	0.001	0.7691	9.5870273824021	0.00391328458973816	0.0371706410089237	yes	--	-	-	-	-
Unigene0031612	47	19	3.4641	1.5331	-1.17602877451077	0.00266805488985666	0.0276814902090165	yes	Histone H2B [Medicago truncatula]	-	GO:0044446//intracellular organelle part;GO:0044424//intracellular part;GO:0044422//organelle part;GO:0005622//intracellular;GO:0000785//chromatin;GO:0044464//cell part;GO:0005694//chromosome;GO:0044427//chromosomal part;GO:0032991//macromolecular complex;GO:0043232//intracellular non-membrane-bounded organelle;GO:0043226//organelle;GO:0005623//cell;GO:0043227//membrane-bounded organelle;GO:00432…	GO:0005488//binding;GO:0046983//protein dimerization activity;GO:0003676//nucleic acid binding;GO:1901363//heterocyclic compound binding;GO:0097159//organic cyclic compound binding;GO:0005515//protein binding	-
Unigene0031616	4	20	0.5062	2.7706	2.45241902699443	0.000916868560126221	0.012270361619033	yes	--	-	-	-	-
Unigene0031635	59	17	6.1700	1.9462	-1.66461051400289	7.5224658767127e-06	0.000220832499086934	yes	--	-	-	-	-
Unigene0031726	20	3	1.2741	0.2092	-2.60652375782162	0.000860688426927776	0.0117554118361536	yes	--	-	-	-	-
Unigene0031755	11	0	1.4179	0.001	-10.4695400721116	0.000979250329958916	0.0127985978735931	yes	--	-	-	-	-
Unigene0031759	56	19	4.0948	1.5209	-1.42886769065007	9.89383599844421e-05	0.00201334101562554	yes	ribosomal protein L37 component of cytosolic 80S ribosome and 60S large subunit [Coccomyxa subellipsoidea C-169]	ko03010//Ribosome//Translation//Genetic Information Processing	GO:0044464//cell part;GO:0005622//intracellular;GO:0044424//intracellular part;GO:0030529//intracellular ribonucleoprotein complex;GO:0032991//macromolecular complex;GO:0005623//cell;GO:1990904//ribonucleoprotein complex	GO:0043169//cation binding;GO:0003723//RNA binding;GO:0003676//nucleic acid binding;GO:0097159//organic cyclic compound binding;GO:0005488//binding;GO:1901363//heterocyclic compound binding;GO:0043167//ion binding;GO:0005198//structural molecule activity	GO:0008152//metabolic process;GO:0071704//organic substance metabolic process;GO:0010467//gene expression;GO:0043170//macromolecule metabolic process
Unigene0031763	99	12	4.8992	0.6501	-2.91381262868496	9.84061673336833e-17	1.33517687647818e-14	yes	--	-	-	-	-
Unigene0031767	6	26	0.2867	1.3600	2.24599284178454	0.000327557950459826	0.005333234708884	yes	--	-	-	-	-
Unigene0031783	9	0	0.9004	0.001	-9.81442224656679	0.00391328458973816	0.0371706410089237	yes	PREDICTED: NAC domain-containing protein 43-like [Solanum tuberosum]	-	-	-	-
Unigene0031820	2	25	0.0949	1.2987	3.7745163089124	3.07472565159295e-06	9.9980951266944e-05	yes	--	-	-	-	-
Unigene0031830	19	1	1.3098	0.0755	-4.11672608149951	7.68171018126662e-05	0.00162375983736715	yes	--	-	-	-	-
Unigene0031876	12	1	1.0491	0.0957	-3.45448946693285	0.00342749761354808	0.0337279645513214	yes	--	-	-	-	-
Unigene0031878	2	16	0.1098	0.9612	3.12995859412467	0.000732495236752797	0.0102816674192808	yes	PREDICTED: UDP-glycosyltransferase 92A1-like [Vitis vinifera]	-	-	GO:0016757//transferase activity, transferring glycosyl groups;GO:0003824//catalytic activity;GO:0016758//transferase activity, transferring hexosyl groups;GO:0016740//transferase activity	-
Unigene0031889	26	3	1.6874	0.2131	-2.98519950835753	2.7762281116265e-05	0.000679695912028071	yes	--	-	-	-	-
Unigene0031917	23	167	0.8719	6.9309	2.99080811924095	1.12663737036004e-30	3.44158745969753e-28	yes	--	-	-	-	-
Unigene0031921	19	4	1.3432	0.3096	-2.11719675879262	0.00436394137296675	0.0399601880637301	yes	--	-	-	-	-
Unigene0031938	36	9	2.8103	0.7691	-1.86948104886642	0.000250917030951923	0.00431233648629735	yes	--	-	-	-	-
Unigene0031955	19	4	0.9270	0.2136	-2.11765769182534	0.00436394137296675	0.0399601880637301	yes	PREDICTED: aluminum-activated malate transporter 8-like [Cucumis sativus]	-	-	-	GO:0051234//establishment of localization;GO:0006820//anion transport;GO:0051179//localization;GO:0006810//transport;GO:0046942//carboxylic acid transport;GO:0006835//dicarboxylic acid transport;GO:0015740//C4-dicarboxylate transport;GO:0015849//organic acid transport;GO:0006811//ion transport;GO:1902578//single-organism localization;GO:0015711//organic anion transport;GO:0044699//single-organism…
Unigene0031980	15	2	1.2751	0.1861	-2.77646043468954	0.00419502036548046	0.0389437177559876	yes	--	-	-	-	-
Unigene0032042	41	12	1.6808	0.5385	-1.64212981724148	0.000416455730866833	0.00650011400311801	yes	--	-	-	-	-
Unigene0032056	17	48	0.4882	1.5091	1.62814420849836	3.42494998074689e-05	0.000817005694202443	yes	--	-	-	-	-
Unigene0032078	22	3	2.1023	0.3138	-2.74405130038274	0.000279320892181917	0.00470371279075789	yes	RecName: Full=60S ribosomal protein L15 [Quercus suber]	ko03010//Ribosome//Translation//Genetic Information Processing	GO:0030529//intracellular ribonucleoprotein complex;GO:0005623//cell;GO:1990904//ribonucleoprotein complex;GO:0005622//intracellular;GO:0044464//cell part;GO:0032991//macromolecular complex;GO:0044424//intracellular part	GO:0005198//structural molecule activity	GO:0071704//organic substance metabolic process;GO:0010467//gene expression;GO:0008152//metabolic process;GO:0043170//macromolecule metabolic process
Unigene0032080	43	4	1.9795	0.2016	-3.29556852341754	2.54157653361715e-08	1.3006836447063e-06	yes	--	-	-	-	-
Unigene0032153	12	1	1.3197	0.1204	-3.45430270987158	0.00342749761354808	0.0337279645513214	yes	--	-	-	-	-
Unigene0032243	24	2	1.1428	0.1043	-3.45376187841661	1.96375897219381e-05	0.000504341230533446	yes	--	-	-	-	-
Unigene0032255	19	4	1.0165	0.2343	-2.11718135586896	0.00436394137296675	0.0399601880637301	yes	PREDICTED: 14-3-3 protein 7 [Gossypium raimondii]	-	-	GO:0005488//binding;GO:0005515//protein binding	-
Unigene0032356	6	24	0.4820	2.1105	2.13047977772773	0.000885646976721844	0.0119780884049883	yes	--	-	-	-	-
Unigene0032375	40	10	1.6089	0.4403	-1.86951590980786	9.19743607150029e-05	0.00189033655328821	yes	WIN1-like protein [Populus trichocarpa]	-	-	-	-
Unigene0032386	6	22	0.4934	1.9805	2.00503508049186	0.00233201486246372	0.0251568662128112	yes	--	-	-	-	-
Unigene0032387	70	28	2.9348	1.2851	-1.191381563234	0.000226573202407132	0.003962751596362	yes	Ferredoxin-related [Theobroma cacao]	-	-	-	-
Unigene0032434	16	38	0.9702	2.5227	1.37861456627999	0.00151790455442703	0.0181770357875341	yes	--	-	-	-	-
Unigene0032447	33	9	2.9984	0.8952	-1.74391091668279	0.000951959941016732	0.0126230620183238	yes	--	-	-	-	-
Unigene0032450	17	1	1.9468	0.1254	-3.95649542647646	0.00027611349248874	0.00466071205603506	yes	--	-	-	-	-
Unigene0032463	136	61	2.0962	1.0293	-1.02611284031913	3.12019338023989e-06	0.000101274619138351	yes	PREDICTED: protein NRT1/ PTR FAMILY 5.1 isoform X1 [Vitis vinifera]	-	GO:0044425//membrane part;GO:0031224//intrinsic component of membrane;GO:0016020//membrane	-	GO:0051234//establishment of localization;GO:0051179//localization
Unigene0032538	31	4	1.7604	0.2487	-2.82342486417764	6.26678387581796e-06	0.000187943748910786	yes	T2E6.4 [Arabidopsis thaliana]	-	-	-	-
Unigene0032547	26	4	1.9795	0.3334	-2.56981005793104	0.000104826147114217	0.00210708635925241	yes	--	-	-	-	-
Unigene0032596	15	2	1.6830	0.2457	-2.77606541385515	0.00419502036548046	0.0389437177559876	yes	--	-	-	-	-
Unigene0032614	30	8	1.3856	0.4045	-1.77629922740938	0.0016744412585918	0.0196126820336986	yes	--	-	-	-	-
Unigene0032618	3	16	0.3012	1.7587	2.54571573297192	0.00258885795877341	0.0271309877984923	yes	--	-	-	-	-
Unigene0032625	5	29	0.3215	2.0413	2.66659758120738	2.27036620692316e-05	0.000572901754494681	yes	--	-	-	-	-
Unigene0032633	13	0	1.3856	0.001	-10.4362951198394	0.000245094035560146	0.00423062219986254	yes	--	-	-	-	-
Unigene0032634	13	34	0.3959	1.1335	1.51757641859805	0.00110289357154647	0.014113341603287	yes	--	-	-	-	-
Unigene0032638	3	20	0.2110	1.5400	2.86761544687508	0.000279320892181917	0.00470371279075789	yes	--	-	-	-	-
Unigene0032640	35	10	2.2822	0.7138	-1.6768334208697	0.000834919418918449	0.0114620242158558	yes	--	-	-	-	-
Unigene0032653	17	2	1.5396	0.1983	-2.95679899358199	0.00131833460952686	0.0163156688403952	yes	--	-	-	-	-
Unigene0032665	12	1	1.0557	0.0963	-3.45452031162736	0.00342749761354808	0.0337279645513214	yes	--	-	-	-	-
Unigene0032726	16	2	1.6422	0.2247	-2.86955781090621	0.00235920286840017	0.0253606006311957	yes	--	-	-	-	-
Unigene0032733	9	0	1.1991	0.001	-10.2277362632542	0.00391328458973816	0.0371706410089237	yes	--	-	-	-	-
Unigene0032796	0	9	0.001	0.1856	7.53605290024021	0.00391328458973816	0.0371706410089237	yes	G2/mitotic-specific cyclin-B [Gossypium arboreum]	-	GO:0043229//intracellular organelle;GO:0043226//organelle;GO:0043227//membrane-bounded organelle;GO:0044424//intracellular part;GO:0044464//cell part;GO:0005623//cell;GO:0043231//intracellular membrane-bounded organelle;GO:0005622//intracellular	-	GO:0019752//carboxylic acid metabolic process;GO:0042221//response to chemical;GO:0010033//response to organic substance;GO:0009755//hormone-mediated signaling pathway;GO:0050789//regulation of biological process;GO:0044238//primary metabolic process;GO:0009719//response to endogenous stimulus;GO:0044699//single-organism process;GO:0051716//cellular response to stimulus;GO:0043207//response to ex…
Unigene0032869	0	11	0.001	1.5379	10.5867459815935	0.000979250329958916	0.0127985978735931	yes	--	-	-	-	-
Unigene0032873	0	11	0.001	1.4832	10.5344974337382	0.000979250329958916	0.0127985978735931	yes	--	-	-	-	-
Unigene0032891	50	22	2.0467	0.9859	-1.05378642500478	0.00413005796122333	0.0387105876492207	yes	--	-	-	-	-
Unigene0032895	10	26	0.4905	1.3961	1.50907724120609	0.0039646852483498	0.0375097443413825	yes	--	-	-	-	-
Unigene0032911	5	22	0.4931	2.3752	2.26809684048554	0.000919410305878513	0.012280649374974	yes	--	-	-	-	-
Unigene0032937	6	23	0.2748	1.1534	2.06943901823902	0.00144221569169059	0.0174862773517859	yes	--	-	-	-	-
Unigene0032953	10	29	0.3720	1.1810	1.66663443828913	0.00107662486338807	0.0138601998129958	yes	--	-	-	-	-
Unigene0032959	14	0	1.6723	0.001	-10.7076179656266	0.000122626621599143	0.00238463948251982	yes	--	-	-	-	-
Unigene0032960	38	13	1.6769	0.6280	-1.41696019378084	0.00179265914671522	0.0207428512262126	yes	--	-	-	-	-
Unigene0033002	8	24	0.8121	2.6671	1.7155426247903	0.00211909505194987	0.0233668694899208	yes	--	-	-	-	-
Unigene0033007	4	18	0.3369	1.6598	2.30061707884842	0.00261353969120793	0.0272587269169044	yes	--	-	-	-	-
Unigene0033018	9	0	1.0987	0.001	-10.1015817968855	0.00391328458973816	0.0371706410089237	yes	--	-	-	-	-
Unigene0033033	24	4	1.2573	0.2294	-2.45439163083595	0.000313463763593475	0.00516876800560764	yes	PREDICTED: pentatricopeptide repeat-containing protein At1g25360 [Vitis vinifera]	-	-	-	-
Unigene0033047	15	36	0.7130	1.8734	1.39368498849025	0.00179265914671522	0.0207428512262126	yes	--	-	-	-	-
Unigene0033162	20	0	1.3103	0.001	-10.3556814467772	3.84742236178415e-06	0.000121449958438888	yes	Haloacid dehalogenase-like hydrolase [Ectocarpus siliculosus]	-	-	-	-
Unigene0033222	31	7	1.5019	0.3713	-2.0161315377487	0.000477613910495844	0.00729493840779624	yes	--	-	-	-	-
Unigene0033239	9	0	1.1991	0.001	-10.2277362632542	0.00391328458973816	0.0371706410089237	yes	--	-	-	-	-
Unigene0033249	4	22	0.2792	1.6812	2.59012051494232	0.000313463763593475	0.00516876800560764	yes	--	-	-	-	-
Unigene0033268	19	3	2.2311	0.3857	-2.53220412690027	0.00149764350802579	0.0179717043851803	yes	--	-	-	-	-
Unigene0033278	14	1	0.9724	0.0760	-3.67747856969778	0.000980412522662305	0.0127985978735931	yes	--	-	-	-	-
Unigene0033288	38	14	3.0702	1.2383	-1.30997176398314	0.00322405001894731	0.0323694743004761	yes	BnaC04g56500D [Brassica napus]	-	-	-	-
Unigene0033314	3	16	0.2735	1.5968	2.54557088765734	0.00258885795877341	0.0271309877984923	yes	--	-	-	-	-
Unigene0033318	0	18	0.001	1.5603	10.60760772843	3.84742236178415e-06	0.000121449958438888	yes	predicted protein [Hordeum vulgare subsp. vulgare]	-	-	-	-
Unigene0033328	17	3	1.1632	0.2247	-2.37202714473969	0.00444281126432207	0.040421940173936	yes	--	-	-	-	-
Unigene0033354	10	0	1.1174	0.001	-10.1259300100667	0.00195752238785994	0.0219287883502384	yes	PREDICTED: lysine histidine transporter 1-like [Malus domestica]	-	-	-	-
Unigene0033360	18	2	0.9667	0.1176	-3.03918018147929	0.000732495236752797	0.0102816674192808	yes	--	-	-	-	-
Unigene0033453	2	16	0.1905	1.6681	3.13034287586719	0.000732495236752797	0.0102816674192808	yes	--	-	-	-	-
Unigene0033455	24	7	1.9505	0.6228	-1.64700314883289	0.00525564070928979	0.0461567341937266	yes	PREDICTED: transcription factor bHLH18-like [Sesamum indicum]	-	-	GO:0031406//carboxylic acid binding;GO:0016491//oxidoreductase activity;GO:0043177//organic acid binding;GO:1901363//heterocyclic compound binding;GO:0016628//oxidoreductase activity, acting on the CH-CH group of donors, NAD or NADP as acceptor;GO:0003676//nucleic acid binding;GO:0005515//protein binding;GO:0003824//catalytic activity;GO:0016627//oxidoreductase activity, acting on the CH-CH group…	GO:0008152//metabolic process;GO:0044710//single-organism metabolic process;GO:0044699//single-organism process
Unigene0033458	28	7	1.8743	0.5130	-1.86932115795011	0.00189491634655178	0.0215414009684136	yes	--	-	-	-	-
Unigene0033526	19	4	1.3432	0.3096	-2.11719675879262	0.00436394137296675	0.0399601880637301	yes	--	-	-	-	-
Unigene0033531	1	13	0.1160	1.6502	3.83044417553432	0.00183717041705293	0.0210298041368606	yes	--	-	-	-	-
Unigene0033533	12	32	0.5804	1.6943	1.5455699225215	0.00127519811876831	0.0159498224223483	yes	--	-	-	-	-
Unigene0033602	28	3	1.9999	0.2346	-3.09165294496547	8.54838467651742e-06	0.000245886224394548	yes	--	-	-	-	-
Unigene0033667	0	9	0.001	0.7522	9.55497249615295	0.00391328458973816	0.0371706410089237	yes	--	-	-	-	-
Unigene0033673	24	7	1.6838	0.5376	-1.64711574354573	0.00525564070928979	0.0461567341937266	yes	ribonucleoside-diphosphate reductase alpha chain [Galdieria sulphuraria]	ko00230//Purine metabolism//Nucleotide metabolism//Metabolism;ko00240//Pyrimidine metabolism//Nucleotide metabolism//Metabolism;ko00480//Glutathione metabolism//Metabolism of other amino acids//Metabolism	GO:0005737//cytoplasm;GO:0005623//cell;GO:0044424//intracellular part;GO:0044444//cytoplasmic part;GO:0005622//intracellular;GO:0044464//cell part	GO:0097367//carbohydrate derivative binding;GO:0003824//catalytic activity;GO:0016491//oxidoreductase activity;GO:0005488//binding;GO:0032550//purine ribonucleoside binding;GO:0036094//small molecule binding;GO:0097159//organic cyclic compound binding;GO:0016728//oxidoreductase activity, acting on CH or CH2 groups, disulfide as acceptor;GO:0032549//ribonucleoside binding;GO:0001883//purine nucleo…	GO:0044710//single-organism metabolic process;GO:0008152//metabolic process;GO:0034645//cellular macromolecule biosynthetic process;GO:0090407//organophosphate biosynthetic process;GO:0019538//protein metabolic process;GO:0071704//organic substance metabolic process;GO:0009141//nucleoside triphosphate metabolic process;GO:0043170//macromolecule metabolic process;GO:0009987//cellular process;GO:00…
Unigene0033707	11	0	0.9526	0.001	-9.89572673847666	0.000979250329958916	0.0127985978735931	yes	--	-	-	-	-
Unigene0033756	5	20	0.2993	1.3105	2.13045316971768	0.00250938463256437	0.0265505559005692	yes	--	-	-	-	-
Unigene0033900	18	2	1.2725	0.1548	-3.03918827970601	0.000732495236752797	0.0102816674192808	yes	--	-	-	-	-
Unigene0033913	10	31	0.5520	1.8735	1.76299580555094	0.000436490442483506	0.00675757488395114	yes	--	-	-	-	-
Unigene0033994	31	10	2.0406	0.7206	-1.50172285500221	0.00436289531893977	0.0399601880637301	yes	--	-	-	-	-
Unigene0033995	38	3	2.4433	0.2112	-3.53214927563408	2.00202855178037e-08	1.04476775095619e-06	yes	--	-	-	-	-
Unigene0034091	3	15	0.2259	1.2366	2.45262273486733	0.00444281126432207	0.040421940173936	yes	PREDICTED: receptor-like protein kinase [Jatropha curcas]	-	-	GO:0016740//transferase activity;GO:0016772//transferase activity, transferring phosphorus-containing groups;GO:0003824//catalytic activity	-
Unigene0034114	48	15	4.0188	1.3748	-1.54754302505557	0.000180313054898179	0.00329769938034446	yes	--	-	-	-	-
Unigene0034129	13	1	1.6450	0.1385	-3.57012970257342	0.00183717041705293	0.0210298041368606	yes	--	-	-	-	-
Unigene0034134	10	0	1.1595	0.001	-10.179287104646	0.00195752238785994	0.0219287883502384	yes	--	-	-	-	-
Unigene0034141	34	12	1.4084	0.5442	-1.37184827061345	0.00457932642118221	0.0413394212559051	yes	--	-	-	-	-
Unigene0034187	15	2	1.0239	0.1494	-2.77682276703078	0.00419502036548046	0.0389437177559876	yes	--	-	-	-	-
Unigene0034193	5	19	0.4149	1.7258	2.0564297204295	0.00409951669890608	0.0385322133960653	yes	--	-	-	-	-
Unigene0034314	14	2	0.9580	0.1498	-2.67698803216479	0.00419502036548046	0.0389437177559876	yes	--	-	-	-	-
Unigene0034387	18	3	0.9937	0.1813	-2.45443143994637	0.00258885795877341	0.0271309877984923	yes	--	-	-	-	-
Unigene0034389	18	55	0.5787	1.9357	1.74196782795293	3.53440843504026e-06	0.000113105301478828	yes	PREDICTED: G-type lectin S-receptor-like serine/threonine-protein kinase At4g27290 [Eucalyptus grandis]	-	-	GO:0016772//transferase activity, transferring phosphorus-containing groups;GO:0016301//kinase activity;GO:0001883//purine nucleoside binding;GO:0016773//phosphotransferase activity, alcohol group as acceptor;GO:0097159//organic cyclic compound binding;GO:0097367//carbohydrate derivative binding;GO:0004672//protein kinase activity;GO:0036094//small molecule binding;GO:0001882//nucleoside binding;…	GO:0044763//single-organism cellular process;GO:0043412//macromolecule modification;GO:0006796//phosphate-containing compound metabolic process;GO:0044237//cellular metabolic process;GO:0044238//primary metabolic process;GO:0008152//metabolic process;GO:0036211//protein modification process;GO:0071704//organic substance metabolic process;GO:0044267//cellular protein metabolic process;GO:0019538//…
Unigene0034391	18	81	0.5649	2.7830	2.30057350288359	8.77189189594644e-12	7.32699682771101e-10	yes	PREDICTED: cysteine-rich receptor-like protein kinase 14 [Eucalyptus grandis]	-	-	-	-
Unigene0034402	22	4	1.9233	0.3828	-2.3289210796161	0.000916868560126221	0.012270361619033	yes	--	-	-	-	-
Unigene0034435	103	40	3.1264	1.3292	-1.23394417427635	1.91122832576583e-06	6.56200666915799e-05	yes	PREDICTED: retrovirus-related Pol polyprotein from transposon TNT 1-94, partial [Amborella trichopoda]	-	GO:0043227//membrane-bounded organelle;GO:0043229//intracellular organelle;GO:0044424//intracellular part;GO:0043226//organelle;GO:0043231//intracellular membrane-bounded organelle;GO:0005623//cell;GO:0044464//cell part;GO:0005622//intracellular	GO:0004872//receptor activity;GO:0022838//substrate-specific channel activity;GO:0099600//transmembrane receptor activity;GO:0005488//binding;GO:0043169//cation binding;GO:0015276//ligand-gated ion channel activity;GO:0022891//substrate-specific transmembrane transporter activity;GO:0043167//ion binding;GO:0022836//gated channel activity;GO:0097159//organic cyclic compound binding;GO:0005216//ion…	GO:0050789//regulation of biological process;GO:0044237//cellular metabolic process;GO:0034641//cellular nitrogen compound metabolic process;GO:0008152//metabolic process;GO:0006725//cellular aromatic compound metabolic process;GO:0043170//macromolecule metabolic process;GO:0009987//cellular process;GO:0090304//nucleic acid metabolic process;GO:0044260//cellular macromolecule metabolic process;GO…
Unigene0034450	21	4	2.0278	0.4228	-2.26186808587445	0.00155339818788219	0.0184393442958038	yes	--	-	-	-	-
Unigene0034475	10	0	0.9146	0.001	-9.8369971089196	0.00195752238785994	0.0219287883502384	yes	--	-	-	-	-
Unigene0034489	4	17	0.2578	1.1994	2.21798870910413	0.00436394137296675	0.0399601880637301	yes	--	-	-	-	-
Unigene0034528	30	8	1.3585	0.3966	-1.77625798288049	0.0016744412585918	0.0196126820336986	yes	--	-	-	-	-
Unigene0034558	7	25	0.4826	1.8867	1.96696522075621	0.00133039761496539	0.0164097743323198	yes	pyruvate decarboxylase [Nannochloropsis gaditana CCMP526]	ko00010//Glycolysis / Gluconeogenesis//Carbohydrate metabolism//Metabolism	-	-	-
Unigene0034559	2	15	0.2554	2.0971	3.03756522768767	0.00131833460952686	0.0163156688403952	yes	--	-	-	-	-
Unigene0034578	10	0	0.9897	0.001	-9.95084746839872	0.00195752238785994	0.0219287883502384	yes	hypothetical protein VITISV_024718 [Vitis vinifera]	-	-	-	-
Unigene0034649	19	3	1.5044	0.2600	-2.53260468312449	0.00149764350802579	0.0179717043851803	yes	--	-	-	-	-
Unigene0034654	13	1	1.4586	0.1228	-3.57020183337971	0.00183717041705293	0.0210298041368606	yes	--	-	-	-	-
Unigene0034761	24	6	2.2778	0.6234	-1.86941101810476	0.00233201486246372	0.0251568662128112	yes	--	-	-	-	-
Unigene0034769	13	1	1.6679	0.1405	-3.56939075812249	0.00183717041705293	0.0210298041368606	yes	--	-	-	-	-
Unigene0034774	7	25	0.4674	1.8276	1.96722070842562	0.00133039761496539	0.0164097743323198	yes	--	-	-	-	-
Unigene0034779	20	4	1.3197	0.2889	-2.19156789806666	0.00261353969120793	0.0272587269169044	yes	--	-	-	-	-
Unigene0034799	2	16	0.1727	1.5122	3.13030897163678	0.000732495236752797	0.0102816674192808	yes	--	-	-	-	-
Unigene0034801	19	3	1.4386	0.2487	-2.53218709654999	0.00149764350802579	0.0179717043851803	yes	--	-	-	-	-
Unigene0034831	6	24	0.3471	1.5201	2.13074296441505	0.000885646976721844	0.0119780884049883	yes	--	-	-	-	-
Unigene0034864	3	20	0.2303	1.6808	2.8675617508802	0.000279320892181917	0.00470371279075789	yes	--	-	-	-	-
Unigene0034869	3	17	0.1711	1.0612	2.63278491573928	0.00149764350802579	0.0179717043851803	yes	--	-	-	-	-
Unigene0034900	10	0	0.8553	0.001	-9.74028672977175	0.00195752238785994	0.0219287883502384	yes	--	-	-	-	-
Unigene0034911	16	2	1.4634	0.2003	-2.86908983770463	0.00235920286840017	0.0253606006311957	yes	--	-	-	-	-
Unigene0035025	3	15	0.2417	1.3229	2.45241463203483	0.00444281126432207	0.040421940173936	yes	galactinol synthase [Coffea arabica]	ko00052//Galactose metabolism//Carbohydrate metabolism//Metabolism	-	GO:0003824//catalytic activity;GO:0035250//UDP-galactosyltransferase activity;GO:0016740//transferase activity;GO:0016758//transferase activity, transferring hexosyl groups;GO:0016757//transferase activity, transferring glycosyl groups;GO:0008194//UDP-glycosyltransferase activity;GO:0008378//galactosyltransferase activity	-
Unigene0035052	45	18	1.8393	0.8054	-1.19137943308417	0.00320217349245666	0.0322103284522999	yes	BnaA07g03640D [Brassica napus]	-	GO:0016020//membrane	-	GO:0044699//single-organism process;GO:0044710//single-organism metabolic process;GO:0008152//metabolic process
Unigene0035076	3	20	0.1714	1.2511	2.86775809367628	0.000279320892181917	0.00470371279075789	yes	--	-	-	-	-
Unigene0035168	7	22	0.3903	1.3429	1.7826965095672	0.00525564070928979	0.0461567341937266	yes	--	-	-	-	-
Unigene0035189	17	3	1.5600	0.3014	-2.37179470703915	0.00444281126432207	0.040421940173936	yes	--	-	-	-	-
Unigene0035191	12	0	0.7662	0.001	-9.58157721553652	0.000489894310789978	0.00742733127232292	yes	--	-	-	-	-
Unigene0035195	15	0	1.2409	0.001	-10.2771711428241	6.13562000946234e-05	0.00134260325200916	yes	PREDICTED: SKP1-like protein 4-like [Oryza brachyantha]	ko04141//Protein processing in endoplasmic reticulum//Folding, sorting and degradation//Genetic Information Processing;ko04120//Ubiquitin mediated proteolysis//Folding, sorting and degradation//Genetic Information Processing	GO:0044424//intracellular part;GO:0043229//intracellular organelle;GO:0043227//membrane-bounded organelle;GO:0044464//cell part;GO:0043231//intracellular membrane-bounded organelle;GO:0005622//intracellular;GO:0043226//organelle;GO:0005623//cell	GO:0005488//binding	GO:0071704//organic substance metabolic process;GO:0022607//cellular component assembly;GO:0044699//single-organism process;GO:0071822//protein complex subunit organization;GO:0006511//ubiquitin-dependent protein catabolic process;GO:0006508//proteolysis;GO:0044267//cellular protein metabolic process;GO:0009057//macromolecule catabolic process;GO:0008152//metabolic process;GO:0001558//regulation …
Unigene0035211	26	6	1.6954	0.4283	-1.98493210986089	0.000885646976721844	0.0119780884049883	yes	--	-	-	-	-
Unigene0035232	0	9	0.001	0.9857	9.94500481572	0.00391328458973816	0.0371706410089237	yes	--	-	-	-	-
Unigene0035238	2	14	0.2339	1.7921	2.93768737588208	0.00419502036548046	0.0389437177559876	yes	--	-	-	-	-
Unigene0035276	63	16	2.0114	0.5592	-1.84676374800615	5.94148323407149e-07	2.32263115705297e-05	yes	--	-	-	-	-
Unigene0035279	52	2	4.5894	0.1932	-4.57013855443866	6.47896700792238e-13	6.1139032358255e-11	yes	--	-	-	-	-
Unigene0035285	15	37	0.9758	2.6350	1.43314557348591	0.00121236554986439	0.0152567414229403	yes	F28L1.9 protein [Theobroma cacao]	-	-	-	-
Unigene0035318	25	4	1.4314	0.2507	-2.5133929834828	0.000181736254401079	0.0033157872654515	yes	--	-	-	-	-
Unigene0035338	19	3	1.6610	0.2871	-2.53242683764256	0.00149764350802579	0.0179717043851803	yes	--	-	-	-	-
Unigene0035361	12	1	0.8462	0.0772	-3.45432593308827	0.00342749761354808	0.0337279645513214	yes	--	-	-	-	-
Unigene0035382	23	5	1.3363	0.3180	-2.07114525928982	0.00152432900030694	0.0182095150164041	yes	Zinc ion binding,nucleic acid binding,zinc ion binding [Theobroma cacao]	-	-	GO:0043167//ion binding;GO:0005488//binding;GO:0043169//cation binding	-
Unigene0035434	12	39	1.5761	5.6075	1.83099864185786	5.82319163058682e-05	0.00128794446912665	yes	--	-	-	-	-
Unigene0035474	23	44	0.9211	1.9290	1.0664234460485	0.00497554365498703	0.0442272385614062	yes	PREDICTED: F-box protein At2g26160-like [Pyrus x bretschneideri]	-	-	-	-
Unigene0035506	58	21	2.3812	0.9439	-1.33498287073868	0.000153860280162115	0.00289258408894192	yes	S-adenosylmethionine decarboxylase [Camellia sinensis]	ko00270//Cysteine and methionine metabolism//Amino acid metabolism//Metabolism;ko00330//Arginine and proline metabolism//Amino acid metabolism//Metabolism	-	GO:0016831//carboxy-lyase activity;GO:0016829//lyase activity;GO:0016830//carbon-carbon lyase activity;GO:0003824//catalytic activity	GO:0008152//metabolic process;GO:1901576//organic substance biosynthetic process;GO:0009309//amine biosynthetic process;GO:1901566//organonitrogen compound biosynthetic process;GO:0044106//cellular amine metabolic process;GO:0044249//cellular biosynthetic process;GO:0006595//polyamine metabolic process;GO:0044272//sulfur compound biosynthetic process;GO:0071704//organic substance metabolic proces…
Unigene0035532	20	1	1.7879	0.0979	-4.19081337656843	4.0363244767443e-05	0.000936315182806669	yes	malate synthase [Chlamydomonas reinhardtii]	ko01200//Carbon metabolism//Global and Overview//Metabolism;ko00620//Pyruvate metabolism//Carbohydrate metabolism//Metabolism;ko00630//Glyoxylate and dicarboxylate metabolism//Carbohydrate metabolism//Metabolism	-	GO:0003824//catalytic activity;GO:0016740//transferase activity;GO:0016746//transferase activity, transferring acyl groups	GO:0044238//primary metabolic process;GO:0044699//single-organism process;GO:0019752//carboxylic acid metabolic process;GO:0071704//organic substance metabolic process;GO:0044281//small molecule metabolic process;GO:0009987//cellular process;GO:0008152//metabolic process;GO:0044763//single-organism cellular process;GO:0044237//cellular metabolic process;GO:0006082//organic acid metabolic process;…
Unigene0035603	18	0	1.9260	0.001	-10.9113919878435	1.53628163094804e-05	0.000409404503625225	yes	PREDICTED: chromodomain-helicase-DNA-binding protein 4-like isoform X4 [Sesamum indicum]	-	-	-	-
Unigene0035625	9	0	1.1934	0.001	-10.2208619666675	0.00391328458973816	0.0371706410089237	yes	--	-	-	-	-
Unigene0035633	11	29	0.8810	2.5428	1.52920406928555	0.00224347213357335	0.0244658370698826	yes	--	-	-	-	-
Unigene0035662	13	35	1.0627	3.1323	1.55948801337156	0.000727566194164181	0.0102660476282329	yes	--	-	-	-	-
Unigene0035701	52	98	2.3205	4.7877	1.04489705751517	2.06969330287814e-05	0.000528500905589968	yes	BnaA01g09210D [Brassica napus]	-	-	-	-
Unigene0035730	31	7	1.8279	0.4518	-2.01643097034538	0.000477613910495844	0.00729493840779624	yes	--	-	-	-	-
Unigene0035734	12	29	0.7357	1.9465	1.40369284821486	0.00436289531893977	0.0399601880637301	yes	--	-	-	-	-
Unigene0035751	18	2	2.0528	0.2497	-3.03932534916147	0.000732495236752797	0.0102816674192808	yes	--	-	-	-	-
Unigene0035763	15	0	1.0997	0.001	-10.1028942924644	6.13562000946234e-05	0.00134260325200916	yes	--	-	-	-	-
Unigene0035825	9	0	0.9004	0.001	-9.81442224656679	0.00391328458973816	0.0371706410089237	yes	--	-	-	-	-
Unigene0035833	11	30	0.5483	1.6370	1.57801694306472	0.00146635029893896	0.0177188413835169	yes	PREDICTED: probable LRR receptor-like serine/threonine-protein kinase At3g47570 [Phoenix dactylifera]	-	GO:0016020//membrane	GO:0016740//transferase activity;GO:0016301//kinase activity;GO:0003824//catalytic activity;GO:0036094//small molecule binding;GO:0097159//organic cyclic compound binding;GO:0016772//transferase activity, transferring phosphorus-containing groups;GO:0016773//phosphotransferase activity, alcohol group as acceptor;GO:1901363//heterocyclic compound binding;GO:0004672//protein kinase activity;GO:0005…	GO:0008152//metabolic process;GO:0006793//phosphorus metabolic process;GO:0044237//cellular metabolic process;GO:0009987//cellular process;GO:0006796//phosphate-containing compound metabolic process
Unigene0035842	90	30	2.7140	0.9904	-1.45433750109195	5.06021922857022e-07	2.01421593090772e-05	yes	--	-	-	-	-
Unigene0035856	19	4	1.3296	0.3064	-2.11750408484539	0.00436394137296675	0.0399601880637301	yes	Copia protein, partial [Glycine soja]	-	-	GO:0046872//metal ion binding;GO:0043169//cation binding;GO:0043167//ion binding;GO:0005488//binding	GO:0009987//cellular process;GO:0008152//metabolic process;GO:0044237//cellular metabolic process
Unigene0035860	82	31	8.4164	3.4833	-1.27274854144457	1.7245556921406e-05	0.000449823362724822	yes	PREDICTED: epsin [Vitis vinifera]	-	-	-	-
Unigene0035862	35	8	2.2505	0.5631	-1.99878250872088	0.000172785562623775	0.00318070613179814	yes	ABC transporter B family protein [Medicago truncatula]	ko02010//ABC transporters//Membrane transport//Environmental Information Processing	GO:0044425//membrane part;GO:0031224//intrinsic component of membrane;GO:0016020//membrane	GO:0016817//hydrolase activity, acting on acid anhydrides;GO:0003824//catalytic activity;GO:0015399//primary active transmembrane transporter activity;GO:0032550//purine ribonucleoside binding;GO:0032549//ribonucleoside binding;GO:0017111//nucleoside-triphosphatase activity;GO:0016818//hydrolase activity, acting on acid anhydrides, in phosphorus-containing anhydrides;GO:0005215//transporter activ…	GO:1902578//single-organism localization;GO:0051234//establishment of localization;GO:0042221//response to chemical;GO:0042493//response to drug;GO:0015893//drug transport;GO:0044763//single-organism cellular process;GO:0006810//transport;GO:0051179//localization;GO:0044765//single-organism transport;GO:0044699//single-organism process;GO:0050896//response to stimulus;GO:0009987//cellular process
Unigene0035866	3	16	0.2342	1.3674	2.54562234948524	0.00258885795877341	0.0271309877984923	yes	--	-	-	-	-
Unigene0035895	13	41	0.5718	1.9744	1.78783177451832	3.38464497815902e-05	0.000808654083765027	yes	acid protease [Coccomyxa subellipsoidea C-169]	-	-	-	-
Unigene0035925	2	16	0.1918	1.6796	3.13044306781689	0.000732495236752797	0.0102816674192808	yes	--	-	-	-	-
Unigene0035930	22	4	0.7173	0.1428	-2.32858065140368	0.000916868560126221	0.012270361619033	yes	PREDICTED: protein SHORT-ROOT-like [Populus euphratica]	-	GO:0043226//organelle;GO:0005622//intracellular;GO:0043231//intracellular membrane-bounded organelle;GO:0044424//intracellular part;GO:0043229//intracellular organelle;GO:0044464//cell part;GO:0005623//cell;GO:0043227//membrane-bounded organelle	GO:0003676//nucleic acid binding;GO:0001071//nucleic acid binding transcription factor activity;GO:0097159//organic cyclic compound binding;GO:0005488//binding;GO:0003677//DNA binding;GO:1901363//heterocyclic compound binding	GO:0009987//cellular process;GO:0048827//phyllome development;GO:0008152//metabolic process;GO:0048367//shoot system development;GO:0009058//biosynthetic process;GO:0065007//biological regulation;GO:0043170//macromolecule metabolic process;GO:0009059//macromolecule biosynthetic process;GO:0044260//cellular macromolecule metabolic process;GO:1901576//organic substance biosynthetic process;GO:00994…
Unigene0035963	2	19	0.1226	1.2753	3.37880578066955	0.00012205553230317	0.0023830696296066	yes	--	-	-	-	-
Unigene0035966	29	9	2.5352	0.8613	-1.5575118284539	0.00513866446247762	0.0454354490299584	yes	--	-	-	-	-
Unigene0035991	19	4	1.7971	0.4142	-2.11727123147343	0.00436394137296675	0.0399601880637301	yes	--	-	-	-	-
Unigene0036032	10	43	1.3388	6.3022	2.23491508279942	7.5240180542133e-07	2.86276837823583e-05	yes	--	-	-	-	-
Unigene0036039	40	8	1.9448	0.4258	-2.19137394357643	1.55617186857522e-05	0.000411830870050962	yes	--	-	-	-	-
Unigene0036049	13	39	0.5088	1.6712	1.71571382178275	0.000130031163103988	0.00250960355060293	yes	--	-	-	-	-
Unigene0036058	47	88	3.4733	7.1194	1.03544863436969	4.99056900647729e-05	0.00112449246764284	yes	--	-	-	-	-
Unigene0036064	6	27	0.4606	2.2691	2.30053387422346	0.000197436921760271	0.0035346895390022	yes	--	-	-	-	-
Unigene0036087	57	25	1.9672	0.9445	-1.05852093832035	0.00172493836900525	0.020094084839896	yes	--	-	-	-	-
Unigene0036117	16	2	1.3728	0.1879	-2.86908448607949	0.00235920286840017	0.0253606006311957	yes	--	-	-	-	-
Unigene0036136	11	34	0.6097	2.0630	1.75857237011738	0.000250917030951923	0.00431233648629735	yes	--	-	-	-	-
Unigene0036148	10	27	0.5094	1.5058	1.56365929959508	0.00258607894382485	0.0271309877984923	yes	PREDICTED: probable LRR receptor-like serine/threonine-protein kinase At1g56140 [Malus domestica]	-	-	-	-
Unigene0036177	1	13	0.0959	1.3647	3.83090921499468	0.00183717041705293	0.0210298041368606	yes	--	-	-	-	-
Unigene0036185	8	24	0.4949	1.6253	1.71549708994085	0.00211909505194987	0.0233668694899208	yes	--	-	-	-	-
Unigene0036186	13	1	1.6914	0.1424	-3.57019683232518	0.00183717041705293	0.0210298041368606	yes	--	-	-	-	-
Unigene0036197	14	1	1.4423	0.1128	-3.67653230511137	0.000980412522662305	0.0127985978735931	yes	--	-	-	-	-
Unigene0036219	2	15	0.2508	2.0592	3.03747470541866	0.00131833460952686	0.0163156688403952	yes	--	-	-	-	-
Unigene0036264	4	26	0.1460	1.0393	2.83157188246876	3.4390529369092e-05	0.000818543597067194	yes	--	-	-	-	-
Unigene0036267	11	0	0.8421	0.001	-9.71784775434632	0.000979250329958916	0.0127985978735931	yes	PREDICTED: uncharacterized protein LOC104878673, partial [Vitis vinifera]	-	-	-	-
Unigene0036285	2	15	0.1690	1.3874	3.03728863807455	0.00131833460952686	0.0163156688403952	yes	--	-	-	-	-
Unigene0036298	3	15	0.2003	1.0966	2.45280305248409	0.00444281126432207	0.040421940173936	yes	PREDICTED: probable 1-deoxy-D-xylulose-5-phosphate synthase 2, chloroplastic [Sesamum indicum]	ko00900//Terpenoid backbone biosynthesis//Metabolism of terpenoids and polyketides//Metabolism;ko00730//Thiamine metabolism//Metabolism of cofactors and vitamins//Metabolism	-	GO:0016744//transferase activity, transferring aldehyde or ketonic groups;GO:0016740//transferase activity;GO:0003824//catalytic activity	GO:0009987//cellular process;GO:0006720//isoprenoid metabolic process;GO:0044255//cellular lipid metabolic process;GO:0044238//primary metabolic process;GO:0071704//organic substance metabolic process;GO:0044699//single-organism process;GO:0006721//terpenoid metabolic process;GO:0044710//single-organism metabolic process;GO:0044237//cellular metabolic process;GO:0008152//metabolic process;GO:0006…
Unigene0036371	1	12	0.1164	1.5297	3.71608578044143	0.00342749761354808	0.0337279645513214	yes	--	-	-	-	-
Unigene0036395	19	2	1.3033	0.1502	-3.11721249080343	0.000404901815219684	0.00635503265942862	yes	--	-	-	-	-
Unigene0036440	15	1	1.5988	0.1167	-3.7761130117131	0.000980412522662305	0.0127985978735931	yes	--	-	-	-	-
Unigene0036456	25	54	0.7410	1.7522	1.24162200911058	0.000463271301117861	0.00711551708523449	yes	PREDICTED: LRR receptor-like serine/threonine-protein kinase EFR [Nicotiana sylvestris]	-	-	GO:0016740//transferase activity;GO:0003824//catalytic activity	-
Unigene0036484	20	42	1.3011	2.9911	1.20094429515446	0.00226280023852253	0.0246228733086932	yes	PREDICTED: protein IQ-DOMAIN 1-like [Nicotiana tomentosiformis]	-	-	-	-
Unigene0036507	12	1	1.3685	0.1248	-3.45490559539007	0.00342749761354808	0.0337279645513214	yes	--	-	-	-	-
Unigene0036541	4	20	0.4434	2.4271	2.45255287549999	0.000916868560126221	0.012270361619033	yes	--	-	-	-	-
Unigene0036546	19	4	1.2302	0.2835	-2.11747224077402	0.00436394137296675	0.0399601880637301	yes	--	-	-	-	-
Unigene0036586	19	4	1.2567	0.2896	-2.11750678250447	0.00436394137296675	0.0399601880637301	yes	--	-	-	-	-
Unigene0036672	37	10	3.7151	1.0992	-1.75694713529398	0.000351376598475864	0.00565779825341046	yes	--	-	-	-	-
Unigene0036684	33	10	1.8856	0.6255	-1.59194187419699	0.00193495785709001	0.0218756428305631	yes	--	-	-	-	-
Unigene0036727	0	29	0.001	2.0226	10.981995317818	1.90354050254007e-09	1.15899166497479e-07	yes	--	-	-	-	-
Unigene0036731	13	30	0.6190	1.5638	1.33704469843929	0.0054503440093995	0.0475309119175332	yes	--	-	-	-	-
Unigene0036769	49	22	1.7938	0.8817	-1.02465928090073	0.00566501896537862	0.0490355934993508	yes	--	-	-	-	-
Unigene0036803	30	0	2.6647	0.001	-11.3797574038098	3.80157670010712e-09	2.21498296713162e-07	yes	PREDICTED: uncharacterized protein LOC105125166 [Populus euphratica]	-	-	-	-
Unigene0036818	10	27	0.4770	1.4099	1.56353166885492	0.00258607894382485	0.0271309877984923	yes	--	-	-	-	-
Unigene0036852	273	52	4.6216	0.9637	-2.26173638958376	9.17588724876909e-33	3.07538921971598e-30	yes	--	-	-	-	-
Unigene0036864	25	6	1.8377	0.4828	-1.92840368822997	0.00144221569169059	0.0174862773517859	yes	PREDICTED: pentatricopeptide repeat-containing protein At3g24000, mitochondrial-like [Prunus mume]	-	-	-	-
Unigene0036877	23	2	1.9492	0.1856	-3.39261351206474	3.62270678926957e-05	0.000854645452518856	yes	--	-	-	-	-
Unigene0036915	14	1	0.8344	0.0652	-3.67779528828869	0.000980412522662305	0.0127985978735931	yes	histone H2A [Chlamydomonas reinhardtii]	-	GO:0044422//organelle part;GO:0043226//organelle;GO:0043231//intracellular membrane-bounded organelle;GO:0000785//chromatin;GO:0044427//chromosomal part;GO:0043227//membrane-bounded organelle;GO:0005622//intracellular;GO:0043228//non-membrane-bounded organelle;GO:0005623//cell;GO:0043229//intracellular organelle;GO:0044446//intracellular organelle part;GO:0005694//chromosome;GO:0032991//macromole…	GO:0046983//protein dimerization activity;GO:0097159//organic cyclic compound binding;GO:0005515//protein binding;GO:1901363//heterocyclic compound binding;GO:0005488//binding;GO:0003676//nucleic acid binding	-
Unigene0036964	2	14	0.2099	1.6088	2.9382109150132	0.00419502036548046	0.0389437177559876	yes	PREDICTED: UDP-glycosyltransferase 73B4-like [Jatropha curcas]	-	-	GO:0003824//catalytic activity;GO:0016740//transferase activity	-
Unigene0036998	48	20	5.1759	2.3610	-1.13241170271561	0.00311407072898414	0.031519832060974	yes	PERQ amino acid-rich with GYF domain-containing protein 2, partial [Glycine soja]	-	-	-	-
Unigene0037026	45	10	1.6583	0.4034	-2.03942203668487	1.43707729485881e-05	0.000387214102966543	yes	LINE-1 reverse transcriptase like [Glycine soja]	-	-	-	-
Unigene0037114	0	28	0.001	1.8074	10.8197001124774	3.80157670010712e-09	2.21498296713162e-07	yes	PREDICTED: G-type lectin S-receptor-like serine/threonine-protein kinase At1g11330 [Pyrus x bretschneideri]	-	GO:0043226//organelle;GO:0005623//cell;GO:0044424//intracellular part;GO:0044464//cell part;GO:0005622//intracellular;GO:0043231//intracellular membrane-bounded organelle;GO:0043227//membrane-bounded organelle;GO:0043229//intracellular organelle	GO:0003824//catalytic activity;GO:0016772//transferase activity, transferring phosphorus-containing groups;GO:0016740//transferase activity	-
Unigene0037125	137	50	3.3304	1.3306	-1.32361852475808	6.75501380167537e-09	3.79915336991017e-07	yes	laccase family protein [Populus trichocarpa]	-	GO:0005576//extracellular region	GO:0043167//ion binding;GO:0043169//cation binding;GO:0016682//oxidoreductase activity, acting on diphenols and related substances as donors, oxygen as acceptor;GO:0003824//catalytic activity;GO:0016679//oxidoreductase activity, acting on diphenols and related substances as donors;GO:0016491//oxidoreductase activity;GO:0046872//metal ion binding;GO:0046914//transition metal ion binding;GO:0005488…	GO:1901360//organic cyclic compound metabolic process;GO:0019748//secondary metabolic process;GO:0044237//cellular metabolic process;GO:0009698//phenylpropanoid metabolic process;GO:0071704//organic substance metabolic process;GO:0006725//cellular aromatic compound metabolic process;GO:0044710//single-organism metabolic process;GO:0009808//lignin metabolic process;GO:0044699//single-organism proc…
Unigene0037128	54	14	3.0983	0.8794	-1.81688540548228	6.68141208531717e-06	0.000199094162350549	yes	PREDICTED: mitochondrial phosphate carrier protein 3, mitochondrial-like [Nicotiana tomentosiformis]	-	GO:0016020//membrane	-	-
Unigene0037131	7	22	0.3433	1.1813	1.78283363209029	0.00525564070928979	0.0461567341937266	yes	--	-	-	-	-
Unigene0037139	35	13	1.5038	0.6115	-1.29818830264849	0.0055706998396993	0.0483871105744813	yes	ribosomal protein L22 (chloroplast) [Actinidia deliciosa]	ko03010//Ribosome//Translation//Genetic Information Processing	GO:0044391//ribosomal subunit;GO:0044422//organelle part;GO:0005737//cytoplasm;GO:1990904//ribonucleoprotein complex;GO:0032991//macromolecular complex;GO:0009536//plastid;GO:0043231//intracellular membrane-bounded organelle;GO:0044464//cell part;GO:0043232//intracellular non-membrane-bounded organelle;GO:0043228//non-membrane-bounded organelle;GO:0044424//intracellular part;GO:0043226//organelle…	GO:0005198//structural molecule activity;GO:0003676//nucleic acid binding;GO:0003723//RNA binding;GO:0005488//binding;GO:1901363//heterocyclic compound binding;GO:0097159//organic cyclic compound binding	GO:0008152//metabolic process;GO:0071704//organic substance metabolic process;GO:0043170//macromolecule metabolic process;GO:0010467//gene expression
Unigene0037151	2	14	0.2474	1.8961	2.93811764831329	0.00419502036548046	0.0389437177559876	yes	--	-	-	-	-
Unigene0037180	6	25	0.2586	1.1796	2.18950354725148	0.000540281515657974	0.00802176621692652	yes	--	-	-	-	-
Unigene0037263	1	14	0.1034	1.5848	3.93799269457455	0.000980412522662305	0.0127985978735931	yes	--	-	-	-	-
Unigene0037278	14	2	0.9974	0.1560	-2.6766261739155	0.00419502036548046	0.0389437177559876	yes	--	-	-	-	-
Unigene0037289	46	17	1.9642	0.7947	-1.30545958658673	0.0013211767641977	0.0163281626310208	yes	--	-	-	-	-
Unigene0037290	72	30	2.5516	1.1639	-1.13243507358101	0.000306343244238239	0.0050850790717242	yes	unnamed protein product [Vitis vinifera]	-	-	-	-
Unigene0037312	0	15	0.001	1.6980	10.729620743553	6.13562000946234e-05	0.00134260325200916	yes	--	-	-	-	-
Unigene0037349	25	5	1.4616	0.3200	-2.19140472885276	0.000550904769378022	0.00812197108698574	yes	PREDICTED: cytochrome b561 domain-containing protein At2g30890 [Vitis vinifera]	-	GO:0005622//intracellular;GO:0044425//membrane part;GO:0005623//cell;GO:0044424//intracellular part;GO:0016020//membrane;GO:0031224//intrinsic component of membrane;GO:0044464//cell part	GO:0003824//catalytic activity;GO:0097367//carbohydrate derivative binding;GO:0001882//nucleoside binding;GO:0046983//protein dimerization activity;GO:0016462//pyrophosphatase activity;GO:0032550//purine ribonucleoside binding;GO:0097159//organic cyclic compound binding;GO:0036094//small molecule binding;GO:0016818//hydrolase activity, acting on acid anhydrides, in phosphorus-containing anhydride…	GO:0044093//positive regulation of molecular function;GO:0048518//positive regulation of biological process;GO:0065007//biological regulation;GO:0065009//regulation of molecular function;GO:0044699//single-organism process;GO:0009893//positive regulation of metabolic process;GO:0050789//regulation of biological process;GO:0044710//single-organism metabolic process;GO:0019222//regulation of metabo…
Unigene0037390	26	4	1.6192	0.2727	-2.56989458977905	0.000104826147114217	0.00210708635925241	yes	--	-	-	-	-
Unigene0037394	54	23	4.5075	2.1017	-1.10077074024558	0.00179709679270971	0.0207807052443599	yes	--	-	-	-	-
Unigene0037403	29	5	2.1205	0.4002	-2.40561141057806	6.70428027546299e-05	0.00144807036349778	yes	--	-	-	-	-
Unigene0037444	44	109	2.6336	7.1423	1.43935249224285	6.37731912280346e-09	3.6037920260764e-07	yes	PREDICTED: non-specific lipid-transfer protein 3-like [Sesamum indicum]	-	-	-	-
Unigene0037450	17	1	1.6079	0.1035	-3.95747501104884	0.00027611349248874	0.00466071205603506	yes	--	-	-	-	-
Unigene0037458	32	11	1.8670	0.7026	-1.40994644589119	0.0054503440093995	0.0475309119175332	yes	--	-	-	-	-
Unigene0037463	8	39	0.4113	2.1952	2.41608940967243	1.09982940230572e-06	4.01465894083026e-05	yes	--	-	-	-	-
Unigene0037470	4	18	0.2364	1.1644	2.30028480394523	0.00261353969120793	0.0272587269169044	yes	DEAD-box ATP-dependent RNA helicase [Medicago truncatula]	-	-	GO:0005488//binding;GO:0046872//metal ion binding;GO:0043167//ion binding;GO:0043169//cation binding;GO:0097159//organic cyclic compound binding;GO:0046914//transition metal ion binding	-
Unigene0037474	12	1	1.0975	0.1001	-3.45470706047409	0.00342749761354808	0.0337279645513214	yes	--	-	-	-	-
Unigene0037585	4	20	0.2064	1.1299	2.4526802189896	0.000916868560126221	0.012270361619033	yes	hypothetical protein TRIUR3_26054 [Triticum urartu]	-	-	GO:0003824//catalytic activity	-
Unigene0037622	27	50	1.7442	3.5359	1.01951199664534	0.00441011929912011	0.0403208752338571	yes	--	-	-	-	-
Unigene0037626	35	9	2.0292	0.5712	-1.82884318110204	0.00039367317023263	0.00623185677651641	yes	PREDICTED: F-box/LRR-repeat protein 3 [Vitis vinifera]	-	-	-	-
Unigene0037640	0	25	0.001	2.6244	11.3577719108819	3.02899397204007e-08	1.53119583694863e-06	yes	PREDICTED: potassium transporter 5-like [Prunus mume]	-	GO:0031224//intrinsic component of membrane;GO:0016020//membrane;GO:0044425//membrane part	GO:0046873//metal ion transmembrane transporter activity;GO:0022892//substrate-specific transporter activity;GO:0022857//transmembrane transporter activity;GO:0022891//substrate-specific transmembrane transporter activity;GO:0005215//transporter activity;GO:0022890//inorganic cation transmembrane transporter activity;GO:0008324//cation transmembrane transporter activity;GO:0015075//ion transmembr…	GO:0044765//single-organism transport;GO:0006811//ion transport;GO:0044763//single-organism cellular process;GO:0051179//localization;GO:0051234//establishment of localization;GO:1902578//single-organism localization;GO:0006812//cation transport;GO:0034220//ion transmembrane transport;GO:0009987//cellular process;GO:0055085//transmembrane transport;GO:0006810//transport;GO:0044699//single-organis…
Unigene0037650	26	4	1.8764	0.3160	-2.56997094243152	0.000104826147114217	0.00210708635925241	yes	--	-	-	-	-
Unigene0037667	49	16	2.3252	0.8312	-1.48408725432767	0.000232019883600466	0.00404940219964535	yes	--	-	-	-	-
Unigene0037679	3	20	0.1721	1.2562	2.86774717195994	0.000279320892181917	0.00470371279075789	yes	--	-	-	-	-
Unigene0037683	8	35	0.3770	1.8058	2.26000168847241	9.14919762539218e-06	0.000261270195864431	yes	--	-	-	-	-
Unigene0037747	3	15	0.3435	1.8805	2.45273430222221	0.00444281126432207	0.040421940173936	yes	--	-	-	-	-
Unigene0037748	2	25	0.1160	1.5867	3.77383267074756	3.07472565159295e-06	9.9980951266944e-05	yes	--	-	-	-	-
Unigene0037809	4	28	0.0716	0.5488	2.93824898890856	1.10953753389109e-05	0.000308202948749026	yes	Strong similarity to gi|3600044 T12H20.12 protease homolog from Arabidopsis thaliana BAC gb|AF080119 and is a member of the reverse transcriptase family PF|00078 [Arabidopsis thaliana]	-	-	GO:0005488//binding;GO:0097159//organic cyclic compound binding;GO:0043167//ion binding	-
Unigene0037858	23	5	2.1680	0.5160	-2.07092178593062	0.00152432900030694	0.0182095150164041	yes	--	-	-	-	-
Unigene0037866	19	4	1.8475	0.4258	-2.11732650946858	0.00436394137296675	0.0399601880637301	yes	--	-	-	-	-
Unigene0037869	43	88	0.8506	1.9056	1.16369255823835	1.70952700239055e-05	0.000446262901480427	yes	--	-	-	-	-
Unigene0037879	20	4	2.1821	0.4778	-2.19123845925248	0.00261353969120793	0.0272587269169044	yes	--	-	-	-	-
Unigene0037886	16	0	1.0659	0.001	-10.057856379165	6.13562000946234e-05	0.00134260325200916	yes	--	-	-	-	-
Unigene0037891	11	0	1.2597	0.001	-10.2988644786688	0.000979250329958916	0.0127985978735931	yes	--	-	-	-	-
Unigene0037925	25	7	2.1925	0.6721	-1.70582903376343	0.00335045128586918	0.0333380036928794	yes	--	-	-	-	-
Unigene0037930	43	14	1.0736	0.3826	-1.48854779785407	0.00069719035250934	0.00989917712203037	yes	--	-	-	-	-
Unigene0037937	48	100	3.6645	8.3576	1.18947234769296	1.62761300588852e-06	5.6850007232139e-05	yes	BnaA02g05080D [Brassica napus]	-	-	-	-
Unigene0038004	9	0	0.7698	0.001	-9.58833986092348	0.00391328458973816	0.0371706410089237	yes	--	-	-	-	-
Unigene0038016	1	12	0.1100	1.4447	3.71519451130511	0.00342749761354808	0.0337279645513214	yes	--	-	-	-	-
Unigene0038043	40	13	1.8444	0.6562	-1.49094407189351	0.000814886947857522	0.011236065632852	yes	--	-	-	-	-
Unigene0038047	29	69	1.4075	3.6661	1.38111121641912	7.25773521358352e-06	0.000214296608145677	yes	--	-	-	-	-
Unigene0038049	43	16	2.4074	0.9806	-1.29573920506026	0.00226501140138985	0.0246228733086932	yes	--	-	-	-	-
Unigene0038065	32	66	0.7580	1.7114	1.17490724218729	0.000115254498012817	0.00228502157948896	yes	PREDICTED: O-glucosyltransferase rumi homolog [Vitis vinifera]	ko00514//Other types of O-glycan biosynthesis//Glycan biosynthesis and metabolism//Metabolism	-	GO:0003824//catalytic activity	-
Unigene0038132	15	1	1.4586	0.1065	-3.77565896363668	0.000980412522662305	0.0127985978735931	yes	--	-	-	-	-
Unigene0038154	19	3	1.1447	0.1979	-2.53212603259536	0.00149764350802579	0.0179717043851803	yes	--	-	-	-	-
Unigene0038165	32	8	1.6732	0.4579	-1.86950543297049	0.000687675773326305	0.00979332031324799	yes	--	-	-	-	-
Unigene0038192	40	12	2.1236	0.6974	-1.60645377734703	0.000416455730866833	0.00650011400311801	yes	--	-	-	-	-
Unigene0038209	8	22	0.6176	1.8592	1.58993731613645	0.00525564070928979	0.0461567341937266	yes	--	-	-	-	-
Unigene0038213	23	51	0.9067	2.2009	1.27939640644895	0.00046060525103379	0.00708882553901377	yes	PREDICTED: cytokinin dehydrogenase 5 [Nicotiana sylvestris]	ko00908//Zeatin biosynthesis//Metabolism of terpenoids and polyketides//Metabolism	GO:0044421//extracellular region part;GO:0005576//extracellular region	GO:1901265//nucleoside phosphate binding;GO:0016491//oxidoreductase activity;GO:0003824//catalytic activity;GO:0036094//small molecule binding;GO:0016616//oxidoreductase activity, acting on the CH-OH group of donors, NAD or NADP as acceptor;GO:1901363//heterocyclic compound binding;GO:0005488//binding;GO:0016645//oxidoreductase activity, acting on the CH-NH group of donors;GO:0097159//organic cyc…	GO:1901564//organonitrogen compound metabolic process;GO:0050896//response to stimulus;GO:0046483//heterocycle metabolic process;GO:0044237//cellular metabolic process;GO:0044763//single-organism cellular process;GO:0042221//response to chemical;GO:0008152//metabolic process;GO:0009690//cytokinin metabolic process;GO:0009308//amine metabolic process;GO:0044699//single-organism process;GO:0006807/…
Unigene0038242	3	19	0.3762	2.6083	2.79353806023522	0.000491667108131942	0.00743943964520729	yes	predicted protein [Hordeum vulgare subsp. vulgare]	-	-	GO:0005488//binding;GO:0046872//metal ion binding;GO:0043167//ion binding;GO:0046914//transition metal ion binding;GO:0043169//cation binding;GO:0003824//catalytic activity	GO:0044699//single-organism process;GO:0044710//single-organism metabolic process;GO:0008152//metabolic process
Unigene0038260	16	2	1.9112	0.2615	-2.86959590732203	0.00235920286840017	0.0253606006311957	yes	--	-	-	-	-
Unigene0038284	36	11	2.2830	0.7637	-1.57985293073085	0.00110289357154647	0.014113341603287	yes	--	-	-	-	-
Unigene0038308	39	15	1.9129	0.8054	-1.24798407899813	0.00388515246118672	0.0371706410089237	yes	--	-	-	-	-
Unigene0038316	33	9	1.3409	0.4004	-1.74368777042152	0.000951959941016732	0.0126230620183238	yes	--	-	-	-	-
Unigene0038356	48	16	1.6443	0.6000	-1.45443913468656	0.000343835034686493	0.0055589696912961	yes	--	-	-	-	-
Unigene0038376	23	3	2.7834	0.3974	-2.80818447432132	0.000157883241144904	0.00294929999099743	yes	elongation factor EF-3 [Chlamydomonas reinhardtii]	-	GO:0005623//cell;GO:0043229//intracellular organelle;GO:0044424//intracellular part;GO:0043226//organelle;GO:0043227//membrane-bounded organelle;GO:0043231//intracellular membrane-bounded organelle;GO:0044464//cell part;GO:0005622//intracellular	GO:0008135//translation factor activity, RNA binding;GO:0016818//hydrolase activity, acting on acid anhydrides, in phosphorus-containing anhydrides;GO:0003824//catalytic activity;GO:0032550//purine ribonucleoside binding;GO:0001883//purine nucleoside binding;GO:0032549//ribonucleoside binding;GO:0097159//organic cyclic compound binding;GO:0003723//RNA binding;GO:0005488//binding;GO:0003676//nucle…	GO:0044249//cellular biosynthetic process;GO:0044260//cellular macromolecule metabolic process;GO:0071704//organic substance metabolic process;GO:0044237//cellular metabolic process;GO:0009058//biosynthetic process;GO:0008152//metabolic process;GO:0009059//macromolecule biosynthetic process;GO:0043170//macromolecule metabolic process;GO:1901576//organic substance biosynthetic process;GO:0009987//…
Unigene0038378	7	40	0.4766	2.9816	2.64523586753858	1.82555629581231e-07	7.96983164242829e-06	yes	--	-	-	-	-
Unigene0038385	19	54	0.9916	3.0852	1.63753383946809	1.14954530933669e-05	0.00031774763777932	yes	--	-	-	-	-
Unigene0038410	9	0	1.1085	0.001	-10.1143930548673	0.00391328458973816	0.0371706410089237	yes	PREDICTED: calcium-transporting ATPase 4, plasma membrane-type-like [Malus domestica]	-	GO:0016020//membrane;GO:0031224//intrinsic component of membrane;GO:0044425//membrane part	GO:0022891//substrate-specific transmembrane transporter activity;GO:0032550//purine ribonucleoside binding;GO:0015075//ion transmembrane transporter activity;GO:0043167//ion binding;GO:0097367//carbohydrate derivative binding;GO:0001882//nucleoside binding;GO:0043492//ATPase activity, coupled to movement of substances;GO:0015399//primary active transmembrane transporter activity;GO:0036094//smal…	GO:0072511//divalent inorganic cation transport;GO:0030001//metal ion transport;GO:0006811//ion transport;GO:0051234//establishment of localization;GO:0006812//cation transport;GO:0051179//localization;GO:0044699//single-organism process;GO:1902578//single-organism localization;GO:0044765//single-organism transport;GO:0006816//calcium ion transport;GO:0070838//divalent metal ion transport;GO:0006…
Unigene0038419	3	15	0.1933	1.0583	2.45283510857238	0.00444281126432207	0.040421940173936	yes	--	-	-	-	-
Unigene0038422	14	1	1.3425	0.1050	-3.67646085520665	0.000980412522662305	0.0127985978735931	yes	--	-	-	-	-
Unigene0038446	12	1	0.7806	0.0712	-3.45463431647255	0.00342749761354808	0.0337279645513214	yes	--	-	-	-	-
Unigene0038475	51	15	2.0693	0.6663	-1.63489901860935	5.22391441387435e-05	0.00117016558448311	yes	--	-	-	-	-
Unigene0038512	4	19	0.2988	1.5537	2.37845591106277	0.00155339818788219	0.0184393442958038	yes	--	-	-	-	-
Unigene0038520	17	3	1.7131	0.3310	-2.37170624719461	0.00444281126432207	0.040421940173936	yes	--	-	-	-	-
Unigene0038525	2	18	0.0894	0.8808	3.30046773238105	0.000222778199751991	0.00391253623753171	yes	--	-	-	-	-
Unigene0038565	23	3	1.4892	0.2127	-2.80764558289084	0.000157883241144904	0.00294929999099743	yes	PREDICTED: superkiller viralicidic activity 2-like 2 [Nicotiana tomentosiformis]	-	-	GO:0004672//protein kinase activity;GO:0003824//catalytic activity;GO:0097159//organic cyclic compound binding;GO:0016772//transferase activity, transferring phosphorus-containing groups;GO:0016773//phosphotransferase activity, alcohol group as acceptor;GO:0016301//kinase activity;GO:0043167//ion binding;GO:0005488//binding;GO:0016740//transferase activity;GO:0036094//small molecule binding;GO:19…	GO:0008152//metabolic process;GO:0043170//macromolecule metabolic process;GO:0044260//cellular macromolecule metabolic process;GO:0044237//cellular metabolic process;GO:0009987//cellular process;GO:0071704//organic substance metabolic process;GO:0044238//primary metabolic process
Unigene0038589	71	23	4.3435	1.5404	-1.49555300927834	9.81735605715044e-06	0.000277387008511178	yes	--	-	-	-	-
Unigene0038604	14	2	0.5574	0.0872	-2.67631296232688	0.00419502036548046	0.0389437177559876	yes	--	-	-	-	-
Unigene0038609	14	2	0.5307	0.0830	-2.67671330717733	0.00419502036548046	0.0389437177559876	yes	--	-	-	-	-
Unigene0038618	10	43	0.7410	3.4881	2.23489595354794	7.5240180542133e-07	2.86276837823583e-05	yes	--	-	-	-	-
Unigene0038632	13	37	0.7293	2.2723	1.6395690197708	0.000311016205087419	0.00514666593145434	yes	--	-	-	-	-
Unigene0038639	13	1	1.3803	0.1162	-3.57029988841987	0.00183717041705293	0.0210298041368606	yes	--	-	-	-	-
Unigene0038644	14	2	1.6796	0.2627	-2.67662958770139	0.00419502036548046	0.0389437177559876	yes	--	-	-	-	-
Unigene0038655	2	15	0.1800	1.4775	3.03708931873522	0.00131833460952686	0.0163156688403952	yes	--	-	-	-	-
Unigene0038669	50	20	1.8089	0.7921	-1.1913581724018	0.00157900599699165	0.0186831568364718	yes	--	-	-	-	-
Unigene0038683	11	0	0.8636	0.001	-9.75421943313514	0.000979250329958916	0.0127985978735931	yes	--	-	-	-	-
Unigene0038700	18	39	1.7503	4.1516	1.24606522902772	0.00226501140138985	0.0246228733086932	yes	--	-	-	-	-
Unigene0038705	24	4	2.0655	0.3769	-2.45423736007913	0.000313463763593475	0.00516876800560764	yes	--	-	-	-	-
Unigene0038851	38	11	2.2943	0.7271	-1.65782834821865	0.000477073361493828	0.00729397619297499	yes	--	-	-	-	-
Unigene0038856	24	6	1.9913	0.5450	-1.86938245215776	0.00233201486246372	0.0251568662128112	yes	catalase [Phaeodactylum tricornutum CCAP 1055/1]	ko01200//Carbon metabolism//Global and Overview//Metabolism;ko00630//Glyoxylate and dicarboxylate metabolism//Carbohydrate metabolism//Metabolism;ko04146//Peroxisome//Transport and catabolism//Cellular Processes;ko00380//Tryptophan metabolism//Amino acid metabolism//Metabolism	GO:0009536//plastid;GO:0005622//intracellular;GO:0044424//intracellular part;GO:0043226//organelle;GO:0044464//cell part;GO:0044444//cytoplasmic part;GO:0043227//membrane-bounded organelle;GO:0005623//cell;GO:0043229//intracellular organelle;GO:0005737//cytoplasm;GO:0043231//intracellular membrane-bounded organelle	GO:0005488//binding;GO:0016491//oxidoreductase activity;GO:0003824//catalytic activity	GO:0009987//cellular process;GO:0044237//cellular metabolic process;GO:0044710//single-organism metabolic process;GO:0044699//single-organism process;GO:0006950//response to stress;GO:0008152//metabolic process;GO:0050896//response to stimulus
Unigene0038857	16	1	1.9278	0.1319	-3.86943891694102	0.000521182830831206	0.00780759192113622	yes	catalase [Phaeodactylum tricornutum CCAP 1055/1]	ko01200//Carbon metabolism//Global and Overview//Metabolism;ko00630//Glyoxylate and dicarboxylate metabolism//Carbohydrate metabolism//Metabolism;ko04146//Peroxisome//Transport and catabolism//Cellular Processes;ko00380//Tryptophan metabolism//Amino acid metabolism//Metabolism	-	-	-
Unigene0038877	3	16	0.1142	0.6668	2.54569145362357	0.00258885795877341	0.0271309877984923	yes	--	-	-	-	-
Unigene0038884	18	44	1.2533	3.3540	1.42015089777971	0.000343835034686493	0.0055589696912961	yes	stress-induced hydrophobic peptide, partial [Genlisea aurea]	-	GO:0044464//cell part;GO:0005622//intracellular;GO:0043226//organelle;GO:0043231//intracellular membrane-bounded organelle;GO:0043227//membrane-bounded organelle;GO:0016020//membrane;GO:0005623//cell;GO:0043229//intracellular organelle;GO:0044425//membrane part;GO:0031224//intrinsic component of membrane;GO:0044424//intracellular part	-	GO:0050896//response to stimulus;GO:0006950//response to stress
Unigene0038895	5	24	0.3599	1.8912	2.39363393325281	0.0003280770387999	0.005333234708884	yes	PREDICTED: probable indole-3-acetic acid-amido synthetase GH3.1 [Prunus mume]	ko04075//Plant hormone signal transduction//Signal transduction//Environmental Information Processing	-	-	-
Unigene0038973	10	26	0.5822	1.6571	1.50907392204817	0.0039646852483498	0.0375097443413825	yes	--	-	-	-	-
Unigene0038996	72	30	4.0067	1.8276	-1.13246414496096	0.000306343244238239	0.0050850790717242	yes	PREDICTED: microtubule-associated protein TORTIFOLIA1-like [Nicotiana tomentosiformis]	-	-	-	-
[truncated: 2,728 more rows]
