# Supplementary material for: Transcriptome Analysis of Kiwifruit in Response to Pseudomonas syringae pv. actinidiae Infection
Source: Int J Mol Sci. 2018 Jan 26;19(2):373. doi: 10.3390/ijms19020373 (PMC5855595; doi:10.3390/ijms19020373)
Supplement: Supplementary file 1 [file ijms-19-00373-s001.zip › Supplementary final done ijms-249570/Supplemental Table 5ú║Genes encoding PR proteins and antimicrobial peptides.xlsx]

## Sheet: Sheet1
Family	All expressed unigenes	Differentially expressed unigenes
PR-1	6	2
	Unigene0008894	Unigene0023646
	Unigene0044562	Unigene0044563
	Unigene0044563
	Unigene0052583
	Unigene0094111
PR-2	1	0
	Unigene0004036
PR-4	2	1
	Unigene0050116	Unigene0050118
	Unigene0050118
PR-5	39	6
	Unigene0000728	Unigene0063716
	Unigene0004445	Unigene0063717
	Unigene0009423	Unigene0101055
	Unigene0044716	Unigene0104277
	Unigene0046172	Unigene0106253
	Unigene0048123	Unigene0055919
	Unigene0048124
	Unigene0051056
	Unigene0052935
	Unigene0053694
	Unigene0055919
	Unigene0057908
	Unigene0059193
	Unigene0062207
	Unigene0062208
	Unigene0062497
	Unigene0062498
	Unigene0063707
	Unigene0063716
	Unigene0063716
	Unigene0063718
	Unigene0063719
	Unigene0066464
	Unigene0071807
	Unigene0076589
	Unigene0076590
	Unigene0076592
	Unigene0076593
	Unigene0081130
	Unigene0083238
	Unigene0083239
	Unigene0101055
	Unigene0103509
	Unigene0104277
	Unigene0106253
	Unigene0108126
PR-6	9	0
	Unigene0000586
	Unigene0038718
	Unigene0052834
	Unigene0053277
	Unigene0053382
	Unigene0053383
	Unigene0053677
	Unigene0088726
	Unigene0105991
PR-9	96	8
	Unigene0000086	Unigene0006172
	Unigene0001013	Unigene0008172
	Unigene0001124	Unigene0032501
	Unigene0003497	Unigene0036724
	Unigene0004554	Unigene0042118
	Unigene0000086	Unigene0045230
	Unigene0006172	Unigene0055408
	Unigene0006306	Unigene0064397
	Unigene0007956
	Unigene0008172
	Unigene0009763
	Unigene0011048
	Unigene0011049
	Unigene0011671
	Unigene0012258
	Unigene0012860
	Unigene0013181
	Unigene0018941
	Unigene0024470
	Unigene0030108
	Unigene0030109
	Unigene0032501
	Unigene0034953
	Unigene0034954
	Unigene0036724
	Unigene0036725
	Unigene0037352
	Unigene0037354
	Unigene0041072
	Unigene0041831
	Unigene0042118
	Unigene0043465
	Unigene0043845
	Unigene0043848
	Unigene0044422
	Unigene0045230
	Unigene0047071
	Unigene0048099
	Unigene0048570
	Unigene0049949
	Unigene0051068
	Unigene0051069
	Unigene0051137
	Unigene0051308
	Unigene0053542
	Unigene0053917
	Unigene0053918
	Unigene0054122
	Unigene0054576
	Unigene0054577
	Unigene0054578
	Unigene0054590
	Unigene0055408
	Unigene0058513
	Unigene0059226
	Unigene0062778
	Unigene0064000
	Unigene0064334
	Unigene0064397
	Unigene0064398
	Unigene0064400
	Unigene0066224
	Unigene0066740
	Unigene0066743
	Unigene0066973
	Unigene0066974
	Unigene0069011
	Unigene0069012
	Unigene0069013
	Unigene0069899
	Unigene0069900
	Unigene0070649
	Unigene0071455
	Unigene0071735
	Unigene0071736
	Unigene0071737
	Unigene0071738
	Unigene0073911
	Unigene0073912
	Unigene0074278
	Unigene0075279
	Unigene0076276
	Unigene0076491
	Unigene0076492
	Unigene0080557
	Unigene0083312
	Unigene0085725
	Unigene0086593
	Unigene0086594
	Unigene0086687
	Unigene0086688
	Unigene0097660
	Unigene0101277
	Unigene0103466
	Unigene0103716
	Unigene0103935
	Unigene0104045
	Unigene0106787
	Unigene0106823
	Unigene0107755
PR-10	1	1
	Unigene0030657	Unigene0030657
PR-12	3	1
	Unigene0050120	Unigene0050122
	Unigene0050121
	Unigene0050122
PR-13	3	0
	Unigene0056285
	Unigene0056286
	Unigene0057250
PR-14	21	0
	Unigene0006647
	Unigene0022860
	Unigene0037444
	Unigene0047224
	Unigene0047298
	Unigene0049273
	Unigene0049279
	Unigene0049903
	Unigene0051420
	Unigene0051421
	Unigene0053385
	Unigene0054519
	Unigene0059422
	Unigene0059423
	Unigene0065537
	Unigene0076714
	Unigene0076717
	Unigene0097342
	Unigene0101946
	Unigene0105928
	Unigene0107633
Genes encoding antimicrobial peptides	All expressed unigenes	Differentially expressed unigenes
hevein-like peptide	4	1
hevein-like peptide	Unigene0067125	Unigene0067125
hevein-like peptide	Unigene0104682
	Unigene0005382
	Unigene0016959
snakin peptide	3	1
snakin peptide	Unigene0045441	Unigene0045441
	Unigene0045442
	Unigene0053324
