# Supplementary material for: Transcriptome Analysis of Kiwifruit in Response to Pseudomonas syringae pv. actinidiae Infection
Source: Int J Mol Sci. 2018 Jan 26;19(2):373. doi: 10.3390/ijms19020373 (PMC5855595; doi:10.3390/ijms19020373)
Supplement: Supplementary file 1 [file ijms-19-00373-s001.zip › Supplementary final done ijms-249570/Supplemental Table 6ú║U-box domain containing genes.xlsx]

## Sheet: Sheet1
GeneID	PY3_count	XJ3_count	PY3_rpkm	XJ3_rpkm	log2 Ratio(XJ3/PY3)	Pvalue	FDR	significant	Description	Pathway	GO Component	GO Function	GO Process
Unigene0002983	746	5281	14.5953	92.0723	2.65726	0	0	yes	Plant U-box 23 [Theobroma cacao]	-	-	GO:0003824//catalytic activity;GO:0016740//transferase activity;GO:0019787//ubiquitin-like protein transferase activity	GO:0044237//cellular metabolic process;GO:0044267//cellular protein metabolic process;GO:0008152//metabolic process;GO:0070647//protein modification by small protein conjugation or removal;GO:0043412//macromolecule modification;GO:0019538//protein metabolic process;GO:0036211//protein modification process;GO:0032446//protein modification by small protein conjugation;GO:0071704//organic substance …
Unigene0082706	61	501	1.2525	9.1666	2.87158	9.50965e-75	3.03784e-72	yes	Plant U-box 23 [Theobroma cacao]	-	-	GO:0019787//ubiquitin-like protein transferase activity;GO:0003824//catalytic activity;GO:0016740//transferase activity	GO:0008152//metabolic process;GO:0032446//protein modification by small protein conjugation;GO:0044260//cellular macromolecule metabolic process;GO:0036211//protein modification process;GO:0044267//cellular protein metabolic process;GO:0043412//macromolecule modification;GO:0019538//protein metabolic process;GO:0044237//cellular metabolic process;GO:0070647//protein modification by small protein …
Unigene0082707	171	762	3.5134	13.9518	1.98951	2.18656e-72	6.64758e-70	yes	Plant U-box 23 [Theobroma cacao]	-	-	GO:0003824//catalytic activity;GO:0019787//ubiquitin-like protein transferase activity;GO:0016740//transferase activity	GO:0044237//cellular metabolic process;GO:0036211//protein modification process;GO:0044238//primary metabolic process;GO:0019538//protein metabolic process;GO:0071704//organic substance metabolic process;GO:0043170//macromolecule metabolic process;GO:0043412//macromolecule modification;GO:0008152//metabolic process;GO:0009987//cellular process;GO:0044260//cellular macromolecule metabolic process;…
Unigene0008475	46	659	0.6101	7.7888	3.67428	3.11397e-121	2.06982e-118	yes	PREDICTED: U-box domain-containing protein 19 [Vitis vinifera]	-	-	GO:0003824//catalytic activity	-
Unigene0025337	0	16	0.001	0.5575	9.12283	6.13562e-05	0.000678867	yes	PREDICTED: U-box domain-containing protein 19 [Vitis vinifera]	-	-	GO:0043167//ion binding;GO:0046872//metal ion binding;GO:0005488//binding;GO:0016740//transferase activity;GO:0003824//catalytic activity;GO:0043169//cation binding;GO:0019787//ubiquitin-like protein transferase activity;GO:0046914//transition metal ion binding	GO:0044238//primary metabolic process;GO:0036211//protein modification process;GO:0008152//metabolic process;GO:0043412//macromolecule modification;GO:0032446//protein modification by small protein conjugation;GO:0070647//protein modification by small protein conjugation or removal;GO:0044237//cellular metabolic process;GO:0044260//cellular macromolecule metabolic process;GO:0019538//protein meta…
Unigene0013156	1	22	0.0717	1.4064	4.29389	1.10723e-05	0.000147083	yes	PREDICTED: U-box domain-containing protein 19-like [Citrus sinensis]	-	-	GO:0003824//catalytic activity;GO:0016740//transferase activity;GO:0097159//organic cyclic compound binding;GO:1901363//heterocyclic compound binding;GO:0005488//binding;GO:0001882//nucleoside binding;GO:0019787//ubiquitin-like protein transferase activity;GO:0032550//purine ribonucleoside binding;GO:0036094//small molecule binding;GO:0001883//purine nucleoside binding;GO:0097367//carbohydrate de…	GO:0036211//protein modification process;GO:0009987//cellular process;GO:0044237//cellular metabolic process;GO:0006464//cellular protein modification process;GO:0032446//protein modification by small protein conjugation;GO:0008152//metabolic process;GO:0019538//protein metabolic process;GO:0044238//primary metabolic process;GO:0043170//macromolecule metabolic process;GO:0044260//cellular macromo…
Unigene0057402	42	200	0.9828	4.1705	2.08525	5.84049e-22	4.03499e-20	yes	PREDICTED: U-box domain-containing protein 19-like [Citrus sinensis]	-	-	GO:0016740//transferase activity;GO:0003824//catalytic activity;GO:0019787//ubiquitin-like protein transferase activity	GO:0043412//macromolecule modification;GO:0043170//macromolecule metabolic process;GO:0070647//protein modification by small protein conjugation or removal;GO:0044267//cellular protein metabolic process;GO:0071704//organic substance metabolic process;GO:0019538//protein metabolic process;GO:0044238//primary metabolic process;GO:0006464//cellular protein modification process;GO:0032446//protein mo…
Unigene0008476	0	33	0.001	2.2697	11.1483	4.77335e-10	1.29617e-08	yes	PREDICTED: U-box domain-containing protein 19-like [Populus euphratica]	-	-	GO:0003824//catalytic activity	-
Unigene0008477	0	38	0.001	2.5535	11.3183	3.00335e-11	9.44194e-10	yes	PREDICTED: U-box domain-containing protein 19-like [Vitis vinifera]	-	-	GO:0003824//catalytic activity	-
Unigene0035092	7	30	0.3759	1.4357	1.93333	0.000761073	0.00605028	yes	PREDICTED: U-box domain-containing protein 21-like [Pyrus x bretschneideri]	-	-	GO:0019787//ubiquitin-like protein transferase activity;GO:0003824//catalytic activity;GO:0016740//transferase activity	GO:0044237//cellular metabolic process;GO:0019538//protein metabolic process;GO:0071704//organic substance metabolic process;GO:0044267//cellular protein metabolic process;GO:0070647//protein modification by small protein conjugation or removal;GO:0044238//primary metabolic process;GO:0009987//cellular process;GO:0043170//macromolecule metabolic process;GO:0006464//cellular protein modification p…
Unigene0042767	2	20	0.1999	1.7813	3.15558	0.000222778	0.00209892	yes	PREDICTED: U-box domain-containing protein 21-like [Vitis vinifera]	-	-	GO:0003824//catalytic activity;GO:0016740//transferase activity;GO:0019787//ubiquitin-like protein transferase activity	GO:0043412//macromolecule modification;GO:0008152//metabolic process;GO:0044238//primary metabolic process;GO:0044260//cellular macromolecule metabolic process;GO:0070647//protein modification by small protein conjugation or removal;GO:0019538//protein metabolic process;GO:0044237//cellular metabolic process;GO:0009987//cellular process;GO:0044267//cellular protein metabolic process;GO:0036211//p…
Unigene0047405	86	45	2.7742	1.2936	-1.10068	3.78644e-05	0.000443964	yes	PREDICTED: U-box domain-containing protein 27 [Vitis vinifera]	-	-	GO:0003824//catalytic activity	-
Unigene0022406	217	1030	4.6599	19.7103	2.08058	9.29501e-102	4.82867e-99	yes	PREDICTED: U-box domain-containing protein 28-like [Nicotiana sylvestris]	-	-	GO:0003824//catalytic activity	-
Unigene0084776	211	819	4.6048	15.9278	1.79034	1.47693e-67	4.06307e-65	yes	PREDICTED: U-box domain-containing protein 28-like [Nicotiana sylvestris]	-	-	GO:0003824//catalytic activity	-
Unigene0049285	17	45	0.702	1.6559	1.23807	0.00189761	0.0129834	yes	PREDICTED: U-box domain-containing protein 32 isoform X2 [Populus euphratica]	-	GO:0044464//cell part;GO:0005622//intracellular;GO:0005623//cell;GO:0044424//intracellular part;GO:0016020//membrane	GO:0032550//purine ribonucleoside binding;GO:0016301//kinase activity;GO:0016773//phosphotransferase activity, alcohol group as acceptor;GO:0097367//carbohydrate derivative binding;GO:0016740//transferase activity;GO:0032549//ribonucleoside binding;GO:0016772//transferase activity, transferring phosphorus-containing groups;GO:0097159//organic cyclic compound binding;GO:1901363//heterocyclic compo…	GO:0032446//protein modification by small protein conjugation;GO:0043412//macromolecule modification;GO:0006796//phosphate-containing compound metabolic process;GO:0044260//cellular macromolecule metabolic process;GO:0044237//cellular metabolic process;GO:0070647//protein modification by small protein conjugation or removal;GO:0044238//primary metabolic process;GO:0019538//protein metabolic proce…
Unigene0053975	69	29	2.0344	0.7619	-1.41693	7.25774e-06	0.000100438	yes	PREDICTED: U-box domain-containing protein 4 [Malus domestica]	-	-	GO:0003824//catalytic activity	-
Unigene0050607	45	22	2.0993	0.9146	-1.1987	0.00133131	0.00966227	yes	PREDICTED: U-box domain-containing protein 43-like [Pyrus x bretschneideri]	-	-	GO:0003824//catalytic activity	-
Unigene0018649	22	61	0.6353	1.5697	1.30498	0.000228483	0.00214559	yes	PREDICTED: U-box domain-containing protein 45 [Sesamum indicum]	-	-	GO:0003824//catalytic activity;GO:0019787//ubiquitin-like protein transferase activity;GO:0016740//transferase activity	GO:0032446//protein modification by small protein conjugation;GO:0043170//macromolecule metabolic process;GO:0071704//organic substance metabolic process;GO:0036211//protein modification process;GO:0044238//primary metabolic process;GO:0009987//cellular process;GO:0006464//cellular protein modification process;GO:0044260//cellular macromolecule metabolic process;GO:0019538//protein metabolic proc…
Unigene0081043	0	8	0.001	0.7006	9.45245	0.00782344	0.0407707	yes	PREDICTED: U-box domain-containing protein 45 [Vitis vinifera]	-	GO:0044464//cell part;GO:0009536//plastid;GO:0043226//organelle;GO:0044424//intracellular part;GO:0043229//intracellular organelle;GO:0044444//cytoplasmic part;GO:0005622//intracellular;GO:0005623//cell;GO:0043227//membrane-bounded organelle;GO:0043231//intracellular membrane-bounded organelle;GO:0005737//cytoplasm	GO:0003824//catalytic activity;GO:0016740//transferase activity;GO:0019787//ubiquitin-like protein transferase activity	GO:0036211//protein modification process;GO:0044238//primary metabolic process;GO:0071704//organic substance metabolic process;GO:0009987//cellular process;GO:0019538//protein metabolic process;GO:0070647//protein modification by small protein conjugation or removal;GO:0008152//metabolic process;GO:0044237//cellular metabolic process;GO:0044267//cellular protein metabolic process;GO:0043412//macr…
Unigene0010544	28	70	1.153	2.5687	1.15565	0.000226573	0.00213046	yes	RING/U-box superfamily protein isoform 1 [Theobroma cacao]	-	-	GO:0005488//binding;GO:0043167//ion binding;GO:0046872//metal ion binding;GO:0043169//cation binding;GO:0046914//transition metal ion binding	-
Unigene0003965	58	143	1.2145	2.6685	1.13567	1.76779e-07	3.33886e-06	yes	U-box domain-containing family protein [Populus trichocarpa]	-	GO:0044464//cell part;GO:0044424//intracellular part;GO:0005622//intracellular;GO:0005623//cell	GO:0003824//catalytic activity	GO:0010941//regulation of cell death;GO:0042221//response to chemical;GO:0051716//cellular response to stimulus;GO:0043067//regulation of programmed cell death;GO:0008152//metabolic process;GO:0050789//regulation of biological process;GO:0033036//macromolecule localization;GO:0009987//cellular process;GO:0044237//cellular metabolic process;GO:0050794//regulation of cellular process;GO:0010033//re…
Unigene0055147	11	34	0.6028	1.6604	1.46178	0.00369432	0.0226781	yes	U-box domain-containing family protein [Populus trichocarpa]	-	GO:0044424//intracellular part;GO:0005622//intracellular;GO:0005623//cell;GO:0044464//cell part	GO:0016740//transferase activity;GO:0019787//ubiquitin-like protein transferase activity;GO:0003824//catalytic activity	GO:0006464//cellular protein modification process;GO:0044260//cellular macromolecule metabolic process;GO:0051179//localization;GO:0032446//protein modification by small protein conjugation;GO:0042221//response to chemical;GO:0043412//macromolecule modification;GO:0006950//response to stress;GO:0070647//protein modification by small protein conjugation or removal;GO:0051716//cellular response to …
Unigene0042768	5	61	0.3084	3.353	3.44258	9.64858e-12	3.21064e-10	yes	U-box domain-containing protein 20 [Morus notabilis]	-	-	GO:0003824//catalytic activity	-
Unigene0070948	1	11	0.1328	1.3019	3.29329	0.00636217	0.034978	yes	E3 ubiquitin-protein ligase PUB23 [Glycine soja]	-	-	GO:0016740//transferase activity;GO:0003824//catalytic activity;GO:0019787//ubiquitin-like protein transferase activity	GO:0009987//cellular process;GO:0036211//protein modification process;GO:0043170//macromolecule metabolic process;GO:0071704//organic substance metabolic process;GO:0044238//primary metabolic process;GO:0044267//cellular protein metabolic process;GO:0044260//cellular macromolecule metabolic process;GO:0032446//protein modification by small protein conjugation;GO:0044237//cellular metabolic proces…
Unigene0024493	64	445	1.3233	8.1991	2.63133	1.22704e-60	2.98434e-58	yes	PREDICTED: E3 ubiquitin-protein ligase PUB24-like [Vitis vinifera]	-	-	GO:0003824//catalytic activity;GO:0016740//transferase activity;GO:0019787//ubiquitin-like protein transferase activity	GO:0044237//cellular metabolic process;GO:0006464//cellular protein modification process;GO:0071704//organic substance metabolic process;GO:0070647//protein modification by small protein conjugation or removal;GO:0008152//metabolic process;GO:0036211//protein modification process;GO:0043412//macromolecule modification;GO:0044260//cellular macromolecule metabolic process;GO:0044267//cellular prote…
Unigene0033219	5	9	0.5066	0.8126	0.681698	0.424115	0.696993	no	C6HC-type zinc finger RING/U-box protein [Medicago truncatula]	-	-	GO:0005488//binding;GO:0043169//cation binding;GO:0043167//ion binding;GO:0046872//metal ion binding;GO:0046914//transition metal ion binding	-
Unigene0080987	44	63	4.2815	5.4629	0.351551	0.247153	0.501909	no	LisH/CRA/RING-U-box domains-containing protein isoform 1 [Theobroma cacao]	-	-	GO:0046914//transition metal ion binding;GO:0005488//binding;GO:0043169//cation binding;GO:0043167//ion binding;GO:0046872//metal ion binding	-
Unigene0063068	3	1	0.2881	0.0856	-1.75089	0.625037	0.864491	no	Plant U-box 13 [Theobroma cacao]	-	-	GO:0003824//catalytic activity;GO:0019787//ubiquitin-like protein transferase activity;GO:0016740//transferase activity	GO:0009987//cellular process;GO:0071704//organic substance metabolic process;GO:0043412//macromolecule modification;GO:0044267//cellular protein metabolic process;GO:0032446//protein modification by small protein conjugation;GO:0043170//macromolecule metabolic process;GO:0036211//protein modification process;GO:0044237//cellular metabolic process;GO:0044260//cellular macromolecule metabolic proce…
Unigene0045047	57	43	2.0322	1.3661	-0.572979	0.0575065	0.188042	no	Plant U-box 17 [Theobroma cacao]	-	-	GO:0003824//catalytic activity	GO:0002376//immune system process;GO:0006952//defense response;GO:0098542//defense response to other organism;GO:0009605//response to external stimulus;GO:0045087//innate immune response;GO:0043207//response to external biotic stimulus;GO:0051707//response to other organism;GO:0051704//multi-organism process;GO:0050896//response to stimulus;GO:0009607//response to biotic stimulus;GO:0006950//resp…
Unigene0092549	1033	1733	10.9087	16.3083	0.580127	1.49008e-22	1.07165e-20	no	Plant U-box 17 [Theobroma cacao]	-	GO:0005623//cell;GO:0005622//intracellular;GO:0044424//intracellular part;GO:0044464//cell part	GO:0019787//ubiquitin-like protein transferase activity;GO:0003824//catalytic activity;GO:0016740//transferase activity	GO:0006955//immune response;GO:0006464//cellular protein modification process;GO:0019538//protein metabolic process;GO:0002376//immune system process;GO:0050832//defense response to fungus;GO:0036211//protein modification process;GO:0009607//response to biotic stimulus;GO:0006952//defense response;GO:0071704//organic substance metabolic process;GO:0032446//protein modification by small protein co…
Unigene0029814	3	5	0.3984	0.5918	0.570892	0.726617	0.938766	no	PREDICTED: LOW QUALITY PROTEIN: U-box domain-containing protein 34-like [Phoenix dactylifera]	-	GO:0016020//membrane;GO:0043226//organelle;GO:0031090//organelle membrane;GO:0044464//cell part;GO:0005623//cell;GO:0044424//intracellular part;GO:0044422//organelle part;GO:0043229//intracellular organelle;GO:0005737//cytoplasm;GO:0005622//intracellular;GO:0043231//intracellular membrane-bounded organelle;GO:0043227//membrane-bounded organelle;GO:0009536//plastid;GO:0044444//cytoplasmic part	-	GO:0044765//single-organism transport;GO:0006812//cation transport;GO:0006811//ion transport;GO:1902578//single-organism localization;GO:0051234//establishment of localization;GO:0006810//transport;GO:0044699//single-organism process;GO:0051179//localization
Unigene0046753	105	78	1.8672	1.2361	-0.595081	0.00646313	0.0354893	no	PREDICTED: LOW QUALITY PROTEIN: U-box domain-containing protein 52 [Vitis vinifera]	-	-	GO:0001883//purine nucleoside binding;GO:0036094//small molecule binding;GO:0032549//ribonucleoside binding;GO:0097367//carbohydrate derivative binding;GO:0004672//protein kinase activity;GO:0003824//catalytic activity;GO:0097159//organic cyclic compound binding;GO:0005488//binding;GO:1901363//heterocyclic compound binding;GO:0016301//kinase activity;GO:0004713//protein tyrosine kinase activity;G…	GO:0006464//cellular protein modification process;GO:0044237//cellular metabolic process;GO:0050896//response to stimulus;GO:0043170//macromolecule metabolic process;GO:0006468//protein phosphorylation;GO:0006796//phosphate-containing compound metabolic process;GO:0016310//phosphorylation;GO:0008152//metabolic process;GO:0036211//protein modification process;GO:0044238//primary metabolic process;…
Unigene0077870	87	118	5.0395	6.091	0.273399	0.185521	0.414816	no	PREDICTED: U-box domain-containing protein 11 [Eucalyptus grandis]	-	-	GO:0003676//nucleic acid binding;GO:0097159//organic cyclic compound binding;GO:0001071//nucleic acid binding transcription factor activity;GO:0005488//binding;GO:0003677//DNA binding;GO:1901363//heterocyclic compound binding;GO:0003824//catalytic activity	GO:0065007//biological regulation;GO:0009987//cellular process;GO:0034645//cellular macromolecule biosynthetic process;GO:0010468//regulation of gene expression;GO:0071704//organic substance metabolic process;GO:0044237//cellular metabolic process;GO:0060255//regulation of macromolecule metabolic process;GO:0019222//regulation of metabolic process;GO:0009058//biosynthetic process;GO:0050789//regu…
Unigene0077869	708	764	15.2928	14.7057	-0.0564771	0.481076	0.752908	no	PREDICTED: U-box domain-containing protein 11 [Nicotiana tomentosiformis]	-	-	GO:0003677//DNA binding;GO:0003824//catalytic activity;GO:1901363//heterocyclic compound binding;GO:0001071//nucleic acid binding transcription factor activity;GO:0003676//nucleic acid binding;GO:0005488//binding;GO:0097159//organic cyclic compound binding	GO:0034645//cellular macromolecule biosynthetic process;GO:0044260//cellular macromolecule metabolic process;GO:0019222//regulation of metabolic process;GO:0044249//cellular biosynthetic process;GO:0043170//macromolecule metabolic process;GO:0009058//biosynthetic process;GO:0009987//cellular process;GO:0065007//biological regulation;GO:0008152//metabolic process;GO:1901576//organic substance bios…
Unigene0095214	3070	3173	40.1936	37.0193	-0.118688	0.00472401	0.0274095	no	PREDICTED: U-box domain-containing protein 11-like [Sesamum indicum]	-	-	GO:0019787//ubiquitin-like protein transferase activity;GO:0016740//transferase activity;GO:0003824//catalytic activity	GO:0036211//protein modification process;GO:0070647//protein modification by small protein conjugation or removal;GO:0008152//metabolic process;GO:0044267//cellular protein metabolic process;GO:0006464//cellular protein modification process;GO:0032446//protein modification by small protein conjugation;GO:0044237//cellular metabolic process;GO:0044238//primary metabolic process;GO:0043412//macromo…
Unigene0095213	36	54	2.6669	3.5648	0.418657	0.204121	0.44642	no	PREDICTED: U-box domain-containing protein 11-like [Solanum lycopersicum]	-	-	GO:0003824//catalytic activity;GO:0019787//ubiquitin-like protein transferase activity;GO:0016740//transferase activity	GO:0032446//protein modification by small protein conjugation;GO:0071704//organic substance metabolic process;GO:0043170//macromolecule metabolic process;GO:0036211//protein modification process;GO:0070647//protein modification by small protein conjugation or removal;GO:0044267//cellular protein metabolic process;GO:0044260//cellular macromolecule metabolic process;GO:0006464//cellular protein mo…
Unigene0097405	348	305	43.293	33.8125	-0.356577	0.00234026	0.0154795	no	PREDICTED: U-box domain-containing protein 12-like isoform X2 [Solanum tuberosum]	-	-	GO:0003824//catalytic activity	-
Unigene0009500	2749	3041	30.9712	30.5309	-0.0206572	0.640042	0.878706	no	PREDICTED: U-box domain-containing protein 13 [Sesamum indicum]	-	GO:0005622//intracellular;GO:0044464//cell part;GO:0005737//cytoplasm;GO:0005623//cell;GO:0044424//intracellular part	GO:0003824//catalytic activity	GO:0071704//organic substance metabolic process;GO:0044238//primary metabolic process;GO:1901576//organic substance biosynthetic process;GO:0044260//cellular macromolecule metabolic process;GO:0009987//cellular process;GO:0006464//cellular protein modification process;GO:0016049//cell growth;GO:0044699//single-organism process;GO:0044767//single-organism developmental process;GO:0008152//metaboli…
Unigene0063067	132	109	1.9547	1.4384	-0.442482	0.0209622	0.0890894	no	PREDICTED: U-box domain-containing protein 13 [Vitis vinifera]	-	-	GO:0003824//catalytic activity;GO:0019787//ubiquitin-like protein transferase activity;GO:0016740//transferase activity	GO:0044237//cellular metabolic process;GO:0043170//macromolecule metabolic process;GO:0044260//cellular macromolecule metabolic process;GO:0044267//cellular protein metabolic process;GO:0043412//macromolecule modification;GO:0036211//protein modification process;GO:0019538//protein metabolic process;GO:0032446//protein modification by small protein conjugation;GO:0071704//organic substance metabo…
Unigene0089327	3831	3517	45.7672	37.4415	-0.289676	1.9065e-13	7.42985e-12	no	PREDICTED: U-box domain-containing protein 13-like [Jatropha curcas]	-	GO:0005737//cytoplasm;GO:0044424//intracellular part;GO:0043229//intracellular organelle;GO:0044444//cytoplasmic part;GO:0044464//cell part;GO:0043226//organelle;GO:0005623//cell;GO:0043227//membrane-bounded organelle;GO:0043231//intracellular membrane-bounded organelle;GO:0005622//intracellular	GO:0005102//receptor binding;GO:0033612//receptor serine/threonine kinase binding;GO:0003824//catalytic activity;GO:0019787//ubiquitin-like protein transferase activity;GO:0005488//binding;GO:0005515//protein binding;GO:0016740//transferase activity	GO:0043413//macromolecule glycosylation;GO:0009653//anatomical structure morphogenesis;GO:0030154//cell differentiation;GO:0009605//response to external stimulus;GO:0033036//macromolecule localization;GO:0031365//N-terminal protein amino acid modification;GO:0051704//multi-organism process;GO:0016310//phosphorylation;GO:0016043//cellular component organization;GO:0006498//N-terminal protein lipid…
Unigene0063066	0	1	0.001	0.1068	6.73877	1	1	no	PREDICTED: U-box domain-containing protein 13-like [Malus domestica]	-	-	GO:0003824//catalytic activity;GO:0019787//ubiquitin-like protein transferase activity;GO:0016740//transferase activity	GO:0044267//cellular protein metabolic process;GO:0044237//cellular metabolic process;GO:0019538//protein metabolic process;GO:0008152//metabolic process;GO:0043412//macromolecule modification;GO:0044238//primary metabolic process;GO:0006464//cellular protein modification process;GO:0032446//protein modification by small protein conjugation;GO:0044260//cellular macromolecule metabolic process;GO:…
Unigene0022657	1175	1311	17.6035	17.5027	-0.00828481	0.907556	1	no	PREDICTED: U-box domain-containing protein 14 [Sesamum indicum]	-	GO:0044424//intracellular part;GO:0044464//cell part;GO:0005622//intracellular;GO:0005623//cell	GO:0005515//protein binding;GO:0016740//transferase activity;GO:0003824//catalytic activity;GO:0005488//binding;GO:0019787//ubiquitin-like protein transferase activity;GO:0005102//receptor binding;GO:0033612//receptor serine/threonine kinase binding	GO:0032446//protein modification by small protein conjugation;GO:0044260//cellular macromolecule metabolic process;GO:0006468//protein phosphorylation;GO:0016310//phosphorylation;GO:0044238//primary metabolic process;GO:0070647//protein modification by small protein conjugation or removal;GO:0019538//protein metabolic process;GO:0006793//phosphorus metabolic process;GO:0044267//cellular protein m…
Unigene0095272	106	97	3.1537	2.5717	-0.294323	0.162351	0.384269	no	PREDICTED: U-box domain-containing protein 14 [Sesamum indicum]	-	GO:0005623//cell;GO:0044424//intracellular part;GO:0044464//cell part;GO:0005622//intracellular	GO:0005102//receptor binding;GO:0033612//receptor serine/threonine kinase binding;GO:0016740//transferase activity;GO:0005488//binding;GO:0005515//protein binding;GO:0003824//catalytic activity;GO:0019787//ubiquitin-like protein transferase activity	GO:0044260//cellular macromolecule metabolic process;GO:0006464//cellular protein modification process;GO:0016310//phosphorylation;GO:0070647//protein modification by small protein conjugation or removal;GO:0009987//cellular process;GO:0044267//cellular protein metabolic process;GO:0043170//macromolecule metabolic process;GO:0043412//macromolecule modification;GO:0036211//protein modification pro…
Unigene0092866	328	338	4.3958	4.0366	-0.122985	0.303367	0.568053	no	PREDICTED: U-box domain-containing protein 16 [Sesamum indicum]	-	GO:0005623//cell;GO:0005622//intracellular;GO:0044424//intracellular part;GO:0044464//cell part	GO:0003824//catalytic activity;GO:0016740//transferase activity;GO:0019787//ubiquitin-like protein transferase activity	GO:0070647//protein modification by small protein conjugation or removal;GO:0006464//cellular protein modification process;GO:0043412//macromolecule modification;GO:0044237//cellular metabolic process;GO:0044260//cellular macromolecule metabolic process;GO:0043170//macromolecule metabolic process;GO:0071704//organic substance metabolic process;GO:0032446//protein modification by small protein con…
Unigene0092867	127	155	1.9262	2.0949	0.121124	0.55366	0.809392	no	PREDICTED: U-box domain-containing protein 16 [Sesamum indicum]	-	GO:0044464//cell part;GO:0005623//cell;GO:0044424//intracellular part;GO:0005622//intracellular	GO:0003824//catalytic activity;GO:0016740//transferase activity;GO:0019787//ubiquitin-like protein transferase activity	GO:0009987//cellular process;GO:0032446//protein modification by small protein conjugation;GO:0043170//macromolecule metabolic process;GO:0006464//cellular protein modification process;GO:0044267//cellular protein metabolic process;GO:0043412//macromolecule modification;GO:0071704//organic substance metabolic process;GO:0044260//cellular macromolecule metabolic process;GO:0070647//protein modific…
Unigene0007761	54	33	2.3518	1.2807	-0.876833	0.00747213	0.039678	no	PREDICTED: U-box domain-containing protein 17-like [Vitis vinifera]	-	-	-	-
Unigene0009624	16	16	1.4426	1.2856	-0.166229	0.860162	1	no	PREDICTED: U-box domain-containing protein 17-like [Vitis vinifera]	-	-	-	-
Unigene0057403	6	16	0.6504	1.5455	1.24867	0.0785091	0.231113	no	PREDICTED: U-box domain-containing protein 19-like [Nicotiana tomentosiformis]	-	-	GO:0016740//transferase activity;GO:0003824//catalytic activity;GO:0019787//ubiquitin-like protein transferase activity	GO:0071704//organic substance metabolic process;GO:0070647//protein modification by small protein conjugation or removal;GO:0043412//macromolecule modification;GO:0008152//metabolic process;GO:0032446//protein modification by small protein conjugation;GO:0044238//primary metabolic process;GO:0019538//protein metabolic process;GO:0044237//cellular metabolic process;GO:0006464//cellular protein mod…
Unigene0004329	143	201	2.965	3.7138	0.324864	0.0471096	0.161517	no	PREDICTED: U-box domain-containing protein 26-like [Solanum tuberosum]	-	-	GO:0003824//catalytic activity;GO:0016740//transferase activity;GO:0019787//ubiquitin-like protein transferase activity	GO:0044238//primary metabolic process;GO:0019538//protein metabolic process;GO:0006464//cellular protein modification process;GO:0008152//metabolic process;GO:0043412//macromolecule modification;GO:0032446//protein modification by small protein conjugation;GO:0044237//cellular metabolic process;GO:0070647//protein modification by small protein conjugation or removal;GO:0009987//cellular process;G…
Unigene0068096	194	166	3.5417	2.7006	-0.391162	0.0121762	0.058312	no	PREDICTED: U-box domain-containing protein 26-like [Vitis vinifera]	-	-	GO:0003824//catalytic activity	-
Unigene0047404	66	57	4.4026	3.3883	-0.377794	0.179074	0.405518	no	PREDICTED: U-box domain-containing protein 27 [Vitis vinifera]	-	-	GO:0003824//catalytic activity;GO:0019787//ubiquitin-like protein transferase activity;GO:0016740//transferase activity	GO:0009987//cellular process;GO:0044260//cellular macromolecule metabolic process;GO:0019538//protein metabolic process;GO:0032446//protein modification by small protein conjugation;GO:0036211//protein modification process;GO:0044267//cellular protein metabolic process;GO:0071704//organic substance metabolic process;GO:0070647//protein modification by small protein conjugation or removal;GO:00431…
Unigene0090334	17	13	1.0188	0.6942	-0.553448	0.361957	0.637107	no	PREDICTED: U-box domain-containing protein 3 [Jatropha curcas]	-	-	-	-
Unigene0065176	221	357	2.2492	3.2378	0.525602	3.08707e-05	0.000368112	no	PREDICTED: U-box domain-containing protein 3 [Vitis vinifera]	-	-	-	-
Unigene0090335	1179	1293	12.5042	12.2202	-0.0331449	0.603701	0.854538	no	PREDICTED: U-box domain-containing protein 3 [Vitis vinifera]	-	GO:0005623//cell;GO:0044424//intracellular part;GO:0005622//intracellular;GO:0044464//cell part	GO:0019787//ubiquitin-like protein transferase activity;GO:0003824//catalytic activity;GO:0016740//transferase activity	GO:0019538//protein metabolic process;GO:0009987//cellular process;GO:0044260//cellular macromolecule metabolic process;GO:0036211//protein modification process;GO:0044237//cellular metabolic process;GO:0006464//cellular protein modification process;GO:0043412//macromolecule modification;GO:0044267//cellular protein metabolic process;GO:0071704//organic substance metabolic process;GO:0070647//pro…
Unigene0021134	93	103	1.4959	1.4764	-0.0189301	0.943358	1	no	PREDICTED: U-box domain-containing protein 30 [Vitis vinifera]	-	-	GO:0019787//ubiquitin-like protein transferase activity;GO:0016740//transferase activity;GO:0003824//catalytic activity	GO:0044238//primary metabolic process;GO:0044237//cellular metabolic process;GO:0032446//protein modification by small protein conjugation;GO:0019538//protein metabolic process;GO:0043170//macromolecule metabolic process;GO:0070647//protein modification by small protein conjugation or removal;GO:0044267//cellular protein metabolic process;GO:0043412//macromolecule modification;GO:0006464//cellula…
Unigene0060261	57	62	1.0216	0.9903	-0.0448929	0.926919	1	no	PREDICTED: U-box domain-containing protein 30 [Vitis vinifera]	-	-	GO:0003824//catalytic activity;GO:0016740//transferase activity;GO:0019787//ubiquitin-like protein transferase activity	GO:0043412//macromolecule modification;GO:0008152//metabolic process;GO:0071704//organic substance metabolic process;GO:0036211//protein modification process;GO:0032446//protein modification by small protein conjugation;GO:0044237//cellular metabolic process;GO:0006464//cellular protein modification process;GO:0044260//cellular macromolecule metabolic process;GO:0070647//protein modification by s…
Unigene0016051	92	120	2.6233	3.0492	0.217048	0.337699	0.613729	no	PREDICTED: U-box domain-containing protein 30-like [Prunus mume]	-	-	GO:0016740//transferase activity;GO:0003824//catalytic activity;GO:0019787//ubiquitin-like protein transferase activity	GO:0071704//organic substance metabolic process;GO:0036211//protein modification process;GO:0032446//protein modification by small protein conjugation;GO:0044238//primary metabolic process;GO:0008152//metabolic process;GO:0006464//cellular protein modification process;GO:0019538//protein metabolic process;GO:0044267//cellular protein metabolic process;GO:0044237//cellular metabolic process;GO:007…
Unigene0071822	27	30	0.8551	0.8466	-0.0144127	1	1	no	PREDICTED: U-box domain-containing protein 30-like [Prunus mume]	-	-	GO:0016740//transferase activity;GO:0003824//catalytic activity;GO:0019787//ubiquitin-like protein transferase activity	GO:0044238//primary metabolic process;GO:0019538//protein metabolic process;GO:0036211//protein modification process;GO:0043170//macromolecule metabolic process;GO:0044267//cellular protein metabolic process;GO:0043412//macromolecule modification;GO:0070647//protein modification by small protein conjugation or removal;GO:0006464//cellular protein modification process;GO:0032446//protein modificat…
Unigene0071823	169	232	2.4582	3.0072	0.290819	0.0533679	0.177101	no	PREDICTED: U-box domain-containing protein 30-like [Prunus mume]	-	-	GO:0019787//ubiquitin-like protein transferase activity;GO:0016740//transferase activity;GO:0003824//catalytic activity	GO:0044260//cellular macromolecule metabolic process;GO:0043412//macromolecule modification;GO:0032446//protein modification by small protein conjugation;GO:0006464//cellular protein modification process;GO:0019538//protein metabolic process;GO:0044267//cellular protein metabolic process;GO:0008152//metabolic process;GO:0044237//cellular metabolic process;GO:0044238//primary metabolic process;GO:…
Unigene0080459	127	233	2.7757	4.5381	0.709237	9.57179e-06	0.000128943	no	PREDICTED: U-box domain-containing protein 30-like [Prunus mume]	-	-	GO:0003824//catalytic activity;GO:0019787//ubiquitin-like protein transferase activity;GO:0016740//transferase activity	GO:0006464//cellular protein modification process;GO:0019538//protein metabolic process;GO:0032446//protein modification by small protein conjugation;GO:0036211//protein modification process;GO:0044238//primary metabolic process;GO:0071704//organic substance metabolic process;GO:0044267//cellular protein metabolic process;GO:0044260//cellular macromolecule metabolic process;GO:0043412//macromolec…
Unigene0080460	28	36	1.0666	1.222	0.196225	0.708428	0.930065	no	PREDICTED: U-box domain-containing protein 30-like [Prunus mume]	-	-	GO:0016740//transferase activity;GO:0019787//ubiquitin-like protein transferase activity;GO:0003824//catalytic activity	GO:0044267//cellular protein metabolic process;GO:0044260//cellular macromolecule metabolic process;GO:0006464//cellular protein modification process;GO:0071704//organic substance metabolic process;GO:0036211//protein modification process;GO:0019538//protein metabolic process;GO:0044237//cellular metabolic process;GO:0008152//metabolic process;GO:0032446//protein modification by small protein con…
Unigene0049286	4	3	0.5195	0.3472	-0.581357	1	1	no	PREDICTED: U-box domain-containing protein 32 isoform X1 [Camelina sativa]	-	GO:0016020//membrane;GO:0044464//cell part;GO:0005623//cell;GO:0005622//intracellular;GO:0044424//intracellular part	GO:0016301//kinase activity;GO:0001883//purine nucleoside binding;GO:0016740//transferase activity;GO:0019787//ubiquitin-like protein transferase activity;GO:0097367//carbohydrate derivative binding;GO:0036094//small molecule binding;GO:0001882//nucleoside binding;GO:0003824//catalytic activity;GO:1901363//heterocyclic compound binding;GO:0097159//organic cyclic compound binding;GO:0032550//purin…	GO:0044267//cellular protein metabolic process;GO:0050896//response to stimulus;GO:0043412//macromolecule modification;GO:0006793//phosphorus metabolic process;GO:0036211//protein modification process;GO:0044238//primary metabolic process;GO:0044237//cellular metabolic process;GO:0032446//protein modification by small protein conjugation;GO:0043170//macromolecule metabolic process;GO:0006796//pho…
Unigene0014609	2353	2820	24.6363	26.3113	0.0948969	0.0366194	0.133812	no	PREDICTED: U-box domain-containing protein 32 isoform X1 [Vitis vinifera]	-	-	GO:0016772//transferase activity, transferring phosphorus-containing groups;GO:0003824//catalytic activity;GO:0016740//transferase activity	GO:0009987//cellular process;GO:0008152//metabolic process;GO:0044237//cellular metabolic process
Unigene0046866	41	35	3.444	2.6199	-0.394573	0.302791	0.567144	no	PREDICTED: U-box domain-containing protein 32 isoform X2 [Nicotiana tomentosiformis]	-	-	-	-
Unigene0097673	19	16	2.6804	2.0114	-0.414248	0.499938	0.763243	no	PREDICTED: U-box domain-containing protein 32 isoform X2 [Sesamum indicum]	-	GO:0005623//cell;GO:0044424//intracellular part;GO:0005622//intracellular;GO:0016020//membrane;GO:0044464//cell part	GO:0032549//ribonucleoside binding;GO:0097159//organic cyclic compound binding;GO:0036094//small molecule binding;GO:0001883//purine nucleoside binding;GO:0003824//catalytic activity;GO:0097367//carbohydrate derivative binding;GO:0005488//binding;GO:0032550//purine ribonucleoside binding;GO:1901363//heterocyclic compound binding;GO:0001882//nucleoside binding;GO:0016740//transferase activity;GO:0…	GO:0044260//cellular macromolecule metabolic process;GO:0050896//response to stimulus;GO:0071704//organic substance metabolic process;GO:0044237//cellular metabolic process;GO:0008152//metabolic process;GO:0043170//macromolecule metabolic process;GO:0032446//protein modification by small protein conjugation;GO:0044267//cellular protein metabolic process;GO:0009987//cellular process;GO:0006464//ce…
Unigene0097674	69	90	3.2707	3.8017	0.217045	0.383448	0.656846	no	PREDICTED: U-box domain-containing protein 32 isoform X3 [Sesamum indicum]	-	GO:0005623//cell;GO:0044464//cell part	GO:0004672//protein kinase activity;GO:1901363//heterocyclic compound binding;GO:0016773//phosphotransferase activity, alcohol group as acceptor;GO:0097159//organic cyclic compound binding;GO:0005488//binding;GO:0016301//kinase activity;GO:0036094//small molecule binding;GO:0016772//transferase activity, transferring phosphorus-containing groups;GO:0003824//catalytic activity;GO:0016740//transfer…	GO:0044260//cellular macromolecule metabolic process;GO:0006793//phosphorus metabolic process;GO:0036211//protein modification process;GO:0019538//protein metabolic process;GO:0008152//metabolic process;GO:0071704//organic substance metabolic process;GO:0044267//cellular protein metabolic process;GO:0043170//macromolecule metabolic process;GO:0044238//primary metabolic process;GO:0006796//phospha…
Unigene0014608	6	11	0.6992	1.1423	0.708165	0.454681	0.724667	no	PREDICTED: U-box domain-containing protein 32-like isoform X2 [Citrus sinensis]	-	GO:0005623//cell;GO:0044464//cell part	GO:0019787//ubiquitin-like protein transferase activity;GO:1901363//heterocyclic compound binding;GO:0032550//purine ribonucleoside binding;GO:0097159//organic cyclic compound binding;GO:0001882//nucleoside binding;GO:0001883//purine nucleoside binding;GO:0032549//ribonucleoside binding;GO:0005488//binding;GO:0036094//small molecule binding;GO:0016301//kinase activity;GO:0016772//transferase acti…	GO:0006464//cellular protein modification process;GO:0008152//metabolic process;GO:0036211//protein modification process;GO:0006793//phosphorus metabolic process;GO:0043170//macromolecule metabolic process;GO:0009987//cellular process;GO:0070647//protein modification by small protein conjugation or removal;GO:0050896//response to stimulus;GO:0044260//cellular macromolecule metabolic process;GO:00…
Unigene0062124	344	438	3.1695	3.5963	0.182258	0.0914893	0.260255	no	PREDICTED: U-box domain-containing protein 33 isoform X1 [Vitis vinifera]	-	-	GO:0097159//organic cyclic compound binding;GO:0016773//phosphotransferase activity, alcohol group as acceptor;GO:1901363//heterocyclic compound binding;GO:0016772//transferase activity, transferring phosphorus-containing groups;GO:0016740//transferase activity;GO:0003824//catalytic activity;GO:0036094//small molecule binding;GO:0004672//protein kinase activity;GO:0005488//binding;GO:0016301//kin…	GO:0043170//macromolecule metabolic process;GO:0008152//metabolic process;GO:0006464//cellular protein modification process;GO:0044237//cellular metabolic process;GO:0006796//phosphate-containing compound metabolic process;GO:0009987//cellular process;GO:0019538//protein metabolic process;GO:0044267//cellular protein metabolic process;GO:0043412//macromolecule modification;GO:0006793//phosphorus …
Unigene0071188	191	267	3.0391	3.7858	0.316954	0.0231638	0.0945055	no	PREDICTED: U-box domain-containing protein 33 isoform X4 [Nicotiana tomentosiformis]	-	-	GO:0003824//catalytic activity;GO:0016773//phosphotransferase activity, alcohol group as acceptor;GO:0016740//transferase activity;GO:0016301//kinase activity;GO:0036094//small molecule binding;GO:1901363//heterocyclic compound binding;GO:0097159//organic cyclic compound binding;GO:0016772//transferase activity, transferring phosphorus-containing groups;GO:0005488//binding;GO:0004672//protein kin…	GO:0036211//protein modification process;GO:0044267//cellular protein metabolic process;GO:0043170//macromolecule metabolic process;GO:0009987//cellular process;GO:0043412//macromolecule modification;GO:0044260//cellular macromolecule metabolic process;GO:0071704//organic substance metabolic process;GO:0006464//cellular protein modification process;GO:0019538//protein metabolic process;GO:0008152…
Unigene0012991	119	177	3.5227	4.6692	0.406494	0.0206216	0.0878546	no	PREDICTED: U-box domain-containing protein 33-like [Populus euphratica]	-	-	-	GO:0050896//response to stimulus
Unigene0110040	0	6	0.001	0.7231	9.49805	0.0312734	0.118611	no	PREDICTED: U-box domain-containing protein 33-like [Populus euphratica]	-	-	-	-
Unigene0077026	77	86	2.9677	2.9537	-0.00682196	1	1	no	PREDICTED: U-box domain-containing protein 33-like [Pyrus x bretschneideri]	-	-	GO:0097367//carbohydrate derivative binding;GO:1901363//heterocyclic compound binding;GO:0001883//purine nucleoside binding;GO:0016301//kinase activity;GO:0097159//organic cyclic compound binding;GO:0036094//small molecule binding;GO:0003824//catalytic activity;GO:0032550//purine ribonucleoside binding;GO:0001882//nucleoside binding;GO:0032549//ribonucleoside binding;GO:0005488//binding;GO:001677…	GO:0071704//organic substance metabolic process;GO:0043170//macromolecule metabolic process;GO:0032446//protein modification by small protein conjugation;GO:0006796//phosphate-containing compound metabolic process;GO:0008152//metabolic process;GO:0050896//response to stimulus;GO:0043412//macromolecule modification;GO:0019538//protein metabolic process;GO:0070647//protein modification by small pro…
Unigene0094471	130	240	2.0876	3.4345	0.718255	4.79466e-06	6.92536e-05	no	PREDICTED: U-box domain-containing protein 33-like [Pyrus x bretschneideri]	-	-	GO:0004672//protein kinase activity;GO:0016772//transferase activity, transferring phosphorus-containing groups;GO:0036094//small molecule binding;GO:0005488//binding;GO:0003824//catalytic activity;GO:0016301//kinase activity;GO:0097159//organic cyclic compound binding;GO:1901363//heterocyclic compound binding;GO:0016740//transferase activity;GO:0016773//phosphotransferase activity, alcohol group…	GO:0019538//protein metabolic process;GO:0044238//primary metabolic process;GO:0008152//metabolic process;GO:0071704//organic substance metabolic process;GO:0043412//macromolecule modification;GO:0006793//phosphorus metabolic process;GO:0009987//cellular process;GO:0044267//cellular protein metabolic process;GO:0044237//cellular metabolic process;GO:0006796//phosphate-containing compound metaboli…
Unigene0001437	1773	1914	17.7084	17.0354	-0.055898	0.287012	0.549481	no	PREDICTED: U-box domain-containing protein 33-like [Vitis vinifera]	-	-	GO:0016740//transferase activity;GO:0016772//transferase activity, transferring phosphorus-containing groups;GO:0004672//protein kinase activity;GO:0036094//small molecule binding;GO:0016773//phosphotransferase activity, alcohol group as acceptor;GO:0097159//organic cyclic compound binding;GO:1901363//heterocyclic compound binding;GO:0005488//binding;GO:0003824//catalytic activity;GO:0016301//kin…	GO:0071704//organic substance metabolic process;GO:0044260//cellular macromolecule metabolic process;GO:0044267//cellular protein metabolic process;GO:0044237//cellular metabolic process;GO:0036211//protein modification process;GO:0006464//cellular protein modification process;GO:0044238//primary metabolic process;GO:0043412//macromolecule modification;GO:0008152//metabolic process;GO:0019538//pr…
Unigene0014493	80	107	7.041	8.392	0.253234	0.273573	0.533434	no	PREDICTED: U-box domain-containing protein 33-like [Vitis vinifera]	-	-	GO:0016740//transferase activity;GO:0003824//catalytic activity	-
Unigene0051574	629	569	19.238	15.5082	-0.310928	0.000325802	0.00290376	no	PREDICTED: U-box domain-containing protein 33-like [Vitis vinifera]	-	-	GO:0016773//phosphotransferase activity, alcohol group as acceptor;GO:0003824//catalytic activity;GO:0005488//binding;GO:0016301//kinase activity;GO:0016740//transferase activity;GO:0004672//protein kinase activity;GO:0016772//transferase activity, transferring phosphorus-containing groups;GO:1901363//heterocyclic compound binding;GO:0097159//organic cyclic compound binding;GO:0036094//small mole…	GO:0043170//macromolecule metabolic process;GO:0008152//metabolic process;GO:0044238//primary metabolic process;GO:0044267//cellular protein metabolic process;GO:0019538//protein metabolic process;GO:0006464//cellular protein modification process;GO:0036211//protein modification process;GO:0044237//cellular metabolic process;GO:0071704//organic substance metabolic process;GO:0044260//cellular mac…
Unigene0092935	3	2	0.3897	0.2315	-0.751352	1	1	no	PREDICTED: U-box domain-containing protein 33-like [Vitis vinifera]	-	-	GO:0003824//catalytic activity	-
Unigene0092936	3122	2878	28.8646	23.7117	-0.283702	2.49494e-11	7.8993e-10	no	PREDICTED: U-box domain-containing protein 33-like [Vitis vinifera]	-	-	GO:0016740//transferase activity;GO:0036094//small molecule binding;GO:0004672//protein kinase activity;GO:0005488//binding;GO:1901363//heterocyclic compound binding;GO:0016301//kinase activity;GO:0016772//transferase activity, transferring phosphorus-containing groups;GO:0097159//organic cyclic compound binding;GO:0003824//catalytic activity;GO:0016773//phosphotransferase activity, alcohol group…	GO:0043170//macromolecule metabolic process;GO:0008152//metabolic process;GO:0044267//cellular protein metabolic process;GO:0006796//phosphate-containing compound metabolic process;GO:0006464//cellular protein modification process;GO:0019538//protein metabolic process;GO:0006793//phosphorus metabolic process;GO:0044238//primary metabolic process;GO:0044260//cellular macromolecule metabolic proces…
Unigene0094472	1498	1832	13.0363	14.2072	0.124088	0.0229957	0.0938625	no	PREDICTED: U-box domain-containing protein 33-like isoform X1 [Jatropha curcas]	-	GO:0005622//intracellular;GO:0005623//cell;GO:0044464//cell part;GO:0044424//intracellular part	GO:0032549//ribonucleoside binding;GO:0016772//transferase activity, transferring phosphorus-containing groups;GO:0005488//binding;GO:0016773//phosphotransferase activity, alcohol group as acceptor;GO:0003824//catalytic activity;GO:1901363//heterocyclic compound binding;GO:0004672//protein kinase activity;GO:0001882//nucleoside binding;GO:0097159//organic cyclic compound binding;GO:0016301//kinas…	GO:0009987//cellular process;GO:0050896//response to stimulus;GO:0006796//phosphate-containing compound metabolic process;GO:0044260//cellular macromolecule metabolic process;GO:0044267//cellular protein metabolic process;GO:0070647//protein modification by small protein conjugation or removal;GO:0006793//phosphorus metabolic process;GO:0044238//primary metabolic process;GO:0043170//macromolecule…
Unigene0051606	2209	2354	24.9732	23.7151	-0.0745747	0.118573	0.310719	no	PREDICTED: U-box domain-containing protein 34 [Vitis vinifera]	-	-	GO:0016301//kinase activity;GO:0032550//purine ribonucleoside binding;GO:0019787//ubiquitin-like protein transferase activity;GO:0016740//transferase activity;GO:1901363//heterocyclic compound binding;GO:0001882//nucleoside binding;GO:0016773//phosphotransferase activity, alcohol group as acceptor;GO:0003824//catalytic activity;GO:0005488//binding;GO:0001883//purine nucleoside binding;GO:0097159/…	GO:0019538//protein metabolic process;GO:0043412//macromolecule modification;GO:0043170//macromolecule metabolic process;GO:0044260//cellular macromolecule metabolic process;GO:0044238//primary metabolic process;GO:0009987//cellular process;GO:0044267//cellular protein metabolic process;GO:0050896//response to stimulus;GO:0032446//protein modification by small protein conjugation;GO:0071704//orga…
Unigene0087492	3172	3846	28.5742	30.8738	0.11167	0.0055857	0.0315871	no	PREDICTED: U-box domain-containing protein 35-like [Jatropha curcas]	-	-	GO:0016772//transferase activity, transferring phosphorus-containing groups;GO:0097367//carbohydrate derivative binding;GO:0016740//transferase activity;GO:0019787//ubiquitin-like protein transferase activity;GO:0003824//catalytic activity;GO:0016301//kinase activity;GO:0097159//organic cyclic compound binding;GO:0016773//phosphotransferase activity, alcohol group as acceptor;GO:0001883//purine n…	GO:0008152//metabolic process;GO:0006793//phosphorus metabolic process;GO:0006796//phosphate-containing compound metabolic process;GO:0019538//protein metabolic process;GO:0070647//protein modification by small protein conjugation or removal;GO:0044267//cellular protein metabolic process;GO:0044237//cellular metabolic process;GO:0050896//response to stimulus;GO:0036211//protein modification proce…
Unigene0058832	400	382	2.8906	2.46	-0.232711	0.0296682	0.115293	no	PREDICTED: U-box domain-containing protein 35-like [Musa acuminata subsp. malaccensis]	-	-	GO:0003824//catalytic activity;GO:0016301//kinase activity;GO:0016773//phosphotransferase activity, alcohol group as acceptor;GO:0097159//organic cyclic compound binding;GO:1901363//heterocyclic compound binding;GO:0097367//carbohydrate derivative binding;GO:0032550//purine ribonucleoside binding;GO:0016772//transferase activity, transferring phosphorus-containing groups;GO:0032549//ribonucleosid…	GO:0071704//organic substance metabolic process;GO:0044237//cellular metabolic process;GO:0044238//primary metabolic process;GO:0009987//cellular process;GO:0044267//cellular protein metabolic process;GO:0006464//cellular protein modification process;GO:0044260//cellular macromolecule metabolic process;GO:0043412//macromolecule modification;GO:0019538//protein metabolic process;GO:0008152//metabo…
Unigene0083597	397	693	5.8467	9.0948	0.637419	5.17666e-12	1.7716e-10	no	PREDICTED: U-box domain-containing protein 35-like [Populus euphratica]	-	-	GO:0016740//transferase activity;GO:0016772//transferase activity, transferring phosphorus-containing groups;GO:0003824//catalytic activity	GO:0009987//cellular process;GO:0044237//cellular metabolic process;GO:0008152//metabolic process;GO:0006793//phosphorus metabolic process;GO:0050896//response to stimulus;GO:0006796//phosphate-containing compound metabolic process
Unigene0011903	20	35	1.0702	1.6689	0.641017	0.134198	0.334153	no	PREDICTED: U-box domain-containing protein 35-like [Sesamum indicum]	-	-	GO:0016740//transferase activity;GO:0003824//catalytic activity;GO:0016772//transferase activity, transferring phosphorus-containing groups	-
Unigene0020580	3	9	0.1858	0.4968	1.41891	0.146117	0.353132	no	PREDICTED: U-box domain-containing protein 35-like isoform X1 [Prunus mume]	-	-	GO:0016772//transferase activity, transferring phosphorus-containing groups;GO:0003824//catalytic activity;GO:0097159//organic cyclic compound binding;GO:0005488//binding;GO:0004672//protein kinase activity;GO:0016301//kinase activity;GO:0036094//small molecule binding;GO:0016740//transferase activity;GO:1901363//heterocyclic compound binding;GO:0016773//phosphotransferase activity, alcohol group…	GO:0044238//primary metabolic process;GO:0043170//macromolecule metabolic process;GO:0044267//cellular protein metabolic process;GO:0008152//metabolic process;GO:0044237//cellular metabolic process;GO:0006464//cellular protein modification process;GO:0071704//organic substance metabolic process;GO:0036211//protein modification process;GO:0044260//cellular macromolecule metabolic process;GO:001953…
Unigene0010505	41	59	1.2298	1.577	0.358759	0.27245	0.531602	no	PREDICTED: U-box domain-containing protein 35-like isoform X2 [Nicotiana tomentosiformis]	-	-	GO:0016740//transferase activity;GO:0032550//purine ribonucleoside binding;GO:0097159//organic cyclic compound binding;GO:0003824//catalytic activity;GO:1901363//heterocyclic compound binding;GO:0036094//small molecule binding;GO:0097367//carbohydrate derivative binding;GO:0016301//kinase activity;GO:0016773//phosphotransferase activity, alcohol group as acceptor;GO:0016772//transferase activity,…	GO:0043170//macromolecule metabolic process;GO:0071704//organic substance metabolic process;GO:0044267//cellular protein metabolic process;GO:0043412//macromolecule modification;GO:0006464//cellular protein modification process;GO:0019538//protein metabolic process;GO:0044238//primary metabolic process;GO:0044260//cellular macromolecule metabolic process;GO:0009987//cellular process;GO:0006793//p…
Unigene0087493	2	3	0.2768	0.3701	0.419071	1	1	no	PREDICTED: U-box domain-containing protein 35-like isoform X2 [Prunus mume]	-	-	GO:1901363//heterocyclic compound binding;GO:0001882//nucleoside binding;GO:0016301//kinase activity;GO:0097159//organic cyclic compound binding;GO:0097367//carbohydrate derivative binding;GO:0036094//small molecule binding;GO:0019787//ubiquitin-like protein transferase activity;GO:0004672//protein kinase activity;GO:0032550//purine ribonucleoside binding;GO:0016773//phosphotransferase activity, …	GO:0006464//cellular protein modification process;GO:0043170//macromolecule metabolic process;GO:0070647//protein modification by small protein conjugation or removal;GO:0044260//cellular macromolecule metabolic process;GO:0036211//protein modification process;GO:0006796//phosphate-containing compound metabolic process;GO:0019538//protein metabolic process;GO:0050896//response to stimulus;GO:0006…
Unigene0046752	5	13	0.6794	1.574	1.2121	0.143633	0.3512	no	PREDICTED: U-box domain-containing protein 35-like isoform X4 [Vitis vinifera]	-	-	GO:0016740//transferase activity;GO:0016301//kinase activity;GO:0032550//purine ribonucleoside binding;GO:0097367//carbohydrate derivative binding;GO:0005488//binding;GO:0036094//small molecule binding;GO:0001883//purine nucleoside binding;GO:0016773//phosphotransferase activity, alcohol group as acceptor;GO:0097159//organic cyclic compound binding;GO:0004672//protein kinase activity;GO:1901363//…	GO:0043170//macromolecule metabolic process;GO:0043412//macromolecule modification;GO:0044238//primary metabolic process;GO:0044237//cellular metabolic process;GO:0008152//metabolic process;GO:0019538//protein metabolic process;GO:0071704//organic substance metabolic process;GO:0044267//cellular protein metabolic process;GO:0006793//phosphorus metabolic process;GO:0036211//protein modification pr…
Unigene0000745	847	1407	15.5692	23.0471	0.56589	3.31918e-18	1.85678e-16	no	PREDICTED: U-box domain-containing protein 38-like [Jatropha curcas]	-	-	GO:0003824//catalytic activity;GO:0016740//transferase activity;GO:0019787//ubiquitin-like protein transferase activity	GO:0043170//macromolecule metabolic process;GO:0008152//metabolic process;GO:0070647//protein modification by small protein conjugation or removal;GO:0009987//cellular process;GO:0044237//cellular metabolic process;GO:0071704//organic substance metabolic process;GO:0006464//cellular protein modification process;GO:0019538//protein metabolic process;GO:0044260//cellular macromolecule metabolic pro…
Unigene0003751	147	199	2.6363	3.1804	0.270694	0.097329	0.270066	no	PREDICTED: U-box domain-containing protein 38-like [Nicotiana sylvestris]	-	-	GO:0003824//catalytic activity	-
Unigene0108827	174	157	2.1394	1.7202	-0.31463	0.0565944	0.186009	no	PREDICTED: U-box domain-containing protein 4 [Prunus mume]	-	-	-	-
Unigene0074696	2065	2867	29.6419	36.6736	0.307104	3.12019e-11	9.80638e-10	no	PREDICTED: U-box domain-containing protein 4 [Vitis vinifera]	-	-	GO:0003824//catalytic activity	GO:0051179//localization;GO:0006950//response to stress;GO:1902578//single-organism localization;GO:0072511//divalent inorganic cation transport;GO:0044765//single-organism transport;GO:0050896//response to stimulus;GO:0006996//organelle organization;GO:0006812//cation transport;GO:0009628//response to abiotic stimulus;GO:0044699//single-organism process;GO:0009987//cellular process;GO:0070838//d…
Unigene0094136	813	1008	8.7933	9.7154	0.143869	0.043064	0.149879	no	PREDICTED: U-box domain-containing protein 4 [Vitis vinifera]	-	-	GO:0016740//transferase activity;GO:0003824//catalytic activity;GO:0019787//ubiquitin-like protein transferase activity	GO:0006464//cellular protein modification process;GO:0036211//protein modification process;GO:0019538//protein metabolic process;GO:0044238//primary metabolic process;GO:0009987//cellular process;GO:0043412//macromolecule modification;GO:0070647//protein modification by small protein conjugation or removal;GO:0071704//organic substance metabolic process;GO:0044260//cellular macromolecule metaboli…
Unigene0094137	72	120	4.359	6.4741	0.570682	0.00934424	0.047354	no	PREDICTED: U-box domain-containing protein 4 [Vitis vinifera]	-	-	GO:0019787//ubiquitin-like protein transferase activity;GO:0003824//catalytic activity;GO:0016740//transferase activity	GO:0044260//cellular macromolecule metabolic process;GO:0071704//organic substance metabolic process;GO:0044238//primary metabolic process;GO:0044237//cellular metabolic process;GO:0008152//metabolic process;GO:0032446//protein modification by small protein conjugation;GO:0043170//macromolecule metabolic process;GO:0019538//protein metabolic process;GO:0043412//macromolecule modification;GO:00064…
Unigene0078499	59	86	1.2372	1.6071	0.377381	0.157828	0.375066	no	PREDICTED: U-box domain-containing protein 4 isoform X2 [Vitis vinifera]	ko04140//Regulation of autophagy//Transport and catabolism//Cellular Processes	-	-	-
Unigene0078500	83	64	1.861	1.2787	-0.5414	0.0266787	0.105909	no	PREDICTED: U-box domain-containing protein 4 isoform X2 [Vitis vinifera]	ko04140//Regulation of autophagy//Transport and catabolism//Cellular Processes	-	-	-
Unigene0014067	76	99	1.7602	2.0433	0.215162	0.366479	0.64405	no	PREDICTED: U-box domain-containing protein 40-like [Nicotiana sylvestris]	-	-	GO:0003824//catalytic activity	-
Unigene0059253	159	213	2.8207	3.3672	0.255496	0.0995959	0.274421	no	PREDICTED: U-box domain-containing protein 40-like [Nicotiana sylvestris]	-	GO:0044464//cell part;GO:0005622//intracellular;GO:0005623//cell;GO:0044424//intracellular part	GO:0016740//transferase activity;GO:0019787//ubiquitin-like protein transferase activity;GO:0003824//catalytic activity	GO:0044260//cellular macromolecule metabolic process;GO:0044267//cellular protein metabolic process;GO:0044238//primary metabolic process;GO:0036211//protein modification process;GO:0019538//protein metabolic process;GO:0043170//macromolecule metabolic process;GO:0071704//organic substance metabolic process;GO:0006464//cellular protein modification process;GO:0044237//cellular metabolic process;G…
Unigene0002640	5	4	0.493	0.3515	-0.488063	1	1	no	PREDICTED: U-box domain-containing protein 43 [Vitis vinifera]	-	-	GO:0019787//ubiquitin-like protein transferase activity;GO:0016740//transferase activity;GO:0003824//catalytic activity	GO:0044267//cellular protein metabolic process;GO:0008152//metabolic process;GO:0044238//primary metabolic process;GO:0071704//organic substance metabolic process;GO:0044260//cellular macromolecule metabolic process;GO:0036211//protein modification process;GO:0032446//protein modification by small protein conjugation;GO:0009987//cellular process;GO:0044237//cellular metabolic process;GO:0043170//…
Unigene0015467	1619	1787	15.4681	15.2144	-0.0238586	0.667379	0.901978	no	PREDICTED: U-box domain-containing protein 43 [Vitis vinifera]	-	-	GO:0019787//ubiquitin-like protein transferase activity;GO:0003824//catalytic activity;GO:0016740//transferase activity	GO:0071704//organic substance metabolic process;GO:0036211//protein modification process;GO:0044260//cellular macromolecule metabolic process;GO:0009987//cellular process;GO:0008152//metabolic process;GO:0044237//cellular metabolic process;GO:0006464//cellular protein modification process;GO:0044238//primary metabolic process;GO:0043170//macromolecule metabolic process;GO:0043412//macromolecule m…
Unigene0079843	2206	2480	21.7458	21.7852	0.00261157	0.966225	1	no	PREDICTED: U-box domain-containing protein 43 [Vitis vinifera]	-	-	GO:0003824//catalytic activity;GO:0019787//ubiquitin-like protein transferase activity;GO:0016740//transferase activity	GO:0006464//cellular protein modification process;GO:0044260//cellular macromolecule metabolic process;GO:0044267//cellular protein metabolic process;GO:0044238//primary metabolic process;GO:0009987//cellular process;GO:0070647//protein modification by small protein conjugation or removal;GO:0019538//protein metabolic process;GO:0044237//cellular metabolic process;GO:0032446//protein modification…
Unigene0099387	3	11	0.2835	0.9263	1.70813	0.0923899	0.260255	no	PREDICTED: U-box domain-containing protein 43-like [Eucalyptus grandis]	-	-	GO:0003824//catalytic activity;GO:0016740//transferase activity;GO:0019787//ubiquitin-like protein transferase activity	GO:0044237//cellular metabolic process;GO:0044267//cellular protein metabolic process;GO:0043170//macromolecule metabolic process;GO:0032446//protein modification by small protein conjugation;GO:0044260//cellular macromolecule metabolic process;GO:0071704//organic substance metabolic process;GO:0043412//macromolecule modification;GO:0070647//protein modification by small protein conjugation or re…
Unigene0011650	15	10	1.8125	1.0768	-0.751231	0.229815	0.476391	no	PREDICTED: U-box domain-containing protein 43-like [Prunus mume]	-	-	GO:0003824//catalytic activity	-
Unigene0050608	45	26	6.0862	3.1336	-0.957721	0.00867098	0.044443	no	PREDICTED: U-box domain-containing protein 43-like [Pyrus x bretschneideri]	-	-	GO:0003824//catalytic activity;GO:0016740//transferase activity;GO:0019787//ubiquitin-like protein transferase activity	GO:0071704//organic substance metabolic process;GO:0044237//cellular metabolic process;GO:0043412//macromolecule modification;GO:0032446//protein modification by small protein conjugation;GO:0044238//primary metabolic process;GO:0006464//cellular protein modification process;GO:0044260//cellular macromolecule metabolic process;GO:0019538//protein metabolic process;GO:0036211//protein modification…
Unigene0094391	54	84	0.4242	0.5881	0.471317	0.0744422	0.223594	no	PREDICTED: U-box domain-containing protein 43-like [Vitis vinifera]	-	-	GO:0003824//catalytic activity;GO:0019787//ubiquitin-like protein transferase activity;GO:0016740//transferase activity	GO:0044238//primary metabolic process;GO:0044260//cellular macromolecule metabolic process;GO:0070647//protein modification by small protein conjugation or removal;GO:0006464//cellular protein modification process;GO:0043412//macromolecule modification;GO:0019538//protein metabolic process;GO:0032446//protein modification by small protein conjugation;GO:0044267//cellular protein metabolic process…
Unigene0094392	55	86	0.4298	0.5989	0.47865	0.0765729	0.2281	no	PREDICTED: U-box domain-containing protein 43-like [Vitis vinifera]	-	-	GO:0016740//transferase activity;GO:0019787//ubiquitin-like protein transferase activity;GO:0003824//catalytic activity	GO:0009987//cellular process;GO:0019538//protein metabolic process;GO:0008152//metabolic process;GO:0070647//protein modification by small protein conjugation or removal;GO:0044260//cellular macromolecule metabolic process;GO:0044238//primary metabolic process;GO:0006464//cellular protein modification process;GO:0071704//organic substance metabolic process;GO:0032446//protein modification by smal…
Unigene0099382	25	40	1.4175	2.0211	0.511792	0.215284	0.462818	no	PREDICTED: U-box domain-containing protein 44-like [Populus euphratica]	-	-	GO:0003824//catalytic activity	GO:0008152//metabolic process
Unigene0054625	557	657	4.6642	4.9026	0.0719174	0.402541	0.677527	no	PREDICTED: U-box domain-containing protein 44-like [Vitis vinifera]	-	-	GO:0016740//transferase activity;GO:0019787//ubiquitin-like protein transferase activity;GO:0003824//catalytic activity	GO:0044238//primary metabolic process;GO:0043170//macromolecule metabolic process;GO:0044260//cellular macromolecule metabolic process;GO:0032446//protein modification by small protein conjugation;GO:0043412//macromolecule modification;GO:0019538//protein metabolic process;GO:0070647//protein modification by small protein conjugation or removal;GO:0071704//organic substance metabolic process;GO:0…
Unigene0089434	522	784	5.269	7.052	0.420503	5.45298e-07	9.44257e-06	no	PREDICTED: U-box domain-containing protein 44-like [Vitis vinifera]	ko04140//Regulation of autophagy//Transport and catabolism//Cellular Processes	-	-	-
Unigene0002639	23	39	1.0612	1.6036	0.595618	0.162531	0.384467	no	PREDICTED: U-box domain-containing protein 44-like isoform X1 [Nelumbo nucifera]	-	-	GO:0019787//ubiquitin-like protein transferase activity;GO:0003824//catalytic activity;GO:0016740//transferase activity	GO:0044237//cellular metabolic process;GO:0006464//cellular protein modification process;GO:0044267//cellular protein metabolic process;GO:0044260//cellular macromolecule metabolic process;GO:0008152//metabolic process;GO:0044238//primary metabolic process;GO:0032446//protein modification by small protein conjugation;GO:0071704//organic substance metabolic process;GO:0043170//macromolecule metabo…
Unigene0099383	11	9	0.5621	0.4098	-0.455907	0.503661	0.765249	no	PREDICTED: U-box domain-containing protein 44-like isoform X1 [Nelumbo nucifera]	-	-	-	-
Unigene0088187	14	14	1.3402	1.1943	-0.166283	0.850659	1	no	PREDICTED: U-box domain-containing protein 45 [Sesamum indicum]	-	-	GO:0003824//catalytic activity	-
Unigene0089942	1	0	0.1276	0.001	-6.99548	1	1	no	PREDICTED: U-box domain-containing protein 45 [Sesamum indicum]	-	-	-	-
Unigene0022190	1	3	0.0579	0.1549	1.4197	0.625037	0.864491	no	PREDICTED: U-box domain-containing protein 45 [Tarenaya hassleriana]	-	-	-	-
Unigene0089943	99	139	4.0653	5.0865	0.323311	0.0929448	0.26152	no	PREDICTED: U-box domain-containing protein 45 [Tarenaya hassleriana]	-	-	GO:0005102//receptor binding;GO:0005488//binding;GO:0005515//protein binding;GO:0003824//catalytic activity;GO:0033612//receptor serine/threonine kinase binding;GO:0019787//ubiquitin-like protein transferase activity;GO:0016740//transferase activity	GO:0043170//macromolecule metabolic process;GO:0019538//protein metabolic process;GO:0044238//primary metabolic process;GO:0043412//macromolecule modification;GO:0006464//cellular protein modification process;GO:0009987//cellular process;GO:0070647//protein modification by small protein conjugation or removal;GO:0008152//metabolic process;GO:0071704//organic substance metabolic process;GO:0032446…
Unigene0010670	182	176	2.201	1.8967	-0.214668	0.190248	0.422253	no	PREDICTED: U-box domain-containing protein 45 [Vitis vinifera]	-	-	GO:0016740//transferase activity;GO:0019787//ubiquitin-like protein transferase activity;GO:0003824//catalytic activity	GO:0032446//protein modification by small protein conjugation;GO:0036211//protein modification process;GO:0008152//metabolic process;GO:0044237//cellular metabolic process;GO:0043170//macromolecule metabolic process;GO:0043412//macromolecule modification;GO:0044267//cellular protein metabolic process;GO:0070647//protein modification by small protein conjugation or removal;GO:0044238//primary meta…
Unigene0022191	244	223	5.3929	4.3921	-0.29615	0.0316308	0.119822	no	PREDICTED: U-box domain-containing protein 45 [Vitis vinifera]	-	-	GO:0019787//ubiquitin-like protein transferase activity;GO:0003824//catalytic activity;GO:0016740//transferase activity	GO:0043412//macromolecule modification;GO:0044267//cellular protein metabolic process;GO:0019538//protein metabolic process;GO:0006464//cellular protein modification process;GO:0043170//macromolecule metabolic process;GO:0070647//protein modification by small protein conjugation or removal;GO:0044237//cellular metabolic process;GO:0044238//primary metabolic process;GO:0008152//metabolic process;G…
Unigene0089941	0	1	0.001	0.1307	7.03012	1	1	no	PREDICTED: U-box domain-containing protein 45 [Vitis vinifera]	-	-	GO:0003824//catalytic activity;GO:0019787//ubiquitin-like protein transferase activity;GO:0005515//protein binding;GO:0005488//binding;GO:0033612//receptor serine/threonine kinase binding;GO:0016740//transferase activity;GO:0005102//receptor binding	GO:0044238//primary metabolic process;GO:0044260//cellular macromolecule metabolic process;GO:0071704//organic substance metabolic process;GO:0032446//protein modification by small protein conjugation;GO:0070647//protein modification by small protein conjugation or removal;GO:0008152//metabolic process;GO:0044267//cellular protein metabolic process;GO:0043412//macromolecule modification;GO:004423…
Unigene0012309	190	254	3.9702	4.7297	0.252537	0.0816	0.23835	no	PREDICTED: U-box domain-containing protein 45-like [Eucalyptus grandis]	-	-	GO:0016740//transferase activity;GO:0019787//ubiquitin-like protein transferase activity;GO:0003824//catalytic activity	GO:0044260//cellular macromolecule metabolic process;GO:0032446//protein modification by small protein conjugation;GO:0043170//macromolecule metabolic process;GO:0044267//cellular protein metabolic process;GO:0009987//cellular process;GO:0044237//cellular metabolic process;GO:0019538//protein metabolic process;GO:0070647//protein modification by small protein conjugation or removal;GO:0006464//ce…
Unigene0014377	113	109	3.3053	2.8411	-0.218332	0.316734	0.586306	no	PREDICTED: U-box domain-containing protein 45-like [Gossypium raimondii]	-	-	GO:0003824//catalytic activity	-
Unigene0083739	1	3	0.0948	0.2534	1.41846	0.625037	0.864491	no	PREDICTED: U-box domain-containing protein 4-like [Sesamum indicum]	-	-	-	-
Unigene0076708	401	436	8.409	8.1476	-0.0455591	0.659601	0.896437	no	PREDICTED: U-box domain-containing protein 4-like [Solanum tuberosum]	-	-	GO:0003824//catalytic activity	-
Unigene0076055	4	9	0.4095	0.8211	1.00369	0.267003	0.523512	no	PREDICTED: U-box domain-containing protein 5 [Sesamum indicum]	-	-	GO:0003824//catalytic activity	GO:0050789//regulation of biological process;GO:0050896//response to stimulus;GO:0044237//cellular metabolic process;GO:0008152//metabolic process;GO:0006950//response to stress;GO:0009987//cellular process;GO:0065007//biological regulation
Unigene0106135	9	9	0.7669	0.6834	-0.166308	0.814613	0.992687	no	PREDICTED: U-box domain-containing protein 52 isoform X1 [Vitis vinifera]	-	-	GO:0004672//protein kinase activity;GO:0016740//transferase activity;GO:0001882//nucleoside binding;GO:0016773//phosphotransferase activity, alcohol group as acceptor;GO:0097367//carbohydrate derivative binding;GO:0032549//ribonucleoside binding;GO:0016772//transferase activity, transferring phosphorus-containing groups;GO:0003824//catalytic activity;GO:0001883//purine nucleoside binding;GO:00325…	GO:0044267//cellular protein metabolic process;GO:0019538//protein metabolic process;GO:0006793//phosphorus metabolic process;GO:0071704//organic substance metabolic process;GO:0036211//protein modification process;GO:0044260//cellular macromolecule metabolic process;GO:0006464//cellular protein modification process;GO:0050896//response to stimulus;GO:0043170//macromolecule metabolic process;GO:0…
Unigene0046751	7	7	0.7505	0.6688	-0.166277	1	1	no	PREDICTED: U-box domain-containing protein 52-like [Citrus sinensis]	-	-	GO:0016740//transferase activity;GO:0016772//transferase activity, transferring phosphorus-containing groups;GO:0004672//protein kinase activity;GO:0016773//phosphotransferase activity, alcohol group as acceptor;GO:0016301//kinase activity;GO:0003824//catalytic activity	GO:0008152//metabolic process;GO:0044260//cellular macromolecule metabolic process;GO:0043170//macromolecule metabolic process;GO:0043412//macromolecule modification;GO:0006468//protein phosphorylation;GO:0006796//phosphate-containing compound metabolic process;GO:0044238//primary metabolic process;GO:0016310//phosphorylation;GO:0036211//protein modification process;GO:0071704//organic substance …
Unigene0069083	258	267	2.1672	1.9986	-0.116843	0.388909	0.659719	no	PREDICTED: U-box domain-containing protein 52-like isoform X3 [Vitis vinifera]	-	-	GO:0016740//transferase activity;GO:0005488//binding;GO:0032549//ribonucleoside binding;GO:0016301//kinase activity;GO:0036094//small molecule binding;GO:0097367//carbohydrate derivative binding;GO:0001883//purine nucleoside binding;GO:1901363//heterocyclic compound binding;GO:0003824//catalytic activity;GO:0001882//nucleoside binding;GO:0032550//purine ribonucleoside binding;GO:0016773//phosphot…	GO:0019538//protein metabolic process;GO:0071704//organic substance metabolic process;GO:0065007//biological regulation;GO:0044238//primary metabolic process;GO:0010646//regulation of cell communication;GO:0006796//phosphate-containing compound metabolic process;GO:0036211//protein modification process;GO:0008152//metabolic process;GO:0050789//regulation of biological process;GO:0044267//cellular…
Unigene0072598	212	367	4.7824	7.3776	0.625417	5.79298e-07	9.99897e-06	no	PREDICTED: U-box domain-containing protein 5-like [Jatropha curcas]	-	-	GO:0003824//catalytic activity	-
Unigene0076053	48	52	1.6969	1.6382	-0.05079	0.920609	1	no	PREDICTED: U-box domain-containing protein 5-like [Malus domestica]	-	GO:0005622//intracellular;GO:0044424//intracellular part;GO:0044464//cell part;GO:0005623//cell	GO:0016740//transferase activity;GO:0019787//ubiquitin-like protein transferase activity;GO:0003824//catalytic activity	GO:0051716//cellular response to stimulus;GO:0072593//reactive oxygen species metabolic process;GO:0071407//cellular response to organic cyclic compound;GO:0009863//salicylic acid mediated signaling pathway;GO:0044763//single-organism cellular process;GO:0042743//hydrogen peroxide metabolic process;GO:0007165//signal transduction;GO:0044267//cellular protein metabolic process;GO:0050794//regulati…
Unigene0076054	999	1222	9.2741	10.1092	0.12439	0.0574255	0.187943	no	PREDICTED: U-box domain-containing protein 5-like [Populus euphratica]	-	-	-	GO:0065007//biological regulation;GO:0050896//response to stimulus;GO:0009987//cellular process;GO:0050789//regulation of biological process;GO:0006950//response to stress
Unigene0062911	103	188	1.7948	2.9193	0.701799	8.2509e-05	0.000880241	no	PREDICTED: U-box domain-containing protein 5-like isoform X2 [Vitis vinifera]	-	-	-	GO:0009987//cellular process
Unigene0062913	199	171	4.5064	3.4507	-0.385086	0.0134289	0.0628648	no	PREDICTED: U-box domain-containing protein 5-like isoform X4 [Vitis vinifera]	-	-	-	GO:0009987//cellular process
Unigene0087336	804	793	12.2381	10.7565	-0.186171	0.0140116	0.0649929	no	PREDICTED: U-box domain-containing protein 62 [Vitis vinifera]	-	-	GO:0003824//catalytic activity	-
Unigene0006798	35	41	1.82	1.8999	0.061985	0.90895	1	no	PREDICTED: U-box domain-containing protein 7 [Vitis vinifera]	-	-	GO:0003824//catalytic activity	-
Unigene0013364	5	8	0.3676	0.5242	0.511981	0.58118	0.83349	no	PREDICTED: U-box domain-containing protein 7-like [Populus euphratica]	-	-	GO:0003824//catalytic activity	-
Unigene0083737	3	7	0.2747	0.5712	1.05614	0.343873	0.616914	no	PREDICTED: U-box domain-containing protein 7-like [Populus euphratica]	-	-	-	-
Unigene0083738	1120	1488	20.7686	24.5885	0.24358	5.97181e-05	0.000664801	no	PREDICTED: U-box domain-containing protein 7-like [Populus euphratica]	-	-	-	-
Unigene0053976	2	0	0.1223	0.001	-6.93428	0.500025	0.763243	no	PREDICTED: U-box domain-containing protein 7-like [Vitis vinifera]	-	-	-	-
Unigene0107491	16	21	1.2004	1.404	0.226028	0.743061	0.953518	no	PREDICTED: U-box domain-containing protein 7-like [Vitis vinifera]	-	-	-	-
Unigene0024389	55	44	1.9897	1.4185	-0.488185	0.10822	0.293103	no	PREDICTED: U-box domain-containing protein 8-like [Vitis vinifera]	-	-	GO:0003824//catalytic activity	-
Unigene0078099	35	59	0.7908	1.1879	0.587029	0.0619878	0.198776	no	PREDICTED: U-box domain-containing protein 8-like [Vitis vinifera]	-	GO:0005622//intracellular;GO:0005623//cell;GO:0044424//intracellular part;GO:0044464//cell part	GO:0003824//catalytic activity;GO:0043169//cation binding;GO:0043167//ion binding;GO:0019787//ubiquitin-like protein transferase activity;GO:0046872//metal ion binding;GO:0046914//transition metal ion binding;GO:0016740//transferase activity;GO:0005488//binding	GO:0009987//cellular process;GO:0043170//macromolecule metabolic process;GO:0043412//macromolecule modification;GO:0006464//cellular protein modification process;GO:0036211//protein modification process;GO:0032446//protein modification by small protein conjugation;GO:0044267//cellular protein metabolic process;GO:0044237//cellular metabolic process;GO:0044238//primary metabolic process;GO:0071704…
Unigene0078100	45	43	1.0206	0.8691	-0.231823	0.456733	0.727297	no	PREDICTED: U-box domain-containing protein 8-like [Vitis vinifera]	-	GO:0044424//intracellular part;GO:0005623//cell;GO:0044464//cell part;GO:0005622//intracellular	GO:0046872//metal ion binding;GO:0005488//binding;GO:0016740//transferase activity;GO:0003824//catalytic activity;GO:0043167//ion binding;GO:0043169//cation binding;GO:0046914//transition metal ion binding;GO:0019787//ubiquitin-like protein transferase activity	GO:0036211//protein modification process;GO:0043170//macromolecule metabolic process;GO:0044238//primary metabolic process;GO:0044267//cellular protein metabolic process;GO:0044260//cellular macromolecule metabolic process;GO:0019538//protein metabolic process;GO:0032446//protein modification by small protein conjugation;GO:0009987//cellular process;GO:0006464//cellular protein modification proce…
Unigene0059485	288	450	4.9803	6.9345	0.477559	1.78804e-05	0.000226678	no	PREDICTED: U-box domain-containing protein 9-like [Sesamum indicum]	-	-	GO:0016740//transferase activity;GO:0003824//catalytic activity;GO:0019787//ubiquitin-like protein transferase activity	GO:0036211//protein modification process;GO:0019538//protein metabolic process;GO:0009987//cellular process;GO:0071704//organic substance metabolic process;GO:0044238//primary metabolic process;GO:0070647//protein modification by small protein conjugation or removal;GO:0043412//macromolecule modification;GO:0008152//metabolic process;GO:0044267//cellular protein metabolic process;GO:0044237//cell…
Unigene0090058	82	98	1.3424	1.4297	0.0908978	0.710742	0.931857	no	PREDICTED: U-box domain-containing protein 9-like [Sesamum indicum]	-	-	GO:0019787//ubiquitin-like protein transferase activity;GO:0016740//transferase activity;GO:0003824//catalytic activity	GO:0019538//protein metabolic process;GO:0043170//macromolecule metabolic process;GO:0044237//cellular metabolic process;GO:0044260//cellular macromolecule metabolic process;GO:0070647//protein modification by small protein conjugation or removal;GO:0008152//metabolic process;GO:0044238//primary metabolic process;GO:0006464//cellular protein modification process;GO:0044267//cellular protein metab…
Unigene0019859	715	833	8.6398	8.9698	0.0540779	0.492517	0.763243	no	RING/U-box and TRAF-like domains [Theobroma cacao]	-	GO:0005622//intracellular;GO:0043229//intracellular organelle;GO:0044464//cell part;GO:0043227//membrane-bounded organelle;GO:0044424//intracellular part;GO:0043231//intracellular membrane-bounded organelle;GO:0043226//organelle;GO:0005623//cell	GO:0043167//ion binding;GO:0003824//catalytic activity;GO:0019787//ubiquitin-like protein transferase activity;GO:0043169//cation binding;GO:0046914//transition metal ion binding;GO:0016740//transferase activity;GO:0046872//metal ion binding;GO:0005488//binding	GO:0051603//proteolysis involved in cellular protein catabolic process;GO:0036211//protein modification process;GO:0009056//catabolic process;GO:0071704//organic substance metabolic process;GO:0006464//cellular protein modification process;GO:0043412//macromolecule modification;GO:0044257//cellular protein catabolic process;GO:1901575//organic substance catabolic process;GO:0070647//protein modif…
Unigene0098064	114	140	3.4651	3.7921	0.1301	0.532217	0.791847	no	RING/U-box and TRAF-like domains [Theobroma cacao]	-	GO:0043231//intracellular membrane-bounded organelle;GO:0043226//organelle;GO:0044464//cell part;GO:0043229//intracellular organelle;GO:0005622//intracellular;GO:0043227//membrane-bounded organelle;GO:0044424//intracellular part;GO:0005623//cell	GO:0043169//cation binding;GO:0016740//transferase activity;GO:0043167//ion binding;GO:0046872//metal ion binding;GO:0003824//catalytic activity;GO:0005488//binding;GO:0046914//transition metal ion binding;GO:0019787//ubiquitin-like protein transferase activity	GO:0071704//organic substance metabolic process;GO:0032446//protein modification by small protein conjugation;GO:0019941//modification-dependent protein catabolic process;GO:0044238//primary metabolic process;GO:0043170//macromolecule metabolic process;GO:1901575//organic substance catabolic process;GO:0030163//protein catabolic process;GO:0044248//cellular catabolic process;GO:0036211//protein m…
Unigene0089889	6740	6640	53.0209	46.5473	-0.187864	5.74312e-09	1.35853e-07	no	RING/U-box domain-containing protein isoform 1 [Theobroma cacao]	ko04141//Protein processing in endoplasmic reticulum//Folding, sorting and degradation//Genetic Information Processing	GO:0031224//intrinsic component of membrane;GO:0044425//membrane part;GO:0016020//membrane	GO:0043167//ion binding;GO:0003824//catalytic activity;GO:0046872//metal ion binding;GO:0046914//transition metal ion binding;GO:0019787//ubiquitin-like protein transferase activity;GO:0043169//cation binding;GO:0016740//transferase activity;GO:0005488//binding	GO:0044255//cellular lipid metabolic process;GO:0044237//cellular metabolic process;GO:0044260//cellular macromolecule metabolic process;GO:0036211//protein modification process;GO:0008152//metabolic process;GO:0009058//biosynthetic process;GO:0051341//regulation of oxidoreductase activity;GO:0044550//secondary metabolite biosynthetic process;GO:0044699//single-organism process;GO:0050790//regula…
Unigene0005292	80	61	2.016	1.3698	-0.55753	0.0287507	0.112755	no	RING/U-box protein [Medicago truncatula]	-	-	GO:0043167//ion binding;GO:0043169//cation binding;GO:0046914//transition metal ion binding;GO:0046872//metal ion binding;GO:0005488//binding	-
Unigene0087540	801	876	11.2247	10.9392	-0.0371697	0.638787	0.877162	no	RING/U-box protein [Medicago truncatula]	-	-	-	-
Unigene0087542	58	42	2.2123	1.4276	-0.631955	0.0356564	0.131269	no	RING/U-box protein [Medicago truncatula]	-	-	-	-
Unigene0087543	359	618	4.8666	7.4654	0.617305	2.00052e-10	5.73188e-09	no	RING/U-box protein [Medicago truncatula]	-	-	-	-
Unigene0001007	594	614	8.0117	7.3798	-0.118527	0.170946	0.398081	no	RING/U-box superfamily protein [Theobroma cacao]	ko04141//Protein processing in endoplasmic reticulum//Folding, sorting and degradation//Genetic Information Processing;ko04120//Ubiquitin mediated proteolysis//Folding, sorting and degradation//Genetic Information Processing	-	-	-
Unigene0001811	27	14	2.3693	1.0948	-1.11379	0.0276903	0.109145	no	RING/U-box superfamily protein [Theobroma cacao]	-	-	GO:0046914//transition metal ion binding;GO:0043167//ion binding;GO:0043169//cation binding;GO:0005488//binding;GO:0046872//metal ion binding	-
Unigene0001970	4	6	0.4519	0.604	0.418545	0.753968	0.956073	no	RING/U-box superfamily protein [Theobroma cacao]	-	-	GO:0043167//ion binding;GO:0005488//binding;GO:0046872//metal ion binding;GO:0003824//catalytic activity;GO:0016740//transferase activity;GO:0016772//transferase activity, transferring phosphorus-containing groups;GO:0043169//cation binding	-
Unigene0012897	1258	1271	18.7423	16.8743	-0.15147	0.0135863	0.0634964	no	RING/U-box superfamily protein [Theobroma cacao]	-	-	GO:0005488//binding;GO:0043169//cation binding;GO:0046872//metal ion binding;GO:0043167//ion binding	-
Unigene0014821	166	314	5.0983	8.5938	0.75328	5.99381e-08	1.22667e-06	no	RING/U-box superfamily protein [Theobroma cacao]	-	-	GO:0043167//ion binding;GO:0043169//cation binding;GO:0005488//binding;GO:0046872//metal ion binding	-
Unigene0015142	1361	1470	20.2768	19.5163	-0.0551504	0.350712	0.625253	no	RING/U-box superfamily protein [Theobroma cacao]	ko04141//Protein processing in endoplasmic reticulum//Folding, sorting and degradation//Genetic Information Processing;ko04120//Ubiquitin mediated proteolysis//Folding, sorting and degradation//Genetic Information Processing	-	GO:0043167//ion binding;GO:0043169//cation binding;GO:0005488//binding;GO:0046914//transition metal ion binding;GO:0003824//catalytic activity;GO:0046872//metal ion binding	-
Unigene0017415	513	521	4.2595	3.8549	-0.143991	0.121925	0.315949	no	RING/U-box superfamily protein [Theobroma cacao]	ko04141//Protein processing in endoplasmic reticulum//Folding, sorting and degradation//Genetic Information Processing;ko04120//Ubiquitin mediated proteolysis//Folding, sorting and degradation//Genetic Information Processing	-	-	-
Unigene0056465	473	505	14.6799	13.9667	-0.071851	0.453433	0.724667	no	RING/U-box superfamily protein [Theobroma cacao]	-	GO:0016020//membrane	GO:0043169//cation binding;GO:0046872//metal ion binding;GO:0005488//binding;GO:0043167//ion binding	-
Unigene0058474	140	165	3.3532	3.5217	0.0707335	0.690361	0.912187	no	RING/U-box superfamily protein [Theobroma cacao]	-	-	GO:0005488//binding;GO:0046914//transition metal ion binding;GO:0043167//ion binding;GO:0046872//metal ion binding;GO:0043169//cation binding	GO:0022402//cell cycle process;GO:0046483//heterocycle metabolic process;GO:1902589//single-organism organelle organization;GO:0006725//cellular aromatic compound metabolic process;GO:0060249//anatomical structure homeostasis;GO:0010212//response to ionizing radiation;GO:0044260//cellular macromolecule metabolic process;GO:0007059//chromosome segregation;GO:0006139//nucleobase-containing compound…
Unigene0059959	1073	1083	27.9473	25.1367	-0.152914	0.0205053	0.0875089	no	RING/U-box superfamily protein [Theobroma cacao]	-	-	GO:0043169//cation binding;GO:0003824//catalytic activity;GO:0046914//transition metal ion binding;GO:0005488//binding;GO:0046872//metal ion binding;GO:0043167//ion binding	-
Unigene0060746	61	43	3.663	2.301	-0.670765	0.0240076	0.0973319	no	RING/U-box superfamily protein [Theobroma cacao]	-	-	-	-
Unigene0061188	352	428	8.2696	8.9604	0.115746	0.290995	0.552064	no	RING/U-box superfamily protein [Theobroma cacao]	-	-	GO:0043169//cation binding;GO:0043167//ion binding;GO:0046872//metal ion binding;GO:0005488//binding	-
Unigene0071467	22	27	3.1185	3.4106	0.129173	0.775719	0.969309	no	RING/U-box superfamily protein [Theobroma cacao]	-	-	GO:0043169//cation binding;GO:0046914//transition metal ion binding;GO:0005488//binding;GO:0003824//catalytic activity;GO:0046872//metal ion binding;GO:0043167//ion binding	-
Unigene0079292	888	748	10.9869	8.2471	-0.413826	3.00719e-08	6.45825e-07	no	RING/U-box superfamily protein [Theobroma cacao]	-	GO:0005737//cytoplasm;GO:0044424//intracellular part;GO:0044444//cytoplasmic part;GO:0005623//cell;GO:0005622//intracellular;GO:0044464//cell part	GO:0046914//transition metal ion binding;GO:0005488//binding;GO:0043169//cation binding;GO:0043167//ion binding;GO:0046872//metal ion binding	GO:0044248//cellular catabolic process;GO:1901564//organonitrogen compound metabolic process;GO:0006787//porphyrin-containing compound catabolic process;GO:1901361//organic cyclic compound catabolic process;GO:1901360//organic cyclic compound metabolic process;GO:1901575//organic substance catabolic process;GO:0006725//cellular aromatic compound metabolic process;GO:0033013//tetrapyrrole metaboli…
Unigene0080178	11	26	0.9456	1.9916	1.07463	0.0472333	0.161687	no	RING/U-box superfamily protein [Theobroma cacao]	-	-	-	-
Unigene0000396	203	224	5.0551	4.9708	-0.0242616	0.88566	1	no	RING/U-box superfamily protein isoform 1 [Theobroma cacao]	-	-	GO:0046914//transition metal ion binding;GO:0046872//metal ion binding;GO:0005488//binding;GO:0043167//ion binding;GO:0043169//cation binding	-
Unigene0001271	1002	1519	12.9178	17.4509	0.433941	2.03422e-12	7.24673e-11	no	RING/U-box superfamily protein isoform 1 [Theobroma cacao]	-	-	GO:0046872//metal ion binding;GO:0043169//cation binding;GO:0043167//ion binding;GO:0005488//binding	-
Unigene0001272	6	12	0.3077	0.5483	0.833441	0.332514	0.606221	no	RING/U-box superfamily protein isoform 1 [Theobroma cacao]	-	-	GO:0046914//transition metal ion binding;GO:0043167//ion binding;GO:0005488//binding;GO:0043169//cation binding;GO:0046872//metal ion binding	-
Unigene0001441	3	11	0.1721	0.5623	1.70809	0.0923899	0.260255	no	RING/U-box superfamily protein isoform 1 [Theobroma cacao]	-	-	GO:0043169//cation binding;GO:0005488//binding;GO:0046914//transition metal ion binding;GO:0043167//ion binding;GO:0046872//metal ion binding	-
Unigene0001823	485	621	6.453	7.3629	0.190304	0.0372715	0.135759	no	RING/U-box superfamily protein isoform 1 [Theobroma cacao]	-	-	GO:0043169//cation binding;GO:0046914//transition metal ion binding;GO:0005488//binding;GO:0043167//ion binding;GO:0046872//metal ion binding	-
Unigene0009381	678	563	12.0787	8.9379	-0.434457	2.98433e-07	5.40736e-06	no	RING/U-box superfamily protein isoform 1 [Theobroma cacao]	-	GO:0044424//intracellular part;GO:0005623//cell;GO:0005622//intracellular;GO:0044444//cytoplasmic part;GO:0044464//cell part;GO:0005737//cytoplasm	GO:0043167//ion binding;GO:0046872//metal ion binding;GO:0046914//transition metal ion binding;GO:0043169//cation binding;GO:0005488//binding	GO:0033015//tetrapyrrole catabolic process;GO:0044248//cellular catabolic process;GO:1901565//organonitrogen compound catabolic process;GO:1901564//organonitrogen compound metabolic process;GO:0006787//porphyrin-containing compound catabolic process;GO:0006725//cellular aromatic compound metabolic process;GO:0019439//aromatic compound catabolic process;GO:0046700//heterocycle catabolic process;GO…
Unigene0010620	2105	2488	21.4309	22.5724	0.0748674	0.116832	0.308321	no	RING/U-box superfamily protein isoform 1 [Theobroma cacao]	-	-	GO:0005488//binding;GO:0043167//ion binding;GO:0046872//metal ion binding;GO:0043169//cation binding	-
Unigene0012045	5542	6085	97.4943	95.3922	-0.0314466	0.354273	0.63073	no	RING/U-box superfamily protein isoform 1 [Theobroma cacao]	-	-	GO:0019787//ubiquitin-like protein transferase activity;GO:0043169//cation binding;GO:0005488//binding;GO:0046872//metal ion binding;GO:0016740//transferase activity;GO:0046914//transition metal ion binding;GO:0003824//catalytic activity;GO:0043167//ion binding	GO:0044237//cellular metabolic process;GO:0044238//primary metabolic process;GO:0044267//cellular protein metabolic process;GO:0044260//cellular macromolecule metabolic process;GO:0006464//cellular protein modification process;GO:0043412//macromolecule modification;GO:0043170//macromolecule metabolic process;GO:0036211//protein modification process;GO:0070647//protein modification by small protei…
Unigene0017242	1200	1181	16.282	14.2796	-0.189322	0.002634	0.0169734	no	RING/U-box superfamily protein isoform 1 [Theobroma cacao]	-	-	-	-
Unigene0021502	1360	1458	25.9872	24.8266	-0.0659145	0.264177	0.523139	no	RING/U-box superfamily protein isoform 1 [Theobroma cacao]	-	-	GO:0043167//ion binding;GO:0046914//transition metal ion binding;GO:0046872//metal ion binding;GO:0005488//binding;GO:0043169//cation binding	-
Unigene0043789	149	226	8.3678	11.3103	0.434717	0.00552665	0.0313293	no	RING/U-box superfamily protein isoform 1 [Theobroma cacao]	-	-	-	-
Unigene0063267	925	1037	12.4419	12.4298	-0.00140373	1	1	no	RING/U-box superfamily protein isoform 1 [Theobroma cacao]	-	-	-	-
Unigene0064401	730	778	14.8029	14.0586	-0.0744269	0.345195	0.617864	no	RING/U-box superfamily protein isoform 1 [Theobroma cacao]	-	-	GO:0005488//binding;GO:0046872//metal ion binding;GO:0046914//transition metal ion binding;GO:0043167//ion binding;GO:0043169//cation binding	-
Unigene0082870	1368	1434	17.5366	16.3813	-0.0983192	0.0948319	0.265979	no	RING/U-box superfamily protein isoform 1 [Theobroma cacao]	-	-	GO:0005488//binding	-
Unigene0083264	357	458	3.1742	3.6289	0.193139	0.068188	0.209978	no	RING/U-box superfamily protein isoform 1 [Theobroma cacao]	-	-	GO:0043169//cation binding;GO:0046872//metal ion binding;GO:0046914//transition metal ion binding;GO:0005488//binding;GO:0043167//ion binding	GO:0044085//cellular component biogenesis;GO:0044237//cellular metabolic process;GO:0071840//cellular component organization or biogenesis;GO:0044238//primary metabolic process;GO:0006259//DNA metabolic process;GO:0090304//nucleic acid metabolic process;GO:0044260//cellular macromolecule metabolic process;GO:0046483//heterocycle metabolic process;GO:0071704//organic substance metabolic process;GO…
Unigene0084945	6	16	0.3104	0.7375	1.24851	0.0785091	0.231113	no	RING/U-box superfamily protein isoform 1 [Theobroma cacao]	-	-	GO:0046914//transition metal ion binding;GO:0043169//cation binding;GO:0046872//metal ion binding;GO:0005488//binding;GO:0043167//ion binding	-
Unigene0084948	133	137	12.815	11.7632	-0.123553	0.506149	0.765249	no	RING/U-box superfamily protein isoform 1 [Theobroma cacao]	-	-	GO:0043167//ion binding;GO:0003824//catalytic activity;GO:0046872//metal ion binding;GO:0005488//binding;GO:0046914//transition metal ion binding;GO:0043169//cation binding	-
Unigene0088568	400	392	23.4465	20.476	-0.195439	0.0646655	0.203158	no	RING/U-box superfamily protein isoform 1 [Theobroma cacao]	-	-	GO:0046914//transition metal ion binding;GO:0043167//ion binding;GO:0043169//cation binding;GO:0005488//binding;GO:0046872//metal ion binding	-
Unigene0088871	1055	862	18.001	13.1066	-0.457784	4.32712e-11	1.34183e-09	no	RING/U-box superfamily protein isoform 1 [Theobroma cacao]	-	-	GO:0016740//transferase activity;GO:0046914//transition metal ion binding;GO:0019787//ubiquitin-like protein transferase activity;GO:0003824//catalytic activity;GO:0046872//metal ion binding;GO:0005488//binding;GO:0043169//cation binding;GO:0043167//ion binding	GO:0043412//macromolecule modification;GO:0044237//cellular metabolic process;GO:0032446//protein modification by small protein conjugation;GO:0008152//metabolic process;GO:0044238//primary metabolic process;GO:0019538//protein metabolic process;GO:0036211//protein modification process;GO:0044260//cellular macromolecule metabolic process;GO:0070647//protein modification by small protein conjugati…
Unigene0088872	385	349	6.7447	5.4484	-0.307922	0.00468346	0.0272052	no	RING/U-box superfamily protein isoform 1 [Theobroma cacao]	-	-	GO:0003824//catalytic activity;GO:0043169//cation binding;GO:0046914//transition metal ion binding;GO:0019787//ubiquitin-like protein transferase activity;GO:0043167//ion binding;GO:0005488//binding;GO:0046872//metal ion binding;GO:0016740//transferase activity	GO:0070647//protein modification by small protein conjugation or removal;GO:0044260//cellular macromolecule metabolic process;GO:0008152//metabolic process;GO:0044238//primary metabolic process;GO:0043412//macromolecule modification;GO:0044267//cellular protein metabolic process;GO:0043170//macromolecule metabolic process;GO:0006464//cellular protein modification process;GO:0019538//protein metab…
Unigene0093856	4490	4429	56.5499	49.7085	-0.186032	4.28546e-07	7.5491e-06	no	RING/U-box superfamily protein isoform 1 [Theobroma cacao]	-	-	GO:0046914//transition metal ion binding;GO:0043169//cation binding;GO:0003824//catalytic activity;GO:0043167//ion binding;GO:0046872//metal ion binding;GO:0005488//binding	-
Unigene0095903	526	749	8.2801	10.5068	0.343603	4.85769e-05	0.00055285	no	RING/U-box superfamily protein isoform 1 [Theobroma cacao]	-	-	GO:0046914//transition metal ion binding;GO:0043169//cation binding;GO:0005488//binding;GO:0043167//ion binding;GO:0046872//metal ion binding	-
Unigene0095904	20	20	2.2003	1.9607	-0.166331	0.874754	1	no	RING/U-box superfamily protein isoform 1 [Theobroma cacao]	-	-	GO:0046872//metal ion binding;GO:0043167//ion binding;GO:0005488//binding;GO:0043169//cation binding;GO:0046914//transition metal ion binding	-
Unigene0095905	407	561	18.9274	23.2488	0.29668	0.00225886	0.0150136	no	RING/U-box superfamily protein isoform 1 [Theobroma cacao]	-	-	GO:0046914//transition metal ion binding;GO:0046872//metal ion binding;GO:0005488//binding;GO:0043169//cation binding;GO:0043167//ion binding	-
Unigene0023954	79	83	4.7246	4.4234	-0.0950365	0.695738	0.918169	no	RING/U-box superfamily protein isoform 2 [Theobroma cacao]	-	-	GO:0005488//binding;GO:0046914//transition metal ion binding;GO:0046872//metal ion binding;GO:0043169//cation binding;GO:0043167//ion binding	-
Unigene0023983	621	734	12.9396	13.6291	0.0748973	0.370646	0.648317	no	RING/U-box superfamily protein isoform 2 [Theobroma cacao]	-	-	GO:1901363//heterocyclic compound binding;GO:0005488//binding;GO:0046906//tetrapyrrole binding;GO:0046914//transition metal ion binding;GO:0097159//organic cyclic compound binding;GO:0003824//catalytic activity;GO:0046872//metal ion binding;GO:0016491//oxidoreductase activity;GO:0043169//cation binding;GO:0043167//ion binding	GO:0044699//single-organism process;GO:0044710//single-organism metabolic process;GO:0008152//metabolic process
Unigene0023984	285	377	10.0274	11.8202	0.237307	0.0422898	0.147675	no	RING/U-box superfamily protein isoform 2 [Theobroma cacao]	-	-	GO:0043169//cation binding;GO:0005488//binding;GO:0043167//ion binding;GO:1901363//heterocyclic compound binding;GO:0046906//tetrapyrrole binding;GO:0046872//metal ion binding;GO:0046914//transition metal ion binding;GO:0097159//organic cyclic compound binding;GO:0016491//oxidoreductase activity;GO:0003824//catalytic activity	GO:0044710//single-organism metabolic process;GO:0044699//single-organism process;GO:0008152//metabolic process
Unigene0088567	2105	2428	18.1686	18.6748	0.0396455	0.41222	0.687954	no	RING/U-box superfamily protein isoform 2 [Theobroma cacao]	-	-	GO:0043167//ion binding;GO:0046872//metal ion binding;GO:0046914//transition metal ion binding;GO:0043169//cation binding;GO:0005488//binding	-
Unigene0094286	101	103	5.3272	4.8412	-0.138013	0.530806	0.790044	no	RING/U-box superfamily protein isoform 3 [Theobroma cacao]	-	-	GO:0046872//metal ion binding;GO:0043167//ion binding;GO:0043169//cation binding;GO:0005488//binding	-
Unigene0016743	2186	2518	21.7523	22.328	0.0376861	0.428911	0.70308	no	RING/U-box superfamily protein with ARM repeat domain isoform 1 [Theobroma cacao]	-	-	GO:0019787//ubiquitin-like protein transferase activity;GO:0003824//catalytic activity;GO:0016740//transferase activity	GO:0008152//metabolic process;GO:0044267//cellular protein metabolic process;GO:0044237//cellular metabolic process;GO:0044260//cellular macromolecule metabolic process;GO:0032446//protein modification by small protein conjugation;GO:0070647//protein modification by small protein conjugation or removal;GO:0043412//macromolecule modification;GO:0006464//cellular protein modification process;GO:007…
Unigene0017424	3650	3795	72.8617	67.5084	-0.110094	0.00511885	0.0294212	no	U-box domain-containing 3 -like protein [Gossypium arboreum]	-	-	-	-
Unigene0000084	780	729	6.9901	5.8218	-0.263848	0.000669216	0.00541562	no	U-box domain-containing 43 -like protein [Gossypium arboreum]	-	-	-	-
Unigene0017453	2498	3704	9.8438	13.0071	0.402012	2.05414e-21	1.38341e-19	no	U-box domain-containing protein [Helianthus annuus]	-	-	GO:0003824//catalytic activity	GO:0008152//metabolic process
Unigene0084227	199	212	2.0799	1.9745	-0.0750268	0.625413	0.864947	no	U-box domain-containing protein [Medicago truncatula]	-	-	GO:0016740//transferase activity;GO:0003824//catalytic activity;GO:0016772//transferase activity, transferring phosphorus-containing groups;GO:0016301//kinase activity	GO:0008152//metabolic process;GO:0006796//phosphate-containing compound metabolic process;GO:0043412//macromolecule modification;GO:0044260//cellular macromolecule metabolic process;GO:0006793//phosphorus metabolic process;GO:0036211//protein modification process;GO:0071704//organic substance metabolic process;GO:0006464//cellular protein modification process;GO:0019538//protein metabolic process…
Unigene0028595	4	6	0.5643	0.7543	0.418676	0.753968	0.956073	no	U-box domain-containing protein [Vitis amurensis]	-	-	GO:0019787//ubiquitin-like protein transferase activity;GO:0016740//transferase activity;GO:0003824//catalytic activity	GO:0044267//cellular protein metabolic process;GO:0070647//protein modification by small protein conjugation or removal;GO:0032446//protein modification by small protein conjugation;GO:0019538//protein metabolic process;GO:0006464//cellular protein modification process;GO:0036211//protein modification process;GO:0044260//cellular macromolecule metabolic process;GO:0044238//primary metabolic proce…
Unigene0022331	3258	3874	13.482	14.2857	0.0835372	0.0371778	0.135458	no	U-box domain-containing protein 13 [Morus notabilis]	-	-	-	-
Unigene0011754	23	13	1.6069	0.8094	-0.989355	0.0654858	0.203186	no	U-box domain-containing protein 4 [Morus notabilis]	-	-	GO:0003824//catalytic activity	-
Unigene0094135	5	6	0.6327	0.6766	0.0967816	1	1	no	U-box domain-containing protein 4 [Morus notabilis]	-	-	GO:0003824//catalytic activity;GO:0016740//transferase activity;GO:0019787//ubiquitin-like protein transferase activity	GO:0006464//cellular protein modification process;GO:0070647//protein modification by small protein conjugation or removal;GO:0044238//primary metabolic process;GO:0044260//cellular macromolecule metabolic process;GO:0009987//cellular process;GO:0044267//cellular protein metabolic process;GO:0043170//macromolecule metabolic process;GO:0044237//cellular metabolic process;GO:0036211//protein modifi…
Unigene0094390	27	40	1.6585	2.1895	0.400722	0.329243	0.604148	no	U-box domain-containing protein 43 [Glycine soja]	-	-	GO:0016740//transferase activity;GO:0019787//ubiquitin-like protein transferase activity;GO:0003824//catalytic activity	GO:0044260//cellular macromolecule metabolic process;GO:0019538//protein metabolic process;GO:0036211//protein modification process;GO:0044267//cellular protein metabolic process;GO:0043170//macromolecule metabolic process;GO:0032446//protein modification by small protein conjugation;GO:0070647//protein modification by small protein conjugation or removal;GO:0006464//cellular protein modification…
Unigene0090059	168	173	2.7875	2.5579	-0.124012	0.452245	0.724431	no	U-box domain-containing protein 9 [Morus notabilis]	-	-	GO:0016740//transferase activity;GO:0019787//ubiquitin-like protein transferase activity;GO:0003824//catalytic activity	GO:0009987//cellular process;GO:0043412//macromolecule modification;GO:0044267//cellular protein metabolic process;GO:0044238//primary metabolic process;GO:0044260//cellular macromolecule metabolic process;GO:0043170//macromolecule metabolic process;GO:0070647//protein modification by small protein conjugation or removal;GO:0008152//metabolic process;GO:0044237//cellular metabolic process;GO:0006…
Unigene0007915	124	115	4.4969	3.7165	-0.274986	0.157028	0.373388	no	U-box kinase family protein [Medicago truncatula]	-	-	GO:0032550//purine ribonucleoside binding;GO:0016772//transferase activity, transferring phosphorus-containing groups;GO:0001883//purine nucleoside binding;GO:0016301//kinase activity;GO:0005488//binding;GO:1901363//heterocyclic compound binding;GO:0019787//ubiquitin-like protein transferase activity;GO:0036094//small molecule binding;GO:0097367//carbohydrate derivative binding;GO:0016740//transf…	GO:0044238//primary metabolic process;GO:0044260//cellular macromolecule metabolic process;GO:0006464//cellular protein modification process;GO:0006796//phosphate-containing compound metabolic process;GO:0036211//protein modification process;GO:0043170//macromolecule metabolic process;GO:0008152//metabolic process;GO:0043412//macromolecule modification;GO:0071704//organic substance metabolic proc…
Unigene0109432	10	7	1.053	0.6569	-0.68076	0.480883	0.752638	no	PREDICTED: E3 ubiquitin-protein ligase PUB23-like [Nicotiana tomentosiformis]	-	-	GO:0019787//ubiquitin-like protein transferase activity;GO:0016740//transferase activity;GO:0003824//catalytic activity	GO:0044238//primary metabolic process;GO:0006464//cellular protein modification process;GO:0036211//protein modification process;GO:0043412//macromolecule modification;GO:0071704//organic substance metabolic process;GO:0070647//protein modification by small protein conjugation or removal;GO:0044260//cellular macromolecule metabolic process;GO:0032446//protein modification by small protein conjuga…
Unigene0014060	29	25	1.7101	1.3137	-0.380445	0.341544	0.616914	no	PREDICTED: E3 ubiquitin-protein ligase PUB23-like [Prunus mume]	-	-	GO:0003824//catalytic activity;GO:0019787//ubiquitin-like protein transferase activity;GO:0016740//transferase activity	GO:0044237//cellular metabolic process;GO:0071704//organic substance metabolic process;GO:0032446//protein modification by small protein conjugation;GO:0044238//primary metabolic process;GO:0070647//protein modification by small protein conjugation or removal;GO:0019538//protein metabolic process;GO:0043412//macromolecule modification;GO:0044267//cellular protein metabolic process;GO:0044260//cel…
Unigene0062253	117	211	3.0994	4.981	0.684446	4.33325e-05	0.000498734	no	PREDICTED: E3 ubiquitin-protein ligase PUB24 [Populus euphratica]	-	GO:0044424//intracellular part;GO:0044464//cell part;GO:0005622//intracellular;GO:0005623//cell	GO:0016740//transferase activity;GO:0003824//catalytic activity;GO:0019787//ubiquitin-like protein transferase activity	GO:0043170//macromolecule metabolic process;GO:0044238//primary metabolic process;GO:0008152//metabolic process;GO:0019538//protein metabolic process;GO:0032446//protein modification by small protein conjugation;GO:0006950//response to stress;GO:0050896//response to stimulus;GO:0006464//cellular protein modification process;GO:0070647//protein modification by small protein conjugation or removal;…
Unigene0062252	6	13	0.8267	1.5961	0.949115	0.238097	0.488518	no	PREDICTED: E3 ubiquitin-protein ligase PUB24 [Sesamum indicum]	-	-	GO:0016740//transferase activity;GO:0003824//catalytic activity;GO:0019787//ubiquitin-like protein transferase activity	GO:0009987//cellular process;GO:0043170//macromolecule metabolic process;GO:0006464//cellular protein modification process;GO:0071704//organic substance metabolic process;GO:0044238//primary metabolic process;GO:0043412//macromolecule modification;GO:0044260//cellular macromolecule metabolic process;GO:0044237//cellular metabolic process;GO:0032446//protein modification by small protein conjugati…
Unigene0070946	10	15	0.6873	0.9187	0.418654	0.690224	0.912018	no	PREDICTED: E3 ubiquitin-protein ligase PUB24-like [Vitis vinifera]	-	-	GO:0003824//catalytic activity	-
