# Supplementary material for: Transcriptome Analysis of Kiwifruit in Response to Pseudomonas syringae pv. actinidiae Infection
Source: Int J Mol Sci. 2018 Jan 26;19(2):373. doi: 10.3390/ijms19020373 (PMC5855595; doi:10.3390/ijms19020373)
Supplement: Supplementary file 1 [file ijms-19-00373-s001.zip › Supplementary final done ijms-249570/Supplemental Table 7ú║Primers for qRT-PCR.xlsx]

## Sheet: Sheet1
Unigene ID	Forward primer	Reverse primer	Product length
Unigene0000011	AAAATCCCTCCTCAACCACA	TCATCCACTGCGACTATGCT	281
Unigene0001787	TCCTGTGCTGCTGATCTTGG	TTTGGCGTTTCTCGCACAAG	276
Unigene0005022	CCATCCCAACATCAAGAACCG	CAAACCGCACATACCAACAAGA	174
Unigene0005791	TCTGCTTACGTCTCGCTACTGC	GCCCTTATTGCCCACTTTCA	249
Unigene0008317	GAAGTCGGTTCTCGGAGTGTT	GTTCCAAGTGCTGGTATAAGACG	255
Unigene0012360	TCAGACTGTGAGGTTGGGTTG	AGCCGACGGTGTTGATAGGA	127
Unigene0022406	ATCGTGCCTGATCTCCGTATC	TTCTCGATGACCGCACCAAC	123
Unigene0024493	CGCCTCTCAACAAGTCCCAT	GGCTTTGACCATGCAAGTCC	134
Unigene0024781	CCTTTCTGTTTTGCATCTCCGT	TGGTCTTCCAAAAGGAAGCG	225
Unigene0025103	CCGGCGATGAAAACTCCTCT	CGATGAAGAGAGTCCGGTCG	189
Unigene0052777	TCACATCTTCCGTGGCTTCC	CAACTACACCCCGAACACGA	137
Unigene0023646	TGTGTGGAGAAACTCGGTCC	CTGCCCAACGAAATTGCCAG	106
